# Supplementary material for: Transcriptome Profiling Identifies Candidate Genes Contributing to Male and Female Gamete Development in Synthetic Brassica Allohexaploids
Source: Plants (Basel). 2022 Jun 13;11(12):1556. doi: 10.3390/plants11121556 (PMC9228180; doi:10.3390/plants11121556)
Supplement: Supplementary file 1 [file plants-11-01556-s001.zip › Table S1.xlsx]

## Sheet: Sheet1
Table S1. FPKM of all genes in Anther, Ovule and Leaf of Brassica allohexaploids.
Gene ID	Leaf1	Leaf2	Leaf3	Ovule1	Ovule2	Ovule3	Anther1	Anther2	Anther3
BniB008370	0.745523	0	1.12878	0.348431	0.420791	0.214638	2.05876	2.79402	0.626086
BniB039840	0.309463	0.3622	0.163993	0.101242	0.407558	0.207888	1.44395	0.104083	0.404265
Bra019809	0.0645729	0.0755771	0.0684381	0	0	0.0867564	0	0	0.0843546
BniB005425	0.235993	0	0	1.08089	0.621599	0.317067	1.73036	1.11122	2.62045
BniB005390	4.57254	4.42103	3.79271	12.7479	12.1749	12.2868	10.6015	12.7044	11.5571
Bra019808	0.260859	0.152657	0.276473	6.74198	7.04273	5.51999	0.825933	0.482548	0.937124
BniB010118	0	0	0	0	0	0	0	0.212169	0
BniB021352	3.60033	4.94964	5.4512	9.23598	8.09081	8.71464	21.8274	21.2199	17.9919
BniB018331	31.2327	32.675	30.0509	23.7467	20.1069	25.2009	10.2931	15.7863	12.9354
BniB006875	4.86755	4.52049	4.20563	13.2242	17.6289	15.5319	12.3434	16.0509	15.3093
BniB026745	1.30282	1.25254	0.887656	2.64867	2.51241	2.43804	1.48871	1.25195	0.638223
Bra019802	1.7618	2.65119	2.22292	6.14808	5.85591	5.91763	2.74018	4.06323	3.28789
Bra038834	2.65746	3.11033	3.34463	11.7913	11.5932	11.3807	5.09272	4.86002	5.37008
BniB023654	34.958	31.1069	34.0052	95.7235	101.538	93.9351	72.1402	93.8995	77.4153
BniB043020	0	0	0	1.76829	1.16594	2.94232	0.248472	0.250745	0.486956
Bra019805	0.379958	0.296472	0.335584	1.57453	1.4595	1.57401	1.13971	1.27793	0.95135
Bra008449	15.4322	14.8853	15.0408	10.1989	8.78321	9.89803	15.3524	14.3452	16.0062
Bra019804	3.54337	3.20467	4.09688	10.5736	12.3735	12.5148	9.30447	8.70345	7.29398
BniB033654	0	0	0	0	0.193727	0	0	0	0
Bra022263	9.14458	8.93549	8.44711	14.1625	16.3524	15.5549	25.0531	22.3478	21.0973
Bra022262	12.3228	11.3758	9.01355	2.49838	2.97151	2.68165	4.859	7.3552	4.76135
Bra022265	0.197609	0	0.418874	0	0.130124	0	0.39516	0	0.129073
Bra022264	6.57968	9.7099	10.4097	8.6727	6.27924	8.32761	4.95787	7.56901	7.1005
Bra022267	0.372762	0.109072	0	3.59755	3.25236	3.88136	1.49083	0.125373	0.365217
Bra022266	0.970504	1.06017	1.23432	22.9027	33.1465	17.2551	79.3972	68.1117	81.7318
Bra022269	0	0	0	0	0	0	0.0850798	0	0
Bra022268	0.471308	0.772276	0.399615	0.740117	0.620706	0.759867	0.565487	0.570662	0.307846
Bra034505	5.15089	5.71138	9.19446	9.40131	8.03327	6.00986	8.85462	5.47081	4.2498
Bra034504	5.72265	7.17629	6.71503	6.82014	4.84499	8.3751	2.99714	6.04913	3.93812
BniB008936	0	0	0	0	0.21177	0	0.214368	0	0
Bra027518	33.7871	39.545	41.7199	78.556	68.0418	79.7708	56.8503	49.6476	50.3512
BniB045580	0.211088	0.395296	0.178978	0.110494	0.1112	0.397047	0.112564	1.61871	0.689384
BniB004377	12.5071	12.6224	11.9064	11.9078	11.7373	10.4646	7.68787	7.85898	9.0009
BniB009646	0.322388	0.471661	0.59795	33.4871	25.8995	25.9344	16.9767	16.7525	17.3725
Bra010009	54.7471	91.0845	51.7902	20.4272	25.9207	24.3157	10.5558	19.4786	19.5051
BniB020254	1.97673	3.3766	2.2083	4.57932	5.17147	5.06042	2.52842	2.98281	3.14063
Bra027565	0	0	0	0	0	0	0.0670721	0.203058	0
Bra010004	1.23526	0.803204	1.3092	0.718439	0.90379	0.64541	0.274462	0.276974	0.268946
Bra010005	1.34281	0.561304	0.813252	8.34687	9.34762	5.73455	2.55737	1.54846	3.44571
Bra010006	0	0.0446432	0	0	0.0502339	0	0.5085	0.0513153	0.448452
Bra010007	0	0	0	0	0	0	0.676253	0	0
Bra010002	0.160799	0.188202	1.19297	204.639	222.677	258.168	92.2853	50.9455	67.8492
Bra010003	0	0	0	0	0.138465	0	0.140163	0	0
Bol012237	0.421904	0	0.335369	0	0	0	0	0	0
Bol012236	8.71689	5.63816	6.56431	10.3565	10.5737	12.3279	9.17434	13.4245	9.88895
Bol012235	0	0	0	0	0	0	0	0.11258	0
BniB020019	0.156952	0.275549	0.166347	0	0.206704	0	0.209239	0.0527885	0.0512585
Bol012233	3.59578	4.28797	2.76838	4.90528	4.71326	3.8512	3.45959	5.56774	4.47576
Bol012232	9.08392	10.1397	10.3408	20.1426	20.1052	22.1491	13.7921	10.9762	11.592
Bol012231	197.894	194.169	195.491	423.99	384.561	389.606	185.857	276.724	216.017
BniB017178	0	0	0	0	0	0	0.286761	0.253212	0.245873
Bra024013	0	0	0	0.561869	0.56546	0.807607	0.114479	0.231053	0
BniB048403	44.7567	47.5034	32.1149	83.6708	88.782	84.7831	58.9257	69.9367	67.0018
Bra001385	0	0.556423	0	0	0	0	0	0	0
Bra001384	0	0	0	0	0	0.177711	0	0	0
Bra001386	0.170405	0.39889	0.0903027	0.668988	0.504949	0.572367	13.3465	9.22743	11.2974
Bra001381	0	0.389778	0.17648	0	0	0	0.332977	0	0
Bra001380	0	0	0	0	0	0	0.1003	0	0
Bol007578	11.8615	10.5899	10.7417	4.18389	4.69486	8.18301	1.89671	1.65599	1.79595
Bol007579	0	0	0	0.542005	0.218188	0.333881	9.49714	0.334327	6.38453
Bol007576	3.1652	2.02069	3.96461	7.43687	5.11593	5.12244	3.35655	5.80673	5.26254
Bol007574	0	0	0	0	0	0	2.85202	0.639582	0.621045
Bol007575	0.771836	0.564605	0.306764	0	0	0	0	0	0
Bol007572	0	0	0	0.0272033	0	0.0279292	0.332555	0.223732	0.190092
Bra001388	0.0359682	0	0.0381212	0	0	0.0241624	0.311679	0	0.0234935
BniB005664	0	0	0	0	0	0.205945	3.47396	1.0311	1.80219
BniB031582	0	0	0	0	0	0	0	0	0.166093
BniB040287	0	0	0	0	0	0	0.104121	0	0
BniB011587	0	0	0	1.35844	0.273425	0.371918	0.276778	0	0.361621
BniB001250	8.55348	10.8368	9.71968	0	0	0	0.176335	0	0.172791
Bol012188	0.22315	0.522356	0.236507	1.6061	1.0286	2.39849	1.04121	0.150106	0.291511
BniB000970	16.9565	17.8976	15.7495	10.2072	7.38967	5.59188	3.98675	5.10163	6.16201
BniB012203	3.75607	4.49386	3.36165	4.47836	4.01232	6.39216	2.6706	3.81796	4.68865
BniB033898	1.44719	2.54072	1.78945	3.94547	3.65304	2.59249	0.482327	2.92045	0.472634
BniB008692	0.217239	0	0.690726	0.426425	0.2861	0.583739	0	0	0.141894
BniB026594	0	0	0	0	0	0	0.11478	0	0
Bra026125	0.985987	1.06524	0.803851	0.645142	0.749153	0.891636	0.884731	0.484678	0.79264
Bra014230	0	0.137118	0	0	0	0	0	0	0
BniB024785	0	0	0	0	0	0.165685	0.164402	0	0
BniB010091	50.0426	59.6916	61.2433	10.3922	8.88199	11.1521	15.4282	10.3617	10.9476
BniB011817	5.35916	5.39722	5.178	6.24656	6.31932	5.81044	8.39064	8.9369	7.81498
BniB001093	10.6399	10.6098	10.7068	14.577	14.4931	14.4757	11.5472	11.3687	11.5159
Bra001521	6.69345	5.44202	4.98212	14.2755	12.348	14.2445	8.17402	9.00496	8.17661
Bra001520	4.05309	3.73179	4.86846	18.7407	19.9992	16.4091	2.30542	1.56313	2.18849
BniB007738	4.93117	5.52059	5.45358	6.45304	6.21193	5.329	4.57318	5.48034	7.4221
Bra001522	2.93211	3.32455	4.75855	5.75554	5.2493	6.27845	4.70291	4.99249	3.65081
Bra001525	15.1806	15.0048	13.7168	15.1522	11.9527	14.5996	13.6185	13.8526	17.8373
Bra001524	2.34716	3.81922	3.88317	13.4099	9.65052	12.9217	4.57916	7.66327	7.40377
Bra001526	6.64926	5.96651	6.81236	10.1516	6.27584	9.52914	5.90959	9.24369	7.96239
Bra001529	0	0.31214	0	0.872495	0.702458	0.179156	0.355537	0	0.348391
Bra001528	3.82171	3.72749	5.73817	9.58559	8.59829	7.91589	3.1843	8.99762	2.91228
BniB028479	0.870284	0.47012	0.283809	11.5201	18.8234	12.8169	5.62256	5.13363	6.47154
BniB013950	0	0	0	0	0	0	0.161967	0.163449	0.158712
BniB002740	5.06308	3.75585	3.93013	3.4528	2.53572	2.15571	1.90135	2.20656	1.30419
Bra030973	0.128137	0.149973	0.271614	0	0	0	0	0	0
BniB023941	1.69964	1.3925	0.540413	0.667255	0	0	0	0	0.111016
BniB017584	2.37703	2.22569	2.51931	0.311063	0.626104	1.91619	2.21824	8.95415	2.7947
Bra021423	0.942616	0.588401	0.599423	0.205588	0.124141	0.0844296	0.418879	0.253627	0.123138
BniB014685	40.4364	45.3957	46.3554	64.3901	62.0847	65.9698	61.4709	59.1191	74.6543
Bra021420	12.2423	12.0323	9.89765	3.38895	3.669	2.10872	1.77853	2.37548	1.17895
Bra014235	0.0908671	0	0	0.0594553	0.418848	0.122084	0.121139	0.0611235	0
Bra000650	1.6748	1.62225	1.53022	2.07832	2.89022	2.9485	5.73584	3.84594	3.39497
Bra000651	0.886568	1.55648	0.469818	0	0	0	0	0	0
Bra000652	0	0	0	0	0	0.119762	3.08969	0.119922	0
Bra000654	23.7822	25.9154	28.0305	33.6707	29.9708	44.0723	14.3492	15.8596	16.0695
BniB037884	12.0961	9.99822	9.85052	11	12.1503	9.91626	16.1258	15.5838	13.0342
Bra000656	13.4863	14.2682	12.7332	12.0996	11.3238	13.1346	10.0495	14.4991	11.3093
BniB018537	21.7096	23.0359	21.9977	58.0682	51.9592	53.8884	29.7371	37.351	31.7885
BniB044377	1.29942	1.35187	0.979339	2.32394	2.03456	1.86221	2.175	2.11721	2.11243
Bra000659	7.28956	9.76668	8.94578	7.71929	6.44228	7.47424	10.8049	7.22616	10.2118
BniB011270	0.102509	0.479915	0.651873	3.95731	2.76757	1.92816	3.75813	5.5164	2.27652
BniB000512	0	0	0	0	0	0.132349	13.2638	15.9031	10.8095
BniB019788	0	0	0	0.363786	0.732223	1.30723	0	0	0.54473
Bol011765	25.2331	21.8091	25.9206	27.8135	31.6979	32.989	42.3078	32.772	28.5258
BniB021860	10.2666	8.79233	7.69641	3.93222	4.28714	5.38287	2.6706	4.04255	5.56096
Bol011767	0	0	0	0	0	0	0.903533	0	0
BniB013377	14.3708	11.8836	12.4166	5.82577	5.65729	6.61084	1.87419	3.04715	1.93855
BniB001038	5.6957	4.56768	5.25411	14.1479	13.7521	13.3209	9.21023	8.37215	9.43849
Bol011763	0	0.127977	0	0.0715446	0	0.0734538	0.072885	0	0
Bra018133	4.23265	4.23694	4.66308	10.2762	11.002	10.1015	12.8817	9.59048	10.7676
Bra021425	0	0	0	0	0	0	1.04954	0	0.171408
Bol011768	0	0	0	0	0.0647694	0.0330377	0.688419	0.132327	0.0963691
Bol011769	0.891925	0.579957	1.05035	0.64844	0.848361	1.19834	0.990884	0.799961	0.712044
BniB012666	0.278666	0.0931873	0.16877	1.25029	1.91364	1.57783	4.21919	0.749801	2.65225
BniB009617	0	0	0.260424	0.241162	0.161802	0.412662	1.2284	0.165285	0.481484
Bra014827	1.38604	0	0	0.604602	1.21693	1.08629	4.46549	0.310783	1.81065
Bra010506	4.42581	4.18973	3.79397	11.9241	11.8717	11.193	12.321	11.7333	11.0956
Bra021428	0	0	0	1.69245	0.619371	0.236948	0	0.0790881	0.0767959
BniB036203	0.512547	0.499911	0.905379	0	0.0562515	0	0	0	0
Bra014825	0	0	0	0.0945523	0.28547	0	0.385295	0.0972052	0.283164
BniB035095	0	0	0	0.0865459	0.0870991	0	0.0881673	0	0
Bra013830	15.6738	14.6759	14.5948	6.08007	5.45544	2.78272	2.68655	4.74448	4.24134
BniB044790	1.05816	0.977755	1.00345	1.84024	1.92535	1.81452	1.59629	2.65986	2.07349
BniB010162	11.9468	10.9018	9.01355	42.2643	38.801	34.4145	25.2398	31.0553	20.1035
Bra013831	2.59206	1.98766	2.0841	6.78407	6.76857	3.0022	3.03853	2.40497	2.97746
Bol032073	3.44288	3.91767	3.04081	4.56801	3.71555	4.17594	2.9324	2.44458	3.748
Bol032072	0.235147	0.04587	0.124611	1.3078	1.96134	1.63231	1.82866	3.63805	1.8175
BniB047493	0	0	0	0.0581663	0	0	0	0	0
Bol032076	3.78672	3.52427	3.5782	7.94055	8.62221	8.61218	12.0428	14.025	11.8007
BniB037184	0	0	0	0	0.315337	0.160848	34.7933	0.805313	15.9522
Bol032074	22.4814	24.4922	26.6743	21.8334	25.6041	19.3766	53.3914	43.3227	47.1466
Bol032079	0	0	0	0	0	0	1.63991	0	0
BniB009515	6.39381	3.90439	6.77653	15.4609	21.0514	13.8193	24.2744	32.1634	19.0656
BniB044881	4.48638	5.31912	4.0139	3.54546	3.37629	3.40523	11.5736	10.8564	8.37253
BniB026104	3.54998	3.20983	3.24574	7.03815	7.72524	6.47881	4.17405	3.84329	4.62755
BniB001925	0.0711562	0	0.0754155	0	0.0468559	0.0478007	0	0	0
BniB035323	0.482397	1.12921	2.04509	4.10329	1.90593	3.56467	1.60776	4.21842	1.26036
BniB028649	0.292884	0	0	2.49129	0.385725	0.983756	1.95228	1.3791	2.10435
BniB006597	12.0045	10.9461	11.2436	15.618	13.0523	16.5974	13.5845	16.9952	10.3027
BniB044032	0	0	0	0	0	0	0.211261	0	0
BniB000626	0.0959153	0.0561304	0.101657	0.0313792	0.0947394	0.0644331	0.767211	0.709712	1.15901
BniB009283	0.112468	0.0438779	0	0.367944	0.518414	0.428131	9.34594	6.88446	6.48904
Bra021575	0	0	0	0.0953928	0	0	0.09718	0.0980693	0
BniB013139	4.19754	5.45874	5.43742	6.30677	7.7803	4.90852	4.14512	3.03271	4.87417
BniB020225	0	0	0	0	0	0.110457	0.493207	0.165907	0.107399
Bra027512	1.22578	1.59062	2.17467	6.01533	6.03623	6.14004	5.04452	5.23408	4.62984
BniB021835	7.55143	5.74209	7.49367	21.0228	18.4967	20.3237	4.71294	5.01491	5.78064
BniB047293	12.2827	12.1378	12.1605	50.1935	47.7537	45.184	20.4192	31.2926	22.1707
BniB030791	0.453237	0.729404	0.240183	0.407767	0.298454	0.304472	1.35951	2.7058	1.48021
BniB005656	0.284009	0.332408	0	0.650405	0.280527	0.381578	1.13587	0.668654	0.371014
BniB011659	2.99393	3.42796	3.3111	4.98257	4.9287	5.2467	3.08026	2.88954	2.93333
Bra021573	14.3377	15.8912	16.8077	23.3823	24.5689	19.4093	35.8029	33.4637	28.0242
BniB013824	0	0	0	0	0	0	0.390455	0	0
Bol009325	7.6012	7.99263	8.18543	4.01607	4.04174	3.85018	4.57902	6.67163	6.42516
Bol009327	2.83872	1.66124	2.34006	3.71482	3.42701	2.75452	5.46637	10.8206	9.99196
Bol009326	0	0	0	0	0	0.0448801	0	0	0.0436376
Bol009321	97.1227	96.9616	108.253	6.64944	7.03078	9.33295	8.83195	9.17236	8.73847
BniB020282	1.36679	0.914123	2.27638	0.511033	1.41432	1.18051	0.911062	0.262686	0.255072
BniB011971	23.32	21.5002	21.8713	27.8243	25.7636	29.248	12.0857	15.3256	14.4139
Bol009322	4.34739	2.31284	5.02649	17.5845	18.9981	19.3812	17.387	13.0267	8.0025
Bol045163	20.7948	27.3094	19.9701	20.2497	16.2004	21.7738	6.83297	9.98205	8.48115
Bol045162	15.4847	21.939	15.7637	8.79865	10.3307	11.7709	6.11148	2.87812	3.46011
Bol045161	0	0	0	0	3.34461	9.88072	1445.03	18.7202	1046.35
BniB000534	3.60473	3.88151	2.90358	3.82095	5.12717	4.93997	2.49891	3.83117	2.82541
BniB042627	22.4984	24.3224	28.0317	53.2651	46.5939	45.9182	30.9093	39.3946	29.3907
Bol009328	7.81375	7.24725	6.48455	11.2381	11.7468	20.0554	15.4287	21.8177	20.4631
BniB032613	6.7236	6.04116	7.27002	4.22158	4.51689	2.82866	3.21418	2.78675	2.21802
BniB016692	1.10077	0.601235	0.93333	1.82463	1.643	1.08455	3.91329	2.96182	5.0809
BniB045378	8.94628	11.5304	7.78861	33.2055	31.945	25.7923	24.4922	33.2058	25.2174
BniB007340	13.2528	15.4013	16.3373	10.3319	15.2256	11.1128	6.70375	8.59862	5.77092
BniB036480	1.35144	1.00656	0.976588	3.05471	3.31694	2.14584	5.15928	4.38006	4.81484
Bra004882	3.21762	3.03233	2.61303	9.84308	7.37447	7.88809	9.47041	13.6048	9.1709
BniB034467	2.24375	1.99733	1.77517	3.57723	3.95386	3.39671	1.6852	1.84943	1.94032
BniB020994	0.203746	0.238467	0	0.999847	1.20749	0.615917	0.746958	0.20558	0.0665406
BniB012625	4.83022	6.77161	5.85068	8.16164	6.92057	8.09418	12.2418	10.2116	10.5397
BniB022220	0.226228	0	0.239769	0	0	0.151973	0.226195	0	0
Bra004885	0.192959	0	0	0.126255	0.127062	0.129624	1.09327	0.389393	0.504143
BniB014824	9.07318	11.065	10.625	1.45303	2.21437	1.27869	1.8186	1.7072	1.07752
BniB040064	0.303732	0.284394	0.450677	0.357723	0.320009	0.938576	3.52277	0.163449	2.10293
BniB035023	0	0	0	0.156994	0.135427	0.115131	0.251328	0.276684	0.134333
BniB033198	4.75769	6.30117	3.71551	5.48873	6.18337	7.14913	8.42907	6.65336	8.34144
BniB041163	1.5965	1.72258	2.00932	3.55819	3.76162	3.36826	3.69136	2.9197	3.19354
BniB041557	0.26597	0	0	0	0	0	0.177288	0	0
BniB038381	8.69582	8.86771	8.03007	3.04205	3.28828	3.70161	0.860846	1.10038	1.40591
BniB001228	430.446	390.966	432.061	66.5201	44.0256	59.548	55.5818	76.8085	67.0587
BniB035394	1.40584	0.274237	1.48999	0.613239	1.08003	0.157401	0.468546	1.26089	1.68348
Bra033692	9.01027	7.90932	8.35591	9.58022	8.34357	8.89011	9.29049	7.76557	6.34506
Bra033693	26.3418	25.9833	25.1092	23.4146	20.2369	22.7039	16.8409	19.2795	20.0193
Bra033690	0.298209	0	0	0.0975608	0.589107	0.70115	0.198777	0.401192	0
Bra033691	2.47904	3.47145	3.61272	5.01102	5.50946	4.1039	3.09835	3.5436	3.23849
Bra033696	0.280368	0.328147	0.222862	0.366895	0.692326	0.235429	1.12131	0.612933	0.457822
Bra004887	0.781024	1.37118	1.24166	3.32171	2.0572	2.36101	3.64425	6.82982	2.55072
Bra033694	5.66428	5.75533	5.67348	13.155	11.1487	13.7569	5.14482	4.52198	5.04143
Bra033695	0	0	0	0	0	0	0.334676	0	0.32795
Bra033698	10.4633	10.1988	8.84318	49.2227	39.4792	46.4906	19.578	14.303	17.91
Bra033699	2.3735	3.56152	3.4831	5.61472	5.37009	5.72367	6.40955	6.83665	6.75776
BniB014205	10.4621	10.2042	10.1643	10.4821	11.9126	10.9083	11.8408	13.1954	12.1723
Bra009198	3.30232	2.06138	3.26665	7.34653	4.34911	12.5709	14.2346	9.03356	11.9353
Bra009199	0	0	0	0	0	0	0.323135	0	0
Bra009190	6.87574	7.37685	5.84503	11.669	10.2815	15.8295	6.54055	9.63563	7.29796
Bra009191	0.0978221	0.305313	0.345592	0.448043	0.386491	0.503808	0.586847	0.372878	0.298176
BniB010392	0	0	0	0	0	0	0.65896	7.01262	3.22858
BniB001007	5.76334	6.01474	5.95562	6.72498	6.48334	7.19481	10.6286	9.01361	9.85034
BniB005226	76.9995	75.614	83.0682	6.96331	6.51315	6.13984	10.5989	17.0124	12.8393
Bra009195	21.3254	26.0724	22.6019	3.4217	5.90326	7.43663	2.94256	1.64464	1.37517
Bra009196	4.96014	6.38596	5.57246	7.33476	7.03325	9.70745	6.56847	9.63145	8.22916
Bra009197	0	0.315993	0	0.353307	0.977804	0.634786	1.16976	0.272415	0.793558
Bol007961	0.369959	1.15468	0.653506	0.242068	0.16241	0.33137	0.246603	0.0829533	0.161098
Bol007960	0	0	0.0500959	0	0	0.0317524	1.66984	1.01743	1.3893
Bol007963	0.206308	0.241466	0.437315	0	0	0.138592	1.10015	0	1.2128
Bol007962	2.45716	4.02625	2.60424	1.52736	1.45622	1.32052	2.4568	3.47099	2.48767
BniB003268	3.11351	3.51395	3.18202	5.74782	8.8599	5.67711	9.19092	16.1565	15.9788
Bol007967	0	0	0	0.110636	0	0	0	0	0
Bol007966	1.48585	2.00661	1.51422	1.49571	1.99448	2.22665	2.09513	1.72988	1.71707
Bol007968	0	0	0	0.243902	0	0	0	0.125373	0
BniB031839	0	0	0	0	0	0	0.689763	0.382841	0.33795
BniB004446	11.8969	12.2344	14.9349	74.555	75.7541	84.8857	58.5518	62.817	64.2405
BniB047143	19.908	19.682	19.1016	44.4563	46.9751	37.8414	62.8822	38.7543	49.3046
Bra008827	0	0	0	0	0	0	0.171719	0.0577633	0.280446
Bra008826	104.022	103.99	102.998	137.216	140.519	148.597	92.7822	164.371	107.99
Bra008825	1.2828	0.536217	0.485566	3.11759	1.87044	2.83146	1.09938	1.84907	1.25684
Bra008824	35.0498	38.3932	37.1478	10.5847	10.2578	9.96154	5.09197	9.67259	7.53336
Bol022128	0.128639	0	0	0	0.169416	0	0.857471	0.865317	0.840238
Bol022129	0	0	0	0	0	0	1.32518	0.445769	0.43285
Bra008821	3.52123	4.98894	4.71411	12.8538	14.0343	12.3253	20.3831	18.6996	15.2524
Bra008820	1.36876	1.93347	1.45069	3.05737	3.76068	2.63165	4.65625	7.52452	3.60698
Bol022124	22.692	19.7838	20.5327	6.46426	5.48909	9.4885	5.65931	6.48988	5.69681
Bol022125	5.99236	6.34848	6.4058	7.60513	8.12998	7.94689	3.58112	4.51736	4.18399
BniB026036	0.0599142	0	0	0.0588038	0	0.0402486	2.63584	3.62722	1.97628
Bol022120	0.776097	0.726685	0.603205	9.30983	8.51758	7.16001	3.41433	2.7843	2.80499
BniB030298	10.7752	10.8554	10.0469	0.356979	0.134723	0.458132	0.590959	0.550493	0.445448
Bol038288	0	0	0	0.0809939	0	0	0	0	0
Bol038289	8.94628	6.86423	5.37301	4.09755	5.04014	4.74111	3.11418	2.60775	1.94782
BniB007878	0.0411065	0	0.0871342	0	0	0	0	0	0
Bol038282	13.4577	14.5205	16.269	12.5203	16.2004	14.6908	28.5933	36.9174	24.8597
BniB012122	0.268145	0.209227	0.0947317	0.292417	0.470857	0	0	0	0
Bol038280	0	0	0.177834	1.09787	0.883911	0.676301	0.55922	0	0.273991
Bol038286	12.6626	10.6194	9.9333	24.1381	27.1156	23.5097	60.0138	49.4296	53.5326
Bol038287	0	0	0.105996	2.8138	2.83178	3.96382	4.39977	1.27819	2.8089
Bol038284	23.1883	19.0311	20.0807	19.8906	18.6212	17.5719	12.8177	15.5981	13.4836
Bol038285	2.79889	2.62069	2.92688	12.9659	14.2775	10.9554	10.174	7.50581	8.58017
BniB007442	125.181	134.75	120.666	24.7516	21.1794	17.4939	14.8003	22.6802	18.8597
BniB023822	0	0	0	0.516975	0.215288	0.457561	0.599304	0.146615	0.284732
BniB014957	5.46717	5.44381	4.67013	2.29583	2.9553	3.61787	2.39324	1.53691	2.39844
Bra017642	1.41741	1.89596	2.36069	8.74434	4.66679	5.03294	2.83442	3.54139	2.64519
BniB013648	0.188307	0.396715	0.0399157	0.369633	0.347196	0.252998	1.05436	0.582673	1.25457
BniB007632	1.2739	0.745498	0.675078	2.29221	1.04857	1.4976	2.33515	0	0.41604
Bol042243	0	0	0	0.207376	0.313052	0.21291	0	0	0
BniB014769	1.64603	0.82566	1.61995	1.61552	1.70327	2.84337	0.940452	1.50267	1.38233
Bol042241	1.47804	1.89734	2.02131	4.21156	4.39547	3.74742	6.76941	3.75243	5.97937
Bol042240	4.14019	5.34274	6.8633	2.01436	1.88743	4.20755	7.35926	6.92674	5.5472
BniB021538	0.618925	0.402444	0.655972	3.46474	5.1624	5.12791	13.431	3.56195	4.8961
Bol042246	0	0	0	0	0	0	0.168846	0.0851953	0
BniB042019	3.01904	3.19377	3.87662	2.01338	1.41455	1.40407	2.3607	3.04622	2.61663
Bol043921	0	0.226508	0	0	0	0	0	0	0
BniB001229	0.595336	0.836149	1.00955	0	0.0392025	0.119979	0.833349	1.88218	1.86652
Bra020222	0.246639	2.02069	2.09122	0.645515	0.812052	0.994111	0.493207	0.165907	0
BniB024098	0	0	0	0	0	0	0.401202	0.202437	0.786277
BniB006534	6.3263	5.48474	8.93997	4.29268	4.93728	2.83322	3.74837	9.14146	4.89739
BniB041933	0.526252	0.410622	0.185917	0	0	0.11784	0	0	0
Bra020221	5.48663	7.65131	6.80484	0.152764	0.384352	0.627363	0.0778132	0	0
BniB037886	4.45473	3.79192	3.69126	4.34567	6.56018	4.244	5.29091	3.32346	3.06842
BniB001561	0	0	0	0	0	0	0.993886	0.601789	0.779129
BniB006241	12.7955	10.6194	10.1094	23.5945	29.1072	22.9738	31.7903	32.3942	30.2396
Bol026355	7.81024	5.48474	8.93997	3.88385	6.17159	3.14802	1.04121	0.420297	0.204058
BniB036005	2.35538	2.66713	2.86169	3.18254	3.03896	2.63713	3.06347	2.97557	3.17701
Bol026353	6.56061	8.55979	6.83932	7.74089	6.86969	6.64697	4.08634	3.68966	3.58272
Bol026352	2.58395	3.79318	2.6922	8.39622	8.21918	8.50259	6.33486	8.80856	6.77967
Bol026351	0.101244	0.355492	0.643825	2.51731	2.73341	2.6525	1.82212	0.817244	1.25647
Bol026350	13.0467	16.288	11.3255	16.1788	17.1005	17.5287	13.7488	14.6268	14.4464
Bol030088	0.073221	0	0	0	0	0	0.0976138	0	0.0956521
BniB029945	1.69804	2.89078	1.06345	4.9492	3.91352	5.23682	2.93255	2.85555	2.41988
BniB039200	0	0	0.195318	4.46149	4.36866	4.82814	2.33396	1.48757	2.04631
BniB026783	1066.54	1075.7	1043.94	89.1407	581.27	204.281	0.984932	3.5782	5.21174
BniB035115	6.72883	9.51626	10.4002	11.1903	15.5081	13.184	1.30819	2.45173	3.47945
BniB010324	3.20588	3.01517	3.5798	2.06018	2.26184	1.76904	4.9226	3.19624	5.42195
BniB012819	0	0	0	0	0	0	0.059579	0	0.116763
BniB040120	2.02673	2.10855	2.70495	5.35357	4.15206	5.54685	5.90419	4.99884	5.09911
BniB047615	0.382702	0.511909	0.289721	0	0.036001	0.0367269	0.218655	0.220656	0.321391
Bol021614	0	0	0.0739714	0.228334	0.0919174	0.140656	1.39567	0.140844	0.774985
BniB011862	0.140184	0	1.04002	0.458619	0.461551	0.470858	2.4295	3.20611	1.09877
Bra020228	0	0	0	0	0	0	0.265036	0.133731	0.25971
BniB003565	0	0	0	0	0	0.114177	0	0	0.111016
BniB009824	0	0.262967	0.0793757	0	0	0	0	0	0.0978359
BniB016350	34.4192	35.871	38.5731	30.8634	39.2594	35.0246	33.1973	30.2395	26.939
BniB033126	9.26845	9.67806	8.47495	9.69122	8.6163	11.3538	8.4797	10.2076	10.0898
Bra010000	4.58998	4.79915	3.89178	8.40916	12.2511	10.5658	9.301	8.56276	12.0322
BniB044968	1.07248	0.649264	0.705522	3.84744	4.0425	3.62714	2.93348	3.23396	2.63297
Bra009711	3.95217	2.22033	2.84834	1.03438	0.728694	0.955784	1.21182	1.38242	1.91028
Bra012252	0.0929264	0	0.0984888	0	0	0.187276	0.185826	0	0
BniB023473	0	0	0	0	0	0	2.8257	3.80207	2.5052
Bra009717	0	0	0	0	0.0378958	0	0	0	0
BniB008954	6.21531	6.16311	6.67884	3.84082	5.05908	4.11728	5.86916	4.58732	5.63844
Bra009714	0	0.0584371	0	0.196013	0.164388	0.268324	0.465932	0.167927	0.587015
BniB036859	1.13899	1.59972	0.965737	4.91869	4.35012	4.2848	1.97397	0.919399	1.9343
BniB018265	17.512	20.3964	20.371	17.1595	20.5318	17.6748	17.2532	15.9171	13.3913
Bra005103	0	0	0	0	0	0.308918	4.08701	2.01065	2.55311
BniB049747	0	0	0	0	0	0	0.260304	0	0
BniB044285	4.71587	5.35719	4.11612	9.25693	9.45311	9.03808	8.36714	7.6973	7.20242
Bol012234	2.58728	1.0815	1.86074	5.07866	8.2143	16.015	8.86939	5.28331	2.77633
Bra025810	119.726	123.891	117.447	107.918	93.905	120.119	38.4024	46.9744	50.5343
BniB045599	9.70132	9.96589	8.87656	7.76335	7.21551	6.4233	8.09489	6.19714	6.24547
BniB033608	0	0	0	0	0	0	0.289609	0	0.141894
BniB009636	11.2468	10.421	8.27775	4.29268	1.5429	1.67894	2.9154	2.31163	1.53043
BniB015258	967.591	951.783	949.73	111.301	91.7055	89.8599	56.955	94.3403	81.342
Bra007735	8.49819	9.54856	9.99763	3.05825	4.08508	4.96669	5.43805	9.48935	7.88213
Bol012230	4.8639	4.89844	5.75446	19.9091	15.4183	18.0848	39.9611	31.1201	32.7302
Bra030789	0.116323	0	0	0	0.153196	0.156285	0.232612	0.156494	0.0759789
Bra030788	0	0	0	0	0	0	0	0	0.033116
BniB032357	0.674746	0.971979	0.880166	6.18091	5.63939	5.3347	3.42513	8.06511	3.96653
Bra030781	0.153285	0	0	0.300888	0.100937	0.205945	5.82399	2.37153	2.70329
Bra030780	0	0.124653	0.112878	0.209059	0.280527	0.429275	0.212976	0.501491	0.486956
Bra030783	0.0948064	0.110963	0	0.43423	0.936441	0.0636883	0	0	0.061925
Bra030782	0	0	0	0	0	0	16.6258	17.1847	12.3422
Bra030785	1.78116	2.43215	3.14629	0.874074	0.390961	0.498555	0	0	0
Bra030784	0	0	0	2.82556	4.48417	2.39887	0.608913	0.0558622	0.325459
Bra030787	70.5762	63.2906	74.1686	142.439	151.335	142.767	58.573	82.9131	73.6277
BniB004192	0	0	0	0.216802	0.327282	0.333881	0.220864	1.11442	0.541062
Bra021260	0	0	0.25377	0	0	0	2.71324	0.644251	0.938368
Bra021261	0	0	0	0.118911	0	0	0	0	0
Bol013479	8.93228	6.12849	8.81405	6.85216	9.12701	6.8281	15.0903	12.6385	13.6805
Bra021265	0.661351	0.619245	0.794397	0	0	0	0.382058	0.029658	0.0575969
Bra021266	3.57773	3.58202	3.38072	2.98964	3.51967	2.22967	1.98255	2.20366	1.99901
BniB022284	763.176	731.29	749.211	77.4106	58.6594	57.3357	49.845	103.321	84.1811
Bol013472	3.22173	2.05678	3.41457	7.47386	6.36446	5.31228	3.90455	3.74327	6.31304
Bol013473	7.31578	6.90525	6.00286	12.1986	14.763	16.3289	18.2475	17.462	15.8769
Bol013470	53.7209	60.9283	61.4713	14.62	19.0962	23.633	11.8834	17.5885	9.78146
Bol013471	0	0	0	0	0	0	0.87462	0.294208	1.99977
Bol013476	0.911195	0.761769	1.06921	2.27835	2.14291	2.33915	2.6898	2.69253	2.21063
Bol013477	3.02133	2.02069	2.28727	3.95378	8.24233	4.05929	4.31556	8.7101	10.713
BniB044230	0	0	0	0.16703	0.0840489	0	0	0	0
BniB034761	25.0416	26.5667	26.0749	6.22821	5.30371	5.50903	3.90455	4.62983	2.48695
BniB021607	10.86	12.6236	11.6677	2.72551	2.40006	3.14802	6.1977	6.90488	6.2189
Bra017209	0	0	0	0.447154	0.225006	0.229543	0.227766	0.114925	0.111594
Bra017208	0	0.252034	0.228227	3.5694	3.07229	3.13424	3.30136	2.80045	2.25044
Bra017207	14.8726	11.8759	14.8789	11.2774	8.96973	19.0482	8.89444	7.47986	12.1656
Bra017206	0	0	0	7.5024	5.51504	7.16677	2.92426	0.134137	1.563
Bra017205	2.6218	2.78315	2.39101	2.15432	2.69003	1.96605	2.92624	4.18344	2.62848
Bra017204	18.6604	16.3228	16.2383	74.0294	70.7516	68.7475	46.8733	49.2842	39.2597
Bra017203	0	0	0.19208	1.06724	2.26746	3.77414	0	0.121909	0
Bra017202	0	0	0	0.813777	1.74033	1.35768	0	0	0
Bra017201	251.755	261.711	254.674	61.568	62.3352	68.7771	33.29	42.5278	42.1107
Bra017200	1.04691	1.49761	1.35614	6.01279	8.27256	6.72024	2.17104	1.95617	1.21566
Bol014125	4.82603	4.42054	4.67013	5.90357	5.57286	5.54427	4.80202	4.42253	4.20298
Bol014124	4.96095	5.33238	4.29217	4.00782	3.66676	3.97875	2.93565	3.57544	3.50488
Bol014127	1.22024	1.09215	0.912907	8.03115	6.85358	9.74026	0.430612	0.193134	0.234421
BniB047539	0.566655	0.147383	0.734034	1.35948	1.74131	1.35347	0.965272	0.423524	0.534623
BniB017392	0.531223	0.310876	0.563021	1.30344	1.22432	1.69509	1.23934	1.78669	1.21443
Bol014123	10.2963	11.5757	12.0192	4.6115	5.34762	3.42914	4.85256	4.25314	4.1867
BniB044893	7.32395	6.1574	5.68509	8.90933	9.88328	9.28567	26.1973	26.0207	22.1335
Bol014129	2.41072	2.01539	2.78315	5.01376	4.16704	4.88728	1.86517	2.66409	2.39005
BniB000522	0.356555	0.751171	0.604636	1.25981	0.798282	0.814379	3.75516	1.77484	2.60839
Bol027405	7.15202	9.25621	8.09033	10.3492	14.9891	14.2288	8.29697	12.7212	6.87251
Bol027406	0.562338	1.09695	1.192	2.57561	1.72805	2.14065	2.24902	2.14351	1.22435
Bol027407	1.89034	2.34263	2.0035	7.34848	6.37034	4.25783	4.66958	3.66513	2.68734
Bol027400	2.85087	2.95657	2.6008	4.1085	3.82585	3.32118	6.08578	5.68025	5.2092
Bol027401	5.21288	6.54767	6.33344	14.5585	13.7306	13.3242	17.8822	19.9274	16.1111
Bol027402	0	0.495396	0.672901	2.0771	2.3691	2.63012	0.775873	1.7083	2.34995
Bol027403	0.104468	0	0	0	0.41275	0	0	0	0.136472
Bol044387	0.808525	0.675936	0.734504	0.453452	1.06482	0.465552	17.4	17.4038	17.8048
Bol027408	17.8074	19.3063	19.6679	27.4322	20.9011	21.8682	14.8269	14.8785	12.9781
Bol027409	4.0373	5.02065	4.23439	6.63163	6.28632	7.14762	6.19522	6.30849	8.48802
Bol044388	29.7373	20.4524	21.7697	10.4308	8.88248	10.0913	42.0962	21.4469	70.8862
BniB022173	13.6164	14.7984	14.1503	1.38847	1.2809	2.07888	1.06086	0.654236	0.981787
BniB006578	0.206308	0.5433	0.546644	1.31615	1.42645	0.935496	1.27205	1.38777	1.7855
BniB001841	2.52331	0.885996	2.54063	5.53095	5.5663	5.00051	2.10245	3.81904	3.46113
Bra011766	3.59655	4.42719	3.15462	6.16717	8.04407	3.45747	9.96141	6.34021	8.50562
BniB038268	6.21531	5.2538	4.94051	4.40564	5.00224	5.56702	4.83343	6.15514	4.96182
BniB024877	4.59856	5.98024	6.1735	8.15742	6.3254	7.48268	6.4711	5.98039	4.87259
BniB021077	0	0.0886678	0.160584	6.64225	6.98402	7.63377	2.57538	1.88551	2.57311
BniB015892	0	0	0	0	0	0	0.43731	0	0
BniB021386	0.497016	0	0	0	0.327282	0.222587	31.2522	1.00298	20.885
BniB032843	0	0.383932	0	0.429268	0	0.440723	0.655965	0	0
BniB000631	0	0.0899137	0.0814205	3.46832	3.79401	3.45766	17.1032	0.155028	11.2901
BniB016380	1.18852	2.22569	1.34363	2.02191	1.66961	2.55491	3.1161	3.30451	3.26049
BniB015063	0.837524	0.490126	0.591771	1.00467	0.643422	0.937708	2.04698	1.03286	0.729398
BniB000160	2.4508	2.0594	3.06372	1.27465	1.32417	1.56195	1.59174	1.64858	1.6008
BniB013949	7.1446	7.19872	6.51873	9.67478	8.87751	7.97141	7.32991	6.31042	6.9797
BniB036274	36.892	33.82	34.5739	1.36747	1.0172	2.93001	0.242277	0.855729	0.771576
Bra001383	0.0788534	0.0922913	0.501441	0.670731	1.03849	0.688629	0	0.0530423	0.051505
Bra026128	3.44925	3.78988	3.39459	10.5705	9.98911	9.83587	4.87985	6.34504	4.9657
Bra026129	1.58792	1.80961	2.25872	2.95292	2.55905	2.52644	3.48177	2.1925	3.37085
Bra026126	3.38785	3.46168	4.27457	2.42782	2.33711	2.31199	1.72056	1.91717	1.82648
Bra026127	0.602812	0.823131	0.42593	4.04287	3.27482	3.3746	2.04257	2.02747	1.6734
Bra026124	0.301584	0.38013	0.417985	0.0303584	0.0458287	0.0311685	0.201027	0.0936305	0.121222
BniB004691	69.8919	71.1914	70.2319	8.41278	11.8315	7.19773	15.2729	15.4126	26.7018
Bra026122	0.364478	0.319943	0.193147	0.536584	0.420011	0.367269	0.546637	0.0612933	0.416618
Bra026123	0	0	0	0	0.132927	0	0.0672785	0	0.131853
Bra026120	3.23113	3.94619	3.2012	36.5843	35.6155	31.1903	8.00642	11.2454	7.43259
Bra026121	0	0.266619	0	0	0	0	0	0.306466	0
Bra027833	18.6988	18.7589	18.3459	23.1413	26.1036	24.0459	17.0936	22.8562	19.6813
Bra027832	0	0	0	0	0	0.0884985	0.351253	0.177234	0
Bra027831	0.922173	1.59329	1.9082	1.69523	2.2844	1.85847	2.92711	2.03819	1.97911
Bra027830	0.599142	1.05187	0.793757	1.07807	1.67676	1.81119	0.79874	1.41059	0.195672
Bra016158	0.334043	0.547357	0.141615	0.786845	0.967847	0.538561	15.8981	14.7404	15.1422
BniB047933	36.9485	35.6508	39.5422	67.9281	73.1097	78.0951	50.2186	73.5924	62.7477
Bra027835	2.87926	2.56757	2.79731	6.25735	6.74877	6.42433	7.58552	5.16478	6.24647
Bol007577	3.82171	4.47299	5.06309	8.12691	7.13029	7.27406	6.58088	10.4972	9.3609
Bra016154	5.52906	6.44715	6.62532	19.0741	18.7205	17.3517	17.6987	24.397	18.7175
Bra016155	2.99242	3.59105	3.49271	6.54311	6.26068	4.86016	4.72153	6.47189	4.65138
Bra016156	6.42393	5.599	8.8365	1.78861	1.53004	0.918172	0.911062	0	0.714202
BniB010409	4.91573	3.98315	4.60882	3.7731	3.05023	5.01687	7.37252	5.02358	4.07527
Bra016150	5.71671	6.37231	6.49168	33.8427	25.1857	25.3278	16.3311	19.5019	15.914
Bra016151	1.28158	1.62764	0.866996	1.05265	1.00551	1.06242	0.963318	0.935449	0.765853
BniB030339	2.9592	5.01101	5.13824	7.86853	5.4727	7.40177	8.93925	10.2916	7.69035
BniB040774	0.116323	0.272292	0	0.152223	0	0	0	0	0
Bra037258	9.32356	9.24896	10.1227	18.0783	16.7713	12.7558	19.9328	26.3487	14.9277
Bra037259	0	0	0	0.0376551	0	0	4.25802	0.116135	1.87948
Bra001389	4.87873	5.86041	4.76254	8.82057	9.976	8.36597	9.75604	9.88849	11.2791
Bra037255	4.15505	2.8155	3.70843	0	0.144004	0.146908	0.14577	0	0
Bra037252	0	0	0.592612	0	0.0613653	0	2.4226	0.626863	1.58261
BniB011116	0.964795	0.878275	0.795313	2.66539	1.90593	2.37645	1.92931	3.46127	2.94083
BniB003114	0.618925	0.724399	0.655972	3.03727	3.26046	3.74199	1.8565	2.08166	3.23412
BniB027274	0	0.0474576	0	7.48167	7.4227	5.63842	1.86492	5.53685	2.72792
BniB023280	0	0	0	0	0	0	0.042049	0	0.123612
BniB010266	1.18744	1.21607	0.786573	0.874074	0.781921	1.49567	23.8443	37.841	21.8139
BniB036926	0.057198	0.0669454	0.121243	0.336827	0.414309	0.403451	0.209695	0.192377	0.392282
BniB045591	14.1571	12.1242	14.2726	15.5892	10.914	16.7011	12.1986	9.29077	7.44274
Bol028764	0.807956	0.945645	1.37011	3.38339	4.57549	3.69078	3.6622	2.06525	3.37751
Bol028765	0	0	0	2.5501	3.42187	2.83633	0.21649	0.327707	0.10607
Bol028766	1.22792	0.615933	0.464793	0.746053	0.288778	0.530281	0.29232	0.648988	0.744756
BniB039839	2.1796	1.53062	1.73255	0	0	0	0	0	0
Bol028760	0.643197	0.501871	0.908929	0.561134	1.83534	1.44027	1.57203	0.865317	0.700198
Bol028768	1.92701	1.28148	2.08878	3.58201	4.70079	3.8247	4.34975	4.15387	3.77602
Bol028769	2.69116	2.97951	2.31263	10.232	9.67476	11.3845	5.43001	7.48566	5.98599
BniB021004	2.28858	1.87502	2.91069	2.99489	3.46614	3.33104	6.76305	6.3631	5.23194
BniB030191	0	0	0	0.0430128	1.16877	0.132482	0.131456	0	0
BniB012056	1.6837	1.427	1.66141	0.265918	0.152924	0.546028	4.6827	6.67826	6.29509
BniB033174	0.94345	0.339763	1.07684	2.65918	3.0107	2.34012	4.30537	1.95271	3.79222
BniB048354	0.134715	0	0.214168	0	0	0	0	0	0
BniB023736	1.64015	1.07981	1.08645	4.96341	4.79263	6.1288	10.9327	9.10205	9.64173
BniB028103	0.886568	2.07531	0	0	0	0	0.196986	0	0
BniB027692	12.6332	12.9458	15.9754	24.6208	24.8853	26.5162	20.0584	22.2844	22.5593
BniB045631	0.674035	0.262967	0	0.735047	0.739746	1.05653	4.79244	1.81361	7.77795
Bol018764	0	0	0	0	0.490922	0.333881	0.165648	0.668654	0.649275
BniB025701	0	0.226508	0.102556	0	0	0	0.1935	0.260361	0.252815
Bra014798	0	0	0	0	0	0	0.650275	0.369127	0.0796508
Bra014799	4.45115	5.20969	4.61503	13.929	14.3367	14.0407	10.707	8.07119	7.96367
Bra018504	8.68871	8.4745	6.07247	10.3403	10.2406	12.8579	4.99423	6.39521	6.57998
Bra014790	6.64365	7.01985	6.94353	18.4748	17.3473	15.9305	11.1326	11.9793	10.7281
BniB029623	16.1276	17.8076	17.9315	15.5699	18.5148	15.6992	14.1984	14.2874	11.9652
Bra014792	1.06877	0.769788	1.13274	0.753101	1.13687	1.5464	3.12364	2.21209	1.93318
BniB017658	1.83852	1.81207	2.46135	54.7664	46.1959	44.4623	12.126	8.91736	8.59571
BniB029511	16.9339	16.2592	16.0668	47.6706	40.33	41.7222	20.6151	30.3189	21.5585
Bra014796	0.143873	0.112261	0.813252	2.60447	3.06324	2.67398	2.78114	1.45168	2.00478
Bra014797	0	0	0	0.651816	0.421703	0.764812	0.237153	0.430782	0.604206
BniB011348	8.95543	7.65508	6.61204	10.205	11.1978	10.4773	14.89	16.6507	13.1448
Bol020587	0.897347	1.16697	0.79255	1.59834	1.28028	1.10516	1.36244	1.20724	1.17225
Bra012837	13.0618	10.076	11.012	19.0354	14.9542	15.3555	8.31087	9.18567	7.94994
Bra040428	0.507263	0.791612	0.358418	4.42544	5.01044	5.56583	11.3836	8.64425	12.0384
BniB020288	0.765404	0.959829	0.869164	9.37234	9.03624	8.44719	4.19089	4.85443	4.42805
BniB032129	8.61079	12.9577	9.5608	34.3414	34.0209	33.3297	24.3254	21.2381	17.6765
BniB016792	0.256274	0	0	0.0558942	0	0.0573858	0.0569414	0	0
BniB031939	3.58169	5.11227	4.21272	6.94487	6.3565	5.48703	9.31686	7.81551	9.32932
BniB022344	1.9088	2.39957	1.19885	2.72918	2.42075	2.04214	3.06305	1.61687	2.03178
Bra026506	19.1981	14.6849	16.8225	31.6511	26.279	34.8313	6.34805	9.55836	12.6384
BniB034848	0	0	0	0	0	0	0.155074	0	0.303916
BniB007185	0	0.292631	0.105996	0.163593	0.263422	0.302325	0.199989	0.134546	0.163308
BniB043734	0	0	0.3679	0.113563	0.228578	0	0.231381	0.233498	0.340096
Bra024713	0	0	0	0	0	0	0.0815877	0.164669	0
Bra024712	0.193338	0.528	0.409822	0.674684	0.976058	0.519516	1.15986	0.563561	1.30493
Bra024711	6.9391	6.75045	9.36022	13.9158	12.7586	12.3499	30.1552	36.4325	32.8454
BniB018805	0.531531	0.355492	0.885259	1.24209	0.950025	0.816153	4.60593	3.88191	3.42222
Bra024717	2.60933	4.36286	4.27997	0	0	0	0	0	0
Bra024716	1.21193	0.945645	0.428159	1.63883	1.5961	0.976972	3.55449	7.39143	4.64407
Bra024715	5.45834	6.45055	5.5604	16.4009	14.9355	13.2074	6.53492	7.27202	8.13429
Bra024714	1.39587	0.544584	0.493142	4.11001	5.51504	5.00111	2.01597	1.56494	4.10286
Bra024719	0.796541	1.10179	0.767473	0	0	0	0.0965364	0	0
BniB016001	0	0	0.187421	0	0	0	0.0589367	0.29738	0.0577522
BniB038040	2.43561	2.00154	2.41663	3.01776	2.72993	2.61092	2.48707	3.93904	3.01251
BniB049737	0	0.24338	0.110195	6.22472	5.75103	4.12086	2.52961	0.594477	1.90152
Bra000386	0.828359	0.484762	0.702354	1.78861	1.20003	2.50411	1.49083	1.28159	1.51497
BniB013444	0	0	0	0	0	0	0.214368	0	0
Bra009835	11.5837	12.7566	14.2303	11.1968	11.199	11.0004	11.0205	10.0588	10.8678
Bra013265	0.913502	1.06918	1.0562	4.45569	4.53886	3.40305	2.93385	2.84897	3.03762
Bra013264	0.770541	1.4172	0.699997	0.936322	1.30473	0.961308	1.32073	0.0740456	1.22229
Bra013267	1.81645	0.625296	0.905969	2.58679	1.61828	1.57914	1.49569	0.718749	0.767709
Bra009834	0	0	0	0	0	0	2.3127	1.16693	1.75117
Bra013261	0	0	0	0	0	0	0.481619	0.19441	0
Bra013263	0.723596	0.282303	0.511273	2.44619	3.73245	2.18741	1.20582	1.13573	1.57545
Bra000382	6.03422	6.53661	5.17076	0	0	0	0.0855793	0.0863624	0.0419297
Bra013269	16.4015	15.5242	16.6275	24.5429	27.4233	12.9343	26.0485	30.2203	28.4128
Bra013268	0	0	0	0	0	0	1.18593	1.27158	0.798938
Bra009832	2.82106	2.99467	1.66879	3.39121	3.15368	3.43764	3.71713	3.88354	2.61398
BniB004424	1.61857	0.884053	1.14364	3.03594	6.46596	28.9224	3.23667	12.3393	15.2238
Bra009831	0	0	0.0722797	1.29405	3.5477	1.32858	3.54576	9.40425	3.02905
Bra024906	11.2184	12.9639	14.2979	20.813	22.3487	20.6052	31.5204	23.8805	17.9942
Bra009830	0.187804	0.109904	0.199045	0.0819213	0	0.0630805	5.04909	9.30629	6.44008
Bra024907	4.44058	1.84421	4.55457	6.84204	5.94252	7.3133	4.29671	6.45587	4.30392
BniB047120	8.0055	8.83652	8.41571	3.91792	2.44292	4.10991	2.81996	1.70746	2.08309
BniB021016	0	0	0	0	0	0	25.6595	23.98	26.3179
BniB017167	0	0	0	0.790756	4.77486	1.68171	0.0575408	0.0580673	0.0563844
BniB004861	0	0	0	0.176653	0.533348	0.181367	0.179963	0.0908049	0
BniB002607	8.18772	7.6298	8.95418	19.1771	20.639	16.1505	26.2456	34.3437	25.8543
BniB030281	1.80567	1.58504	0.797398	3.05213	2.6753	3.0325	6.31893	8.19868	6.09365
BniB024397	0	0	0	0	0	0	0	0.0853601	0
BniB018989	1.91706	2.49306	2.37045	0.278745	0.350659	0.286184	0.212976	0.143283	0.0695651
Bra024909	23.0077	23.1959	24.2641	14.458	11.7753	15.9915	14.7288	12.2587	10.713
Bra016938	0.0672193	0.550722	0.142486	0.879647	0.486898	0.948276	0.806514	1.08519	1.4928
Bra016936	27.2327	21.3698	23.287	21.6659	44.0163	46.5669	101.283	108.038	121.28
Bra012269	5.31941	4.46191	4.79215	0	0	0	0	0	0
Bra016934	307.684	290.865	300.136	97.1286	91.4607	214.504	114.586	220.377	201.378
BniB036632	3.00945	2.2308	1.80743	0	0	0	0	0.404873	0
Bra016932	3.05618	2.46416	2.80724	3.64389	3.75662	2.46367	2.26351	1.64464	2.04058
Bra016933	0	0	0.141615	0	0.0879861	0	0.445326	0.629161	0.130913
Bra016930	0	0	0	0.0656372	0	0	0.066867	0	0.131046
Bra016931	4.10038	3.12988	3.77897	2.44962	3.16965	3.35333	0.356503	0.119922	0.815122
BniB038015	9.2178	8.37779	9.98788	3.90856	3.32317	2.35237	3.29527	2.14767	3.19541
BniB046655	0.683396	0.89984	0.84502	1.26694	0.900024	0.937301	1.51844	2.26019	1.50652
BniB013651	7.89026	8.29429	9.60145	0.0478026	0.0481082	0.0981565	0.243491	0.196575	0.143159
BniB028842	2.45465	1.82825	1.89206	0.876056	1.17554	0.899434	2.52866	1.50106	1.45756
BniB041264	3.05842	2.80754	3.94063	6.12118	7.34499	7.00967	6.99536	5.24411	5.99303
BniB019872	0	0	0.0612087	0.0755753	0.114088	0	0.153982	0	0.0377219
Bra038522	32.803	32.5784	35.2715	6.36777	4.25738	5.71477	5.85197	7.09578	6.80122
BniB044863	9.46891	9.30144	7.8852	17.3698	26.11	18.6853	29.3606	22.9186	20.9843
BniB013419	1.86381	0.436286	1.97537	2.43902	3.68192	3.00493	9.44192	10.782	8.27825
BniB047931	4.92045	6.28252	4.2668	3.51219	3.82919	5.40887	1.68961	2.50745	2.43478
BniB035049	1.05816	0.206415	0.373834	0.346184	0.116132	0.118474	1.41068	0	0.345582
Bra012138	5.31739	6.83714	6.27068	8.57555	9.0249	7.39569	4.6926	4.68516	4.74504
Bra012139	2.27168	2.4461	1.34829	13.6153	20.9424	19.9607	9.87279	6.29572	5.69779
BniB011508	64.1551	65.3422	62.5129	93.4895	91.7194	97.0861	81.9115	106.848	86.0751
Bra012132	0.535123	0.532369	0.226862	8.66588	10.8884	9.6161	4.49438	6.94724	4.08948
Bra012133	3.35659	3.75003	3.88092	56.8031	49.832	63.0336	6.9156	7.18414	4.28521
Bra012130	21.9528	17.1293	14.9764	92.2925	103.849	91.1957	34.4802	42.6036	46.6429
Bra012131	0	0.110643	0.300575	0	0.0622495	0.317524	0.252052	0.127179	0.432226
Bra012136	0.285244	0.166927	0.302318	2.51961	1.69048	2.20361	1.42601	0.767499	0.652097
Bra012137	4.33941	3.099	3.81964	4.5718	3.82611	4.24912	2.05908	1.63266	1.96966
Bra012135	10.2654	8.94335	9.48922	24.8975	19.4151	26.0804	24.335	30.2169	21.3252
Bol041289	2.91715	2.9962	3.56499	7.22587	6.194	5.91896	7.69856	8.4498	6.5717
BniB025312	4.54196	4.23309	4.3681	10.1813	8.80639	9.88801	21.1927	15.5591	14.9433
Bol041286	0.146442	0	0	0	0	0	0	0	0
BniB000264	0	0	0	0	0	0.158533	0.235959	0.476236	0.616577
Bra013881	3.39342	4.34996	3.93907	3.0662	2.02173	1.19408	1.50797	1.63046	0.211094
Bra013883	1.84979	1.58769	1.69912	2.33999	2.67977	1.49117	6.57609	7.54875	4.7524
Bra013882	1.04691	0.816876	0.832178	1.48417	1.43621	0.644674	0.755988	0.704221	1.02572
Bra013885	2.08273	0.914123	1.37962	4.08826	3.25723	2.62335	3.47071	3.50247	1.70048
Bra013884	0	0	0	0	0	0	0.149083	0	0.146087
BniB037841	0	0	0	0	0	0	0.161967	0.163449	0
Bra013886	2.57615	2.01011	2.45732	9.3832	8.82118	4.21109	5.72395	5.6608	5.27238
Bra013889	0	0	0	0.295368	0.693597	0.404333	1.40421	0.202437	0.294854
Bra013888	1.88663	1.99445	1.74155	6.01293	5.97122	2.65742	3.24534	4.50318	3.29937
BniB046991	1.35025	1.39443	1.59943	2.5465	1.83056	2.45439	3.0707	3.90021	4.66912
BniB002519	0	0	0	0.146009	0	0	0.892469	0.900636	0.728778
BniB044773	5.96419	3.49029	2.68651	0.780486	0.785476	0.400657	0	0.300894	0.0973912
BniB006729	0.268877	0.472047	0.926158	0.57177	0.752479	0.857964	0.49287	0.99476	0.614682
BniB018599	3.34535	4.24174	4.13653	3.16174	2.93719	2.49701	10.7779	8.31366	6.1911
BniB012866	0	0	0	0.138922	0.209714	0.213943	0.353811	0.0714097	0
BniB005470	10.834	10.9192	12.1204	47.308	85.6592	62.0145	53.6607	38.2605	30.9105
BniB003142	0.578615	0.468845	0.660423	1.42701	1.48009	1.67439	2.00261	1.84129	2.42751
BniB033176	4.72212	2.94765	3.87036	3.91367	3.44117	4.82173	2.5181	2.41409	2.50862
BniB035931	0.224678	0.262967	0	2.35215	1.18359	0.301865	0	0.151134	0.293508
BniB045610	47.4106	46.3418	39.2482	18.1097	10.8003	18.8512	11.2744	13.791	14.9815
BniB024690	0.144507	0.253699	0.229735	2.93112	3.14017	1.7959	2.98604	1.26367	1.13266
BniB002082	0.858718	1.40708	1.45619	5.16919	6.67243	4.6149	2.51854	2.31053	2.35574
Bra010081	0.836812	0.979418	1.06428	0.985563	1.87352	0.899434	1.56182	0.788057	0.874533
Bra012418	5.61865	7.34983	7.09343	16.3273	15.6699	14.2652	11.2907	13.5061	13.8163
BniB023028	1.70472	1.08831	1.25926	2.73785	2.82338	3.47026	1.72169	2.29343	1.75457
Bol017338	17.8245	18.4077	14.4464	36.3603	44.2861	40.953	17.1729	11.587	13.5992
BniB031700	0.0627209	0.146819	0.332376	1.35429	1.23904	0.92695	3.55367	3.92371	2.00741
BniB039728	0.0964795	0	0.204509	0	0.0635311	0	5.08051	0.454291	2.77278
Bra017752	3.91113	2.43649	2.07262	7.01687	5.10937	5.42428	0.504588	0.466772	0.453244
Bra039917	0.149105	0	0	0.292682	0	0.600986	0.0993886	0	0
Bra039916	0.226228	0	0	0.592093	0.14897	0.151973	0	0.152176	0.147766
BniB019922	4.9586	4.24111	4.04262	7.7368	8.79093	7.94326	8.00887	8.08216	7.97249
Bra039914	32.306	29.3766	28.0503	38.4552	32.6463	43.4045	24.0189	22.2327	22.4811
Bra039919	0	0	0	0.0466595	0.0939156	0.0958093	9.12647	2.01468	2.7947
BniB027204	0.62841	1.0297	0.399615	0.411176	0.496565	0.0844296	0	0.0845425	0.0820922
Bra015069	1.77683	1.43974	1.15888	7.15446	7.4402	7.95749	2.79392	2.97272	3.15439
Bol014814	2.01776	1.14707	2.07744	4.11161	3.18884	3.36932	3.45851	4.65355	4.25509
BniB001526	0	0	0.790149	0	0	0.250411	0	0.250745	0.486956
BniB020711	0.192393	0.22518	0.076466	0.0472068	0.158362	0.840087	30.3616	6.26054	22.2586
BniB026996	0	0	0	0	0	0	1.3545	0.13018	0.568833
BniB039431	0	0	0.165555	0	0	0	0	0	0
Bra001523	3.32506	3.29298	3.86295	5.98297	7.2423	5.79898	1.61967	0.688205	0.918856
BniB035868	4.25809	6.82955	6.01729	2.27017	2.90777	3.39017	0.525613	0.742592	1.44214
BniB040532	15.8041	15.5098	16.2321	55.2575	50.604	53.1932	30.771	40.9529	33.0259
BniB029358	1.27038	1.38067	1.60288	3.12698	3.83413	2.865	2.74201	3.08247	2.65727
Bol017337	0.568839	0.554815	0.602888	1.55082	3.30876	1.71958	3.53892	0.892827	2.04353
Bra032639	5.97057	7.64575	5.80683	9.1001	10.0834	15.6659	2.48152	3.21298	2.93633
Bra032638	2.4217	1.67487	1.86666	2.23277	1.23225	1.99656	4.5492	5.18319	2.94788
Bra032637	9.14914	6.52945	8.27775	15.185	9.9921	22.7857	9.37093	13.3594	8.59958
Bra032636	0	0	0	0	0	0	0.0320139	0	0
BniB018445	0	0	0	0	0	0	0.376991	0.126814	0.123138
Bra032633	0	0	0	0	0.088527	0	0.716902	0.0904327	0.614682
Bra032632	3.29403	3.21282	2.76387	2.96356	3.61516	4.14906	11.07	3.69299	9.50277
Bra032631	0	0	0.0770877	0	0.143685	0.586327	53.282	4.74581	45.5126
BniB025790	0.04918	0	0.0521238	0	0	0.0330377	0	0	0.0642461
BniB008333	0	0	0	0	0	0	1.68196	0	0.274693
Bra011991	0	0	0	0.300187	0.906318	0.308198	0.152906	0.154305	0
Bra001527	0	0	0	0.351859	0	0.361248	0.716902	0	0
Bol018768	7.9274	8.25453	9.67669	1.2878	1.47604	2.64434	1.82212	3.97181	3.21391
BniB002718	2.84121	2.26731	3.4219	0.507009	0.425208	0.260269	0.172169	0.434362	0.337418
BniB011303	0.356943	0.417771	0.226985	1.91512	2.89105	3.50084	2.78375	2.37703	2.33145
Bra011992	0.69059	0.202069	0.182982	0.338895	0.341062	0.927837	0.115082	0	0.112769
BniB029348	2.54076	1.91169	2.64476	6.1748	5.13873	5.08995	6.62316	8.1487	6.16407
Bra011997	1.73896	1.11016	1.50795	4.80987	3.85167	4.19483	4.05697	6.06139	4.90476
BniB006269	12.4993	11.6321	10.9211	5.42569	7.02621	7.33173	3.86101	6.19313	5.05782
BniB006004	0.21796	0.191328	0	0.0356535	0.143525	0.0732098	0.25425	0.109961	0.142366
Bol042732	11.2899	11.133	13.1906	9.53928	9.30757	9.6744	9.54023	10.8833	9.87108
Bol042731	0.395217	0.462568	1.6755	0.51719	2.86273	2.12396	1.58064	1.5951	1.80702
Bol042730	0.508136	1.45379	0.598391	3.69421	4.98189	4.62721	1.80644	0.873509	0.811314
Bol042736	0.205662	0.722129	0.326958	0.20185	0.169284	0.103618	0	0	0.0335832
Bol042735	0.872566	0.734034	0.606897	1.30243	2.01103	1.04411	0.127231	0.183421	0.195916
Bol042734	3.62242	5.41744	5.54558	1.84348	4.77068	4.19092	2.14631	2.84281	2.36607
Bol042738	0.369959	0	0	5.56757	8.12052	7.78721	1.06861	2.65451	1.69153
BniB007860	3.29971	3.10477	2.5372	4.82609	3.96224	4.69409	9.53112	4.96149	7.73367
BniB035518	2.52331	3.37522	0.38205	2.35861	1.42421	0.484311	2.16252	3.15223	3.29632
BniB034896	1.16177	0.319943	0.579442	3.08536	1.89005	2.01998	3.14317	1.8388	2.45507
BniB016224	0	0	0	0	0	0	0.164402	0.165907	0
BniB037080	0.683396	0.699875	0.452689	1.56504	0.73127	1.77896	1.48048	2.24104	2.28768
Bra003826	7.24223	7.37947	6.6824	11.7073	10.4356	8.29932	9.88207	11.6919	11.2974
Bra003827	20.1214	14.4469	15.5912	17.923	18.2603	25.8981	16.4555	25.1366	17.4501
Bra003824	0	0	0	1.09368	1.05481	0.842145	0.371389	0.0936968	0.591377
Bra003825	0	0	0	0	0	0	0.236966	0.043479	0.105547
Bra003822	7.779	5.26535	6.35731	7.1749	9.28825	10.5144	10.4017	10.3393	9.36625
Bra003823	9.32787	6.36854	7.08512	1.62755	2.55931	2.08873	3.41972	4.3922	1.32009
Bra003820	0	0	0	0	0	0	0	0	0.0661298
Bra003821	0.820076	0.639886	0	0.715446	0.900024	0.550903	0.546637	0.55164	1.24985
Bol006544	0	0	0	0	0	0.189558	3.57372	6.12142	3.82444
Bol006545	0	0	0	0	0	0	0.152906	0.925829	0.374581
Bol006546	5.15476	5.85039	5.1322	13.1846	12.446	14.9006	15.0976	14.185	12.9577
Bol006547	1410.98	1433.7	1458.77	104.377	88.7695	62.637	90.1577	197.532	125.328
Bol006540	5.01837	5.30055	3.63233	7.68837	9.4301	8.05799	13.1356	10.0448	8.55443
Bol006541	0	0	0	0	0.297256	0.30325	0	0	0
Bol006542	0	0	0	0	0.10937	0.167363	0.166067	0.335173	0.216973
Bol006543	0.485252	0.567946	0.308579	0.0635011	0.383442	0.130391	0	0.0652828	0
BniB040057	0.737147	0.431384	0.195318	3.01452	0.970813	2.84737	0.49136	0.123964	0
Bol006548	0.537755	0	0	0	0	0	0	0.180865	0.175623
BniB013659	14.9405	14.9701	16.3607	25.72	26.2837	26.036	18.0804	19.0246	17.8971
BniB026838	0.138996	0.732073	0.220974	1.40967	0.915279	0.653614	0.555903	0.701237	0.54473
Bra010088	0.418762	1.47038	1.0356	1.46134	0.459587	0.750166	0.0930447	0.187792	0.911747
BniB042051	0	0	0.0965737	0	0	0	0.24295	0	0.0595168
BniB025281	0	0	0.241434	4.2728	3.40009	5.71307	5.87129	10.7774	12.7465
Bra028799	0	0	0	0	0	0.045156	3.13644	0.271298	1.71233
BniB027938	7.90637	8.46619	10.1625	24.105	22.9298	23.6182	13.68	18.8972	16.4816
BniB002494	0	0	0	0	0.0376317	0	0	0	0
Bra030972	0	0	0	0	0	0.188343	0	0	0
BniB016610	0	0	0	0	0	0	7.2885	0.760882	2.95532
BniB008154	0.0985076	0	0.313212	0.128909	0.324333	0.72792	0.91927	0.66263	1.35119
Bra015394	0.267234	0.0781938	0.141615	2.5791	3.47545	2.60305	0.801587	0.853862	0.610926
Bra020817	0.32803	1.1518	1.39066	0.214634	0.216006	0.881445	0.218655	0	0
BniB034929	0	0	0	0.0664501	0	0	0.067695	0.0683145	0
BniB033444	3.13342	2.52134	2.6983	0.256279	0	0.0657795	3.98148	1.05388	2.04667
Bra030476	0	0	0	0	0	0	0.268288	0.0676858	0.131448
BniB029235	37.3276	36.628	33.9673	37.0058	42.9529	36.2203	44.2337	27.6454	28.3218
BniB010216	2.46269	2.99766	2.5579	3.99618	3.08116	3.50725	9.55384	10.0388	8.42887
BniB022015	1.24794	0.834634	0.755794	8.92363	9.15677	7.66474	6.2388	4.61698	5.41474
BniB025381	5.46717	5.01116	6.2133	5.215	5.33508	5.57541	6.23474	5.31701	6.96992
BniB016652	0	0	0	0	0	0	0.24295	0	0
Bra022443	2.48508	4.072	2.10706	1.30081	0.654563	1.33552	0.662591	1.00298	0
BniB043859	4.76173	5.26358	4.76638	10.9048	11.1487	11.4179	3.57078	2.80269	3.45582
BniB014110	15.1752	15.9673	14.0258	0.300888	0.23552	0.205945	0.136234	0.412441	0.233617
Bra011881	0.34457	0	0.219117	2.97601	2.90428	2.12954	18.1447	21.7411	11.3432
Bra011887	3.93636	5.07971	4.59988	13.6375	12.5948	11.052	6.96332	8.18124	7.02115
BniB046154	1.40739	1.52052	2.06534	0.495854	0.926758	0.872718	0.21649	1.01953	0.494991
BniB021101	0	0	0	0	0	0.126644	7.16284	3.29716	5.41808
BniB012351	3.33237	3.77838	4.52517	0.0681377	0.0685733	0.069956	0.347071	0.910643	0.88425
BniB019119	0	0	0	0	0	0.100164	1.49083	0.200596	1.0713
Bol044775	0.69059	1.11138	1.23513	1.7792	1.67689	1.91366	2.21532	2.61303	1.32503
BniB033508	15.8951	16.2327	16.6813	17.7417	15.341	14.4988	42.3287	45.2318	35.1163
Bol044776	38.0376	39.6185	32.9173	16.2117	25.8518	27.428	12.9099	14.6713	14.1321
Bol044771	0	0	0	0	0	0	12.085	12.1389	10.7956
Bol044770	3.24936	2.8976	3.71718	2.32857	2.85291	2.32142	2.40658	1.8388	2.32453
Bol044773	5.25193	5.84463	6.84381	2.92939	2.43786	2.48702	0.11478	0.0579149	0.0562364
Bol044772	0	0	0	0	0	0	4.3731	4.41312	4.90544
BniB005313	18.294	21.4116	22.2862	3.71482	0.138465	0.988801	0.140163	0.565784	0.961426
Bol044779	0	0	0	0	0	0	9.13133	11.2835	5.72173
Bol044778	38.8219	40.8588	49.4387	127.205	129.207	110.181	76.4289	80.7722	64.6713
Bol017635	2.9273	2.01539	1.91627	0.619678	0.907111	1.04108	0.803457	1.38996	0.731073
Bol017636	0.309463	0.1811	0.491979	0.404969	0.10189	0.207888	0.309417	0	1.01066
Bol017630	11.3899	19.7298	16.9004	8.64497	5.10014	9.79384	10.9327	17.7751	17.5575
Bol017631	8.79501	8.06813	7.80988	4.97702	3.67836	4.95015	4.59492	7.11535	10.713
Bol017632	73.9191	72.8418	77.6294	57.7747	47.3437	60.222	39.3879	34.4586	34.4872
BniB018768	10.3772	11.738	11.0721	3.23546	2.33892	2.57322	3.38892	3.74787	4.04866
Bol017638	1.05934	1.19711	0.890457	8.17425	9.83813	8.41692	4.62633	4.00522	2.64843
Bol017639	0	0	0	0	0.275167	0	0	0	0
BniB015236	0.215102	0.125879	0.113989	0.0703717	0.0708216	0	0.788592	0	0.280998
Bol012372	4.33248	4.58786	6.99704	5.80456	4.07558	6.02875	4.26308	7.07764	8.08531
Bol012371	23.4307	23.9135	21.0586	4.53797	5.06071	6.29604	6.24729	5.29574	6.24417
BniB041232	0	0	0.0873531	2.37284	2.388	1.71638	9.94386	9.14779	8.34432
Bol012374	0	0.395806	0	0	0	0	0.225418	0	0
BniB008868	6.70044	7.22855	5.74296	11.132	12.5844	12.8772	11.4571	11.4835	10.4276
Bol012379	2.24193	3.03831	3.87684	0.694858	0.4662	1.189	0.157306	0.476236	0
BniB029556	0	0	0	0	0.0927063	0.472878	0.0938433	0	0
Bra020818	0	0.441301	0	0.493411	0.744848	3.03947	6.03186	5.07255	6.40319
BniB012313	33.8098	31.5197	37.3451	60.4927	67.2325	67.6301	49.7147	48.3073	49.3731
Bra030472	14.6197	16.4871	16.6844	9.60252	9.22044	8.76544	6.50915	5.24742	6.65326
Bra007578	0.0407998	0	0	0.453828	0.268664	0.411122	0.190371	0.466561	0.346441
BniB000137	2.66691	4.78614	3.58029	0.465331	1.2293	0.836059	1.65917	1.19597	1.5097
Bra000655	4.86755	3.71547	5.27106	14.2628	16.2353	13.0084	6.98285	5.97906	5.87489
Bra024911	0	0	0	43.7853	47.8093	24.0928	0	0	0
Bra024910	2.28627	2.32686	1.68565	6.27641	5.62924	7.37877	20.7722	27.5485	23.244
Bra024913	1.69346	0.660686	0.930653	4.35013	3.2215	3.96061	4.2644	3.9659	3.56418
Bra024912	7.66366	7.69365	6.9669	3.69262	3.31504	4.26506	4.61676	5.91004	5.36175
Bra024915	0.992262	1.57125	0.989795	2.90252	2.15237	2.90156	0.505786	0.588939	0.724369
Bol027169	12.6739	12.7146	16.2545	7.45643	8.97686	7.08304	5.53737	8.02385	7.79129
BniB033441	4.37374	1.70636	2.70406	2.38482	2.16006	2.44846	0.72885	0.490346	0
Bra024916	4.40251	5.75898	6.86182	11.9743	10.8003	10.3802	8.22833	7.89716	8.17573
Bra024919	2.15102	0.944094	0.712429	0.175929	0	0.180624	0.0896127	0.0904327	0
BniB023711	2.00835	1.56707	1.41904	1.64261	2.75518	4.38474	0.780911	1.46353	0.98385
Bra000657	5.86565	5.96978	5.50724	3.04534	3.00183	2.74113	1.21121	1.82272	1.39509
Bra000658	0	0	0	0	0	0	1.33252	0.122247	0.890279
Bol016174	9.95806	9.59829	13.0375	11.115	11.186	18.4946	13.2755	13.0029	16.8348
BniB008172	0	0	0	0.340689	0.685733	0.34978	0	0	0
BniB031702	3.04659	4.20078	3.27319	6.36255	7.06278	6.30805	5.59156	7.74822	5.61548
BniB032874	0.0311816	0	0	1.14254	2.29968	0.565566	0	0.0838996	0.020367
Bra030470	3.68716	2.8274	2.74	2.49574	2.14889	2.90399	2.6555	2.22366	3.9032
Bra022763	0	0	0	0	0	0	2.11201	1.50447	0.730434
BniB035231	35.9827	34.0121	37.8379	49.7476	49.8536	59.0785	16.2046	16.8132	19.4018
Bol011764	18.6254	15.6176	16.3521	39.4708	38.3502	33.1476	19.3639	34.6878	24.0589
Bol020624	5.94489	6.95799	4.50052	17.0179	12.7227	14.6194	16.9122	20.2803	16.919
BniB046446	1043.53	997.842	1035.42	541.472	640.96	548.067	360.673	225.681	473.07
BniB042972	1.22893	2.32351	1.70326	5.50502	6.4117	5.17563	3.56023	3.46563	2.84034
Bol020621	0.13527	0.0791612	0.645152	0.619561	0.356298	0.499789	0.676253	0.818929	0.751017
BniB038150	5.6925	5.74648	6.86281	4.74895	5.29472	5.78389	12.5217	11.7268	10.9687
BniB024738	3.43787	3.93991	4.25093	0.234316	0.141489	0.817935	0.286448	0.433603	0.654945
Bra018872	7.34445	7.43964	6.7718	6.07698	5.55196	4.51343	5.24684	4.89608	4.7972
BniB005466	0.247437	0.620579	0.224784	0.531959	0.442253	0.451171	0.306305	0.166443	0.415592
BniB027554	5.24125	4.97102	6.99162	9.28306	8.44981	13.4159	11.7459	12.3397	10.5064
BniB049554	0.519712	1.3239	1.00444	2.12033	2.53651	3.84041	1.9359	1.37781	1.5775
BniB006878	0	0	0	0	0	0	0.12014	0	0.20602
BniB047392	12.0896	12.2632	13.6674	10.969	15.3911	11.9114	19.3405	16.1561	17.741
BniB000413	4.49357	2.98029	2.06377	4.90031	4.14258	3.92424	4.19338	6.6499	3.91344
BniB004751	0	0	0	0	0	0	1.70381	0.0716415	0.556521
Bra012999	0.400037	0.351157	0.211991	0	0	0	0.166658	0.134546	0.097985
Bra012994	5.85768	5.48474	5.35467	8.52786	8.29308	6.59117	3.66052	3.29999	4.06521
Bra012996	7.23386	7.71216	6.90776	22.635	24.619	22.1805	7.3999	11.1773	7.4383
BniB024550	0	0	0	0	0.20572	0.419736	1.4577	0.840594	0
Bra012990	0.715052	0.627681	0.378927	0.116967	0.117714	0.240176	0.178737	0.120248	0.0583816
Bra012991	1.58087	2.77541	1.25662	5.68909	2.60248	4.77892	5.53223	6.38041	3.61403
Bra012993	0.475406	1.48379	0.503863	0	0	0	0	0	0.103508
BniB045912	0	0	0.230242	0	0	0.145935	0.144805	0.14613	0.283789
Bra016286	0.0976281	0	0	0.127758	0.192862	0.131167	0.0650759	0	0
BniB001588	23.4591	19.7783	20.6492	36.1625	28.5389	30.717	14.1794	23.8041	22.5948
BniB031025	0	0	0	0	0.0717627	0	0	0	0
Bra016287	0	0	0	0	0	0	3.79299	1.35095	1.3118
BniB035907	0	0	0.212639	0.0656372	0.0660568	0	0.133734	0	0
Bra016281	0.0620095	0.0725769	0.131443	0.12172	0.449161	0.291593	0.868007	0.0834238	0.364527
BniB004538	0.950812	0.556423	0.251931	0.622127	0.521753	0.585501	0.686598	0.799478	0.621045
BniB041029	6.88109	6.95049	7.39289	3.70058	3.10353	2.91282	2.51328	1.90221	2.64747
BniB024252	0.401015	0.563225	0.595026	0.262388	0.264066	0.754293	0.320765	0.2158	0.104773
Bra016283	1.67829	1.07144	1.13193	0.399319	0.401871	0.512468	0.4068	0	0.199312
BniB042233	0	0	0.117059	0.144535	0.145458	0.222587	6.99402	5.20064	3.67922
BniB002864	0	0	0	0	0.18462	0.565029	1063.93	1979.3	1217.62
Bra034191	0	0	0	0.109881	0.110583	0.112813	0	0.0376546	0
BniB001575	8.4224	6.74475	10.242	15.4884	15.1788	14.0555	12.8829	8.70696	11.0605
BniB026188	0.6414	0.536217	0.582679	1.25903	1.20674	0.738641	0.549691	0.184907	0.418945
BniB024349	3.55366	3.03946	2.31777	36.756	57.4215	59.1303	8.56399	7.99877	7.05274
BniB014179	1.66795	1.9522	1.17853	11.2774	14.4614	13.0723	3.52072	1.49597	3.99469
BniB004839	1.34577	1.37822	1.01031	2.4582	2.62161	3.05116	3.17704	2.14998	3.73583
BniB008990	0	0	0	0.111788	1.40629	0.172157	0.0569414	0.0574625	0
Bol014790	11.7864	10.6371	14.2979	21.324	19.5901	19.699	24.4685	43.2237	24.1623
Bol014791	26.4075	24.3881	26.7855	51.0936	47.1409	50.2396	25.6473	34.278	25.6035
Bol014796	5.00608	6.70724	3.07174	18.0585	13.1859	16.682	4.69801	6.15887	5.6792
Bol014797	21.6152	21.4849	21.5276	10.1631	10.0135	9.55872	5.64738	6.35664	5.60483
Bol014794	2.33027	1.88819	4.36957	1.99387	2.24268	1.20416	5.97418	3.73789	2.22456
Bol014795	3.76086	5.37993	3.32164	9.02282	8.39258	8.14074	8.49551	4.91908	6.55064
Bra026513	0	0	0	0.161379	0.243616	0.0828426	0.246603	1.07839	0.563844
Bol014799	0.315414	0.369165	0.167147	1.34146	0.207698	0.847544	0.946103	0.530423	0.721069
BniB036581	2.61948	3.48395	2.3346	2.2593	2.82258	6.07893	1.30955	3.20371	2.68312
BniB010649	0	0	0	0	0.0468559	0	1.2332	0.382917	0.511251
Bra026515	0.954369	0.797863	0.982596	0.428197	0.484801	0.567847	0.418044	0.440211	0.516505
Bra026514	0.196132	0.286944	0.103936	0.160414	0.516606	0.197634	0.392206	0.263864	0.192162
BniB032240	7.18542	4.38779	4.96665	7.15446	4.52584	9.65393	5.41431	6.30445	6.7339
BniB004116	0	0	0	0.13499	0	0.138592	0.137519	0	0
BniB001676	136.198	134.99	135.033	177.974	163.992	176.201	98.5697	138.66	104.559
BniB019560	99.5148	103.316	93.3618	56.5524	43.3225	58.3091	29.1131	46.9823	41.4077
BniB019719	3.11121	1.26658	3.08239	5.045	3.42937	5.58855	2.56976	3.32121	3.49002
Bra003678	14.2272	15.7113	15.0789	28.391	29.4129	30.0377	46.8816	39.6799	46.2482
BniB011392	4.94292	4.33895	3.9291	18.0822	12.1318	21.1305	3.14504	8.46351	6.45717
Bra015670	0.748617	0.637231	0.216389	1.11325	2.06147	1.64585	0.226821	0.320455	0.355619
Bra015671	0	0	0	0.554609	0.781416	1.02494	6.8365	9.12272	5.64718
BniB013116	1.67743	2.01782	0.987686	0.365853	0.337509	0.563424	0.528002	0.720893	1.18696
Bra015674	0	0	0	0	0	0	0	0.0723462	0.0702494
Bra015675	0	0.247698	0	0.0692367	0.0696793	0.142169	0	0	0
Bra015676	0.264274	0.270647	0.315105	1.68595	3.56747	3.28434	3.63324	6.13303	4.68223
Bra015677	2.62021	1.9462	2.77705	3.16511	5.4748	4.06196	8.56483	8.54152	8.59017
Bol018933	11.1898	12.9173	13.4842	21.8646	22.7109	19.3588	21.6611	31.6548	28.0341
Bol018930	39.152	42.1086	37.9909	68.7174	35.1009	53.0467	97.6894	121.005	99.6139
Bol018931	151.812	136.68	142.682	59.4106	57.2847	54.1207	36.6466	49.4269	35.653
Bol018936	0	0	0	0	0	0.169509	0	0	0
BniB003774	0.240022	0	0.508779	0.209399	0.105369	0.107493	1.01328	0.430548	0.209035
Bol018935	27.9704	32.2228	28.5582	1.82055	1.15717	1.47563	2.44035	2.16716	2.00869
Bra013737	5.2354	6.51056	4.85518	30.9908	35.4443	17.0904	20.2842	21.4053	18.4339
BniB012849	0	0	0	0.109881	0	0.0752087	0.0373131	0	0.10969
Bra013956	0.134255	0.104756	0.094861	0.0878447	0.0884062	0.120252	7.66635	11.0478	6.22613
BniB007176	7.26266	8.99619	7.44081	1.70281	2.74989	1.7076	0.201711	0.0407114	0.158126
BniB032681	0.314406	0.122662	0	0.205719	0.138023	0.070403	3.28332	3.59535	2.32743
BniB002136	0	0	0	0	0	0	0.158446	0	0
BniB030616	3.50145	1.50984	4.10167	5.06439	5.46082	5.44713	4.17656	4.58667	3.12965
BniB049708	1.26653	0.592945	1.07387	0.0828702	0.1668	0.340326	0.168846	0.0851953	0
Bol017216	8.70107	8.45261	8.66858	13.3221	16.6158	12.3332	14.8477	14.6324	14.8903
Bol017217	0	0	0	0	0	0	0.0683297	0	0
Bol017214	0	0	0	0.654371	0.263422	0.268733	0	0	0.130647
Bol017215	0.531223	0.155438	0.28151	5.38757	3.84788	2.76567	3.71802	4.73472	2.34212
Bol017212	10.7165	9.17765	12.7431	14.7507	13.8984	15.5394	8.84202	12.6591	9.77404
BniB046255	0.841103	2.29703	0	0	1.66158	2.07177	0.560654	0	0.183129
Bol017211	2.02309	2.53699	2.90997	2.08015	1.61766	1.84443	0.866914	0.0972052	0.566328
BniB049437	0	0.175311	0.0396878	0.710546	0.81372	0.855284	1.49764	1.08313	0.856064
Bra029254	1.29486	1.26293	0.914909	0.847239	0.994764	9.27837	3.81208	3.99213	5.56796
Bol017218	0.354627	1.66025	0.375855	0.69611	0.583799	0.357343	1.4183	0.596367	1.3898
Bol017219	0	0	0	0	0.0334374	0	0	0	0
Bra014101	0.251295	0.315129	0.266337	0.898467	1.1347	0.807891	1.47764	1.74472	1.61208
Bra014100	0.768446	0.618338	1.06896	3.67674	3.79512	3.6458	1.76076	2.45532	1.9136
BniB043688	0.325427	0.304708	0.965737	0	0	0	0	0	0
BniB019594	0.303732	0	0	0.298102	0.500013	1.63231	0.404917	0.408622	0.396779
Bra014105	4.87359	5.70413	4.56932	7.48152	9.38082	7.05156	3.24859	8.19579	3.67304
Bol032075	16.7052	15.2862	17.8661	19.9729	18.0005	20.8119	20.0434	25.2324	23.1124
Bra014107	0	0	0	0	0	0	0.344882	0.208823	0.506926
Bra014106	25.1404	26.4016	28.379	16.4496	13.8901	12.8978	6.08331	6.71813	6.29847
Bra014108	0	0	0	0	0	0	0.315368	0	0
Bra017736	13.2873	8.26182	6.60124	30.7008	15.8587	16.1784	10.2408	24.8587	18.7139
BniB016666	0.921433	0.647076	0.390635	2.77336	3.39784	2.97116	4.79076	3.0991	3.61113
BniB010204	0	0	0	0	0	0.128866	14.4065	4.30128	7.76851
Bra022083	0	0	0	0.114167	0	0	0	0	0
Bra015668	23.2076	26.2919	24.1237	3.89358	7.93491	6.94563	6.04896	5.25371	4.66418
BniB048141	12.4744	12.9179	13.1667	28.5171	30.5586	28.5194	47.2555	37.1558	38.3255
BniB026852	1.14217	0.748613	0.968427	5.20143	5.05417	4.81849	7.79606	6.85324	5.01334
BniB029344	0.282785	0.330976	0	5.7359	4.84151	6.07893	1.13097	1.14132	1.84707
BniB031093	44.1938	43.3471	45.2559	74.6127	70.9499	100.814	58.3357	74.0684	77.207
BniB034570	0.377046	0.661951	0.732628	0.575646	0.496565	0.506578	1.25664	1.81766	1.47766
BniB023699	0.205019	0.479915	0.217291	0.134146	0	0.137726	0	0.206865	0
Bra018468	3.59578	4.12915	3.73911	0.110979	0.0893509	0.546915	1.42454	1.2322	0.908447
BniB006084	0	0	0	0	0	0	0.185301	0	0
BniB014067	17.6288	16.3236	18.4476	16.7181	14.4004	14.4659	7.36287	14.7854	10.7859
Bol014419	0	0	0	0	0	0	3.71174	3.20087	3.17423
Bol014418	0	0	0	0	0	0	0.071926	0	0
Bra013732	3.51831	3.51231	3.07086	1.89582	1.70352	2.01592	0.344882	0.765683	0.811081
Bra027298	0.0761091	0.178159	0.322659	3.68513	5.56303	5.3173	1.97855	0.870336	0.944536
BniB008797	3.47086	2.23031	3.53436	12.5129	12.324	12.7096	9.20891	10.4377	8.49041
Bra037002	2.22214	3.46777	3.25235	0.20771	0.418076	0.710843	0.634805	0.284717	0.414698
Bra023073	0	0	0	0	0	0	0.566883	0.163449	0.317423
Bra023072	39.2899	35.9774	37.501	50.5957	51.6958	55.8084	54.6392	53.4037	55.9003
Bra023071	2.34307	2.26544	1.8355	3.46614	2.34789	2.66897	0.407432	0.20558	0.199622
Bra023077	7.45018	6.50732	5.89263	10.4043	11.1298	9.41204	17.7889	11.519	9.95041
BniB007631	32.4717	25.5954	31.6059	65.0405	58.0379	53.6435	31.0313	40.565	36.2512
Bra023075	2.08967	1.76324	1.90572	43.1493	43.6812	64.8352	3.79002	2.48442	4.22173
BniB012341	0	0	0	0	0	0	0	0.336879	0.654231
BniB007134	3.16736	2.78753	3.69525	3.74324	3.97735	3.81014	5.85917	6.3422	5.46878
BniB027099	0	0	0	0.241162	0.242703	0	0	0	0
BniB025107	5.54417	5.40749	4.8967	5.13912	7.3016	3.10368	5.2354	7.45879	5.43196
BniB047328	0	0	0	0	0	0	0.103139	0.312249	0.505332
Bol011089	0.522064	0.101839	0.368876	1.02478	1.3751	1.40283	0.405991	0.234118	0.511497
BniB005312	6.95282	7.78992	6.2353	7.34887	7.20019	7.1857	9.66518	11.4725	7.56899
BniB021266	1.40373	3.02649	2.03588	1.93364	2.919	4.169	3.89048	6.41095	5.35651
BniB005766	0.473121	0	0.334294	0.515947	0.207698	0.529715	1.26147	0.636507	0.51505
Bol011081	4.16038	4.30753	5.08779	12.1451	9.64123	11.5018	8.2129	6.78113	6.53234
Bol011080	0	0	0	0.185029	0	0	0	0.380441	0
Bol011083	17.8798	17.2193	15.8165	25.6087	26.4213	25.5827	19.144	22.3023	19.449
Bol011082	0.144932	0.113087	0.102405	5.8321	6.1875	5.32242	2.93043	3.37971	2.25621
Bol011085	0	0	0	0.0743965	0	0	0.0378951	0	0
Bol011084	2.25257	2.14211	1.79055	4.42164	3.15202	2.7427	16.2349	18.2775	12.2303
BniB049181	0.0560735	0	0	3.22868	5.94477	4.74624	15.474	27.2331	18.8989
BniB046763	7.5447	9.02239	8.92341	6.3317	4.93213	5.14177	3.13405	4.44989	3.35675
Bra030839	10.9488	10.5772	12.0647	0.426425	0.22888	0.262682	0.984672	0.701423	0.595957
BniB042407	0	0	0	0	0.0696793	0	0.211602	0	0
Bra010904	0.38441	0	0.543227	0	0.337509	0.344315	0.0854121	0	0
Bra010906	0.183257	0	0.194226	4.55647	4.46492	5.4167	1.34369	1.23271	0.478795
Bra010900	0	0	0	0	0	0	0	0.49772	0.161098
Bra010903	2.41931	3.33129	2.11163	10.3825	7.77808	12.8584	1.84979	3.01547	2.27739
Bra010902	4.33248	6.27813	5.79442	12.3516	10.2569	13.3048	21.0404	23.4534	23.919
BniB035345	0.179743	0.31556	0.285752	0.529234	0.532617	0.181119	7.78771	5.31992	4.16781
Bra040408	3.56085	4.79915	2.85909	13.2028	11.0135	12.1779	9.20653	13.1377	9.23294
BniB018329	11.7389	10.3366	11.6276	20.8173	22.7565	23.9892	15.7592	13.9478	12.2179
Bra040407	0.797083	0.932918	0.909779	1.68498	1.33237	1.31805	2.00263	2.10345	1.72209
Bra040406	8.88169	6.93017	8.78577	3.48683	2.33941	4.45496	5.28877	7.16932	9.2047
Bra040401	16.9733	16.6957	17.1387	9.30736	8.74592	7.17017	7.19489	4.83149	7.46964
BniB026198	5.3528	7.22884	5.52773	16.5241	17.895	18.5325	11.7104	16.6184	12.7301
Bra040403	6.01103	5.96334	5.27869	2.43476	1.99796	1.42293	0.877673	1.61737	1.49571
BniB024341	4.33822	4.36488	3.30726	3.48593	3.63351	3.1188	0.583418	0.972729	1.09367
Bra040062	4.97574	4.74522	5.27358	30.3864	33.6144	15.97	13.021	9.17333	9.62969
Bol007602	3.36208	2.87151	3.65964	3.98351	6.40239	5.06648	3.87643	3.42292	2.37408
BniB031294	0.0824197	0.289396	0.0873531	0.0539281	0.108546	0	0.329631	0	0.215337
BniB036759	3.69108	3.83235	3.84893	5.95989	5.01792	6.23891	3.88896	5.20604	4.31632
BniB036286	0.364478	1.27977	0.77259	0	0	0	0.24295	0	0.238067
Bra002375	175.693	163.094	167.018	22.0644	10.6275	34.2882	55.1011	49.1621	55.9649
Bra002374	15.4759	13.3466	14.7934	3.46418	3.07187	3.48201	3.45505	7.82008	4.18364
BniB009112	0.0650209	0.0761014	0.0344564	0.0425439	0.10704	0.327594	0.0650114	0	0.0637048
BniB010698	0.959153	2.69426	1.82982	9.41376	9.09498	11.8557	11.5082	10.9683	11.6528
Bra002371	5.05142	4.52543	4.23015	4.85578	6.03666	7.79225	3.94909	3.02038	4.11413
Bra002370	25.4299	27.474	25.6762	1.08301	0.693597	0.909749	2.50751	2.2268	0.884562
Bra002373	39.337	38.081	32.6466	16.5774	13.2589	16.8406	10.4883	10.0461	8.36139
Bra002372	0.60189	0.352231	0.637918	1.18147	1.18902	0.202166	0.601803	0	0
BniB012088	2.50447	1.9151	2.37125	4.39901	4.58838	3.83595	3.62075	5.24123	4.82032
Bra002379	0.115504	0.540749	0.244835	0	0	0	0	0	0.0754439
BniB032804	0.196425	0.459798	0.208183	0.642616	1.68148	0.263906	1.30931	1.84981	3.33579
Bra023720	0	0	0.0718317	0.0443458	0.357034	0.0455292	1.21977	0.22795	0.398418
BniB021636	0	0.724399	1.31194	1.21491	0.203779	0.623664	0.825113	1.249	0.606398
BniB042960	0.509012	0.13239	0.239769	0.185029	0.335181	0.493913	4.5239	0.798926	3.17697
Bra023718	4.96131	6.01174	6.06249	5.95781	5.84215	5.95995	8.55945	8.99114	7.62493
Bra005109	0.432567	0.337522	0.15282	0.896273	0.949476	0.774897	0.961121	0.824428	0.753444
Bra020716	0	0	0	0	0.108546	0.38757	0	0	0
Bra012507	4.00999	4.77029	3.83198	3.39801	3.07343	2.9146	3.33022	2.4763	3.00566
Bra004468	0.142933	0.16729	0.151488	0.140284	0.0470601	0.288054	0.0952745	0.14422	0.14004
Bol044939	3.07186	2.69651	1.74414	8.18336	6.86306	7.22255	5.92343	4.50167	6.52097
Bol044938	6.85436	3.82022	4.3242	10.7851	12.0361	11.621	10.552	13.6126	11.1927
Bra012502	0	0	0	1.36585	0.589107	0.400657	0	0	0
Bra012500	0.115504	0.135187	0.367252	0	0	0	0	0	0
Bol044933	0	0	0	0	0.141643	0	6.30873	0.361731	4.21496
Bol044932	0.497554	0.873517	0.791005	25.9514	30.5638	26.1425	8.31505	12.2162	10.1211
Bol044931	4.15813	4.86674	2.93802	7.55753	9.43124	9.00068	15.3982	9.0127	7.24261
Bol044930	0	0	0	0	0.0598354	0.122084	3.08903	0.122247	1.95861
Bol044937	4.93166	5.59718	4.51411	20.5344	19.7308	22.3875	22.513	23.674	18.3024
Bol044936	24.3377	20.3319	23.5515	22.2134	21.4264	22.51	22.0418	33.5729	24.3635
Bol044935	0.333026	0.389778	0.35296	0.217902	0	0	0	0	0
Bol044934	7.08545	6.45005	6.95331	11.905	11.0595	11.165	12.0698	12.3567	11.9415
Bol018109	0.295523	0	0.626424	12.5686	12.0652	19.8524	1.77288	2.38547	1.73725
Bol018108	3.29432	3.28147	4.38296	17.2899	17.8159	16.2446	5.65326	7.54379	6.27216
BniB038558	11.9594	10.3981	12.9167	15.0542	20.9256	16.5271	11.5401	15.2467	13.9121
Bol018103	9.60449	10.2036	8.76994	14.599	17.2221	13.4004	18.7137	17.394	16.6004
Bol018102	23.1498	24.1657	24.5355	35.9088	33.0777	30.9226	135.066	113.034	140.466
BniB019669	6.28143	6.42846	6.14284	9.27234	8.97193	8.72476	7.6863	12.1453	8.12644
Bol018100	0	0	0	0	0	0	0.0802404	0.0404873	0
Bol018107	1.80132	3.05148	2.9642	5.39686	5.15043	4.64924	8.87891	8.73695	9.04105
Bol018106	5.60052	6.08672	3.39186	6.02022	4.74159	3.76227	3.99979	6.18913	6.79363
Bol018105	0.369959	0.433006	0.522805	15.8958	15.3478	12.8406	0.328805	0.829533	1.28879
Bol018104	12.6036	11.327	11.6286	13.5849	13.153	13.6828	7.23849	8.44018	8.37932
BniB004103	1.01322	1.03765	1.47657	4.0192	4.4202	3.48835	9.66641	16.1871	8.23125
Bra006139	19.9846	17.3655	19.8972	0.924576	0.664633	1.49168	0.605506	0.611047	1.2526
BniB025197	0	0.191966	0	0.107317	0	0	0	0	0
BniB003798	4.69957	2.75023	4.78164	13.8989	14.4829	13.5121	14.7232	15.3005	13.0766
Bra019688	1.47571	1.28306	1.87686	0.0827637	0.111057	0.14162	0	0.0567239	0
BniB012255	2.8693	3.58518	5.178	6.16501	5.77037	6.6421	7.10758	7.51169	5.44516
Bra019684	7.3524	6.39886	7.99231	7.52452	11.0486	6.58551	8.04248	7.48201	4.80239
Bra006131	1.36679	2.13295	2.41434	3.57723	5.70015	6.12115	20.6507	21.4527	17.5575
BniB010030	136.845	131.209	131.574	0.505871	0.509105	3.33881	0.294485	0.668654	0.288566
Bra006137	20.0075	17.699	16.5203	108.078	1.07237	70.6407	1.55074	9.7026	49.8422
Bra006136	2.30775	2.18655	2.91177	3.55925	3.22019	2.69454	5.05434	8.35314	5.16809
Bra006135	23.9125	22.2465	21.7697	26.4782	17.1593	26.9788	4.29136	9.0737	7.00852
Bra006134	0	0	0	0.401185	0.201875	0	0	0	0
BniB044739	5.56804	3.11679	4.23356	3.28683	3.66652	3.33388	2.42054	2.4834	3.75549
BniB048525	6.14577	6.53373	6.47293	9.84367	9.86443	8.971	9.07222	11.5323	9.34986
BniB033732	0	0.055242	0	0	0	0	0.0943835	0.031749	0.0308289
BniB023545	0	0	0	0.647137	0.759819	0.664406	0	0	0
BniB020720	10.5097	12.6735	7.08832	0	0	0.213943	0.212286	0	0
Bra023066	2.84471	2.80926	2.63811	6.34013	5.97089	5.61354	4.79974	1.85375	3.71617
Bra001488	0.790434	1.02793	1.37298	0.229862	0.202415	0.103248	0.336617	0.132925	0.286828
BniB009735	1.67607	0.840726	0.507541	0.156667	0.315337	0	0.638409	0.322125	0.312789
Bra001482	9.38032	8.94087	9.16789	17.8249	19.0854	14.0367	0.636496	0.793454	0.843835
Bra001480	0.117996	0.138105	0.12506	0	0	0	0.157306	0.238118	0.308289
Bra001481	2.20868	2.2021	1.77734	1.12402	1.38707	1.15401	2.31742	1.76084	1.97697
Bra001486	16.896	17.0743	14.2386	8.08921	11.5058	9.30169	8.79015	6.54206	7.3753
Bra001487	6.05822	5.76474	4.54158	7.73455	7.45966	7.24612	22.7519	10.5358	17.1473
Bra001484	2.50724	1.34498	1.99299	3.55444	4.47146	6.17573	7.31171	3.79472	3.41179
Bra001485	0.938641	1.67681	1.36134	1.0667	1.04099	1.06198	2.79905	0.930477	2.06516
BniB004093	46.1617	42.0414	49.2395	9.12922	9.38306	10.0708	10.7843	10.6833	12.7975
Bol010358	1.76995	3.86694	2.62625	0.84927	1.0878	1.189	2.43824	2.85741	0.770722
Bol010359	2.67133	2.43766	2.73526	5.27327	5.30697	4.97296	3.34999	5.66487	3.90371
Bol010356	12.8927	9.74155	15.913	19.8616	24.0723	24.7769	12.1838	15.5886	18.3347
Bol010357	12.6688	12.5329	10.39	11.0031	9.43474	9.97958	10.7568	7.45665	8.96447
Bol010354	9.82763	12.9013	9.57136	20.942	25.0112	26.6753	16.554	13.2215	13.5322
Bol010352	5.36954	3.99929	3.62151	0.127758	0.0642874	0.262335	0.845987	1.18208	0.382608
Bol010353	0	0	0	0	0	0	0.189585	0	0.12385
Bol010350	2.17285	1.80481	2.15434	0	0	0.235429	0.140163	0	0.0457822
Bol010351	10.1109	10.0185	9.13307	24.7336	22.2058	23.0395	15.3173	22.7225	15.5724
Bra003428	25.4809	23.6529	20.6426	66.8814	61.4266	65.1247	48.026	57.3311	47.2521
Bra003429	8.90498	10.2098	9.91954	27.7656	23.1563	26.0649	17.2017	16.0144	12.2265
Bra003422	0	0.257672	0.116666	0.576198	0.434911	0.813414	8.36465	10.0702	10.0659
Bra003420	0	0	0	0	0	0.099711	0.395756	0.199689	0.0969505
Bra003421	0	0	0	0	0	0.165065	1.39219	0.413213	1.5247
Bra003426	0.212547	0.580458	0.150179	0.278143	0.139961	0.33316	0.0944514	0.0953157	0.0462766
Bra003427	34.7453	23.7431	29.0484	89.2425	81.2864	90.3192	51.9306	68.6646	54.27
Bra003424	0	0	0	0	0	0	2.16848	0.36472	0.649275
BniB020059	45.2599	53.7018	38.2872	39.8023	51.4039	52.7194	81.6497	70.5261	52.2091
BniB016885	6.16019	4.14574	6.3657	20.5565	19.2681	20.7947	27.2036	22.7907	27.7633
Bra007424	0	0	0	0.798637	0.301403	0.409975	0.9153	0	0.199312
Bra007425	1.19398	1.0297	0.999039	0	0	0	0.879647	0.507255	0.779876
Bra007422	0.560735	2.29703	2.67435	0.733791	1.47696	2.07177	2.61638	5.28065	4.02883
Bra007423	12.9686	12.0537	12.3704	13.2773	16.0246	12.9142	25.9335	32.4313	27.5051
Bra007420	5.47743	5.47445	5.8053	6.96654	5.55212	4.50645	2.21527	3.4361	2.85413
Bra013738	7.22779	11.0624	12.0799	4.36543	6.59001	5.41566	4.07662	1.12198	4.35784
Bra023068	6.72006	6.9321	7.48446	27.4254	30.1508	30.6057	23.3839	19.2308	19.4918
BniB032338	0.688519	0.748293	0.729733	0.032179	0	0.0330377	0	0	0
Bra036296	0.138215	0.215692	0.244147	14.4998	11.225	5.84948	3.59307	3.34703	3.82178
BniB007000	1.60668	2.27225	1.06428	1.6207	1.5429	1.43909	1.96343	1.30592	1.74907
BniB033949	0	0	0	0	0.0598354	0	9.20653	0.122247	3.62047
BniB005797	0	0	0	0.0961047	0	0.0328898	401.02	751.514	421.55
BniB004920	6.56061	7.35484	6.70198	7.00792	6.298	7.96487	2.37096	2.87118	3.58822
BniB033784	0	0	0	0	0.0324333	0.0330873	0.229818	0.0331315	0.0965138
Bol035249	0	0	0	0.715446	1.15203	1.61598	1.02039	0.73552	0.714202
Bra035928	0	0	0	0	0.432012	0	0.87462	0.220656	0
Bra035929	10.5373	11.4751	12.2363	12.5303	11.102	13.1109	4.27538	2.5887	3.41141
Bol038747	0	0	0	0.469145	0.354108	0.481664	0	0.241154	0.351247
Bol038744	13.37	14.8296	17.6304	36.7726	39.6181	39.5815	28.7568	34.0919	29.245
Bol038748	0	0.525934	0	0	0	0.60373	0.299527	0.302268	0
BniB016145	4.37374	6.07892	2.60749	0	0.540014	0.183634	0.364425	1.47104	0.357101
BniB018311	0	0	0	0	0	0	0.0683297	0	0.200869
BniB038435	4.68615	6.30745	4.96665	22.2299	25.4578	17.7863	20.7722	16.7068	16.2226
Bra000998	12.4488	13.1877	13.2903	13.7342	12.5056	14.2228	17.1411	19.315	15.7283
Bra000993	2.72005	2.75595	2.71076	3.74547	4.01001	4.82722	5.57462	5.18869	5.14438
Bra000991	40.6133	42.9638	45.8035	74.2701	59.8302	68.7318	61.0846	85.4604	68.1893
Bra000990	2.16624	1.94682	2.13191	3.18913	3.51519	4.15776	3.30045	2.83626	4.06792
Bra000997	1.21493	1.75655	0.908929	1.35607	1.6471	1.29624	4.71609	2.74017	2.75411
Bra000996	7.87588	7.78925	7.59605	1.36562	1.1669	2.16922	1.5487	0.874147	1.20891
Bra000995	0.239438	0	0.761311	1.09667	2.68036	2.25187	0.957613	1.12744	0.781973
BniB025276	1.17855	1.22613	1.04091	0.0428411	0	0	0.0436437	0	0.0427666
Bol009856	10.556	9.56508	8.90216	20.8692	19.732	17.7662	21.1846	14.0487	19.6467
Bra033716	0	0	0	2.19704	2.21108	3.81728	5.33725	3.99613	3.20547
Bra033715	0.683396	0.799858	0.814841	18.7246	13.6129	16.068	7.11768	5.57386	4.51956
Bra033714	0.0623039	0.0729215	0.09905	0.163065	0.287187	0.397613	0.477594	0.314325	0.630777
Bra033713	22.6353	22.8092	20.1415	0.396003	0.398535	1.54497	0.0806845	0.0814228	0.079063
BniB030237	3.83234	2.5631	4.64199	5.88079	6.00851	4.47465	6.99453	3.68271	5.60236
Bra033711	11.3423	11.4606	11.1564	5.33915	3.4389	5.42681	2.93716	3.51293	3.62431
Bra033710	6.72659	5.87911	5.55524	28.4083	27.1805	27.3765	14.5285	14.3088	13.4091
BniB043685	24.5177	24.3421	24.014	0	0	0	0.225418	0.11374	0
Bol040355	0.0579559	0	0.4914	0.530896	0.992253	0.389331	0.424948	0.311881	0.227131
Bra007261	0	0	0	0	0	0	0	0	0.481484
Bra033718	7.75839	4.85889	7.21298	2.44914	2.37517	2.0116	2.99403	2.1974	2.40043
Bra040060	1.34807	0	0	0	0	0	0	0	0
BniB024883	10.5916	6.73987	8.50091	4.17157	4.73994	5.24999	7.60837	8.36971	8.86596
BniB021951	27.6341	24.8974	26.549	66.8617	55.6379	57.8282	59.2356	50.4165	47.0075
BniB007456	0	0.127977	0	0	0	0	0.14577	0	0.0714202
BniB001046	0.142622	0.233698	0.302318	2.79957	2.85503	2.20361	1.73023	2.49437	1.04336
Bra018056	0	0	0	0	0	0	3.76795	4.72422	2.90902
BniB024310	0	0	0	0	0	0	0	0	0.0643425
BniB048891	0	0	0	2.4466	2.35032	1.88392	0.962988	0.857471	0.943635
BniB036565	1.66325	0.865198	0.685537	1.99519	3.10318	2.73124	1.41664	2.36195	2.53491
BniB011315	4.49719	4.64433	4.76638	10.5586	7.66472	7.64156	9.69841	7.65178	5.7021
Bra004196	1.22247	0.476934	1.72753	1.73307	2.81747	3.96924	7.06215	6.98972	6.25481
Bra004195	0	0	0	0	0	0.0355422	1.12854	0.106769	0.518372
Bra004194	0	0	0	0	0.0307263	0	0.217722	0	0.0609561
BniB015285	0.578027	0	1.0721	1.41828	0.856411	0.388302	1.05956	0.486026	0.377552
Bra004192	0.877184	1.02667	0.890953	0.657652	0.746092	1.04349	1.31558	1.47514	1.14591
BniB003019	0	0	0	0.0672833	0	0	0	0.0691711	0.0671663
BniB043096	36.1784	35.9449	32.7511	18.1661	22.2893	21.2058	42.4951	32.5547	29.7481
BniB007142	0.813298	0.634598	0.502822	6.3858	4.90922	8.19526	3.4786	2.82658	2.87747
BniB003234	0	0.767863	0	1.50244	2.59207	1.54253	5.90368	2.86853	2.99965
BniB022836	6.26575	7.76491	7.42207	13.2639	10.9216	12.3799	8.35311	9.91712	12.7593
Bra004198	0	0	0	0	0	0	0	0.0517364	0.0251185
BniB008242	0	0.117052	0	0.130874	0	0.20155	1.7999	2.55638	1.9597
Bra028229	2.15102	1.25879	0.569943	17.5929	18.0595	16.6174	4.48064	2.35125	3.68809
Bra028228	0	0	0	24.4194	25.8043	30.2832	18.4613	17.9696	17.7054
BniB046376	1.07551	1.25879	0	0	1.06232	0	0	0.723462	0
BniB021247	0.190937	0.0893904	0.0404733	2.07388	3.36959	1.74442	2.16364	1.54125	1.4467
Bol045169	11.1962	9.65577	8.32732	31.2311	29.7493	32.4604	24.746	22.7262	23.094
Bra028221	2.19709	2.87052	2.3286	10.2302	12.1125	11.7389	6.16457	6.90838	6.80828
BniB029777	8.05936	9.32248	7.7925	18.7496	15.3625	19.0917	9.6447	11.4132	10.8054
BniB000582	5.51331	5.53488	5.20765	4.27154	4.31404	4.35454	3.64425	4.09656	4.06824
Bol045168	0.418406	0.489709	0.17738	6.18715	6.99815	6.74576	7.58599	2.1953	6.39502
BniB002456	0.477135	0.209417	0.568907	6.86828	10.5646	6.93137	5.92356	4.57359	4.79165
BniB010100	23.6076	20.5936	22.2094	1.79344	2.96935	29.9953	3.47726	15.7611	13.3408
BniB026298	26.4796	31.9172	30.5778	2.32735	4.16397	11.6818	9.74727	11.6974	23.4912
Bol019352	0.638724	0.694174	0.338478	0.208962	0.210298	0.0612966	0.425754	0.245514	0.685396
Bol009320	0.115504	1.21668	1.10176	0.302301	0.532409	1.0087	29.8726	4.89483	21.5015
BniB044213	1.05896	0.576474	1.04404	4.83409	4.55688	5.77373	22.5385	18.9844	20.6057
Bol009323	84.2406	86.8803	81.7748	3.02301	2.83951	6.20736	9.95753	8.59833	9.25445
Bra039480	0.930582	1.81528	2.13695	3.65334	2.60433	2.34427	3.15318	2.81688	1.57023
BniB039814	0	0.201011	0	0	0.339276	0	0.686874	0	0.112178
BniB011641	6.01141	4.51684	6.29259	3.2535	2.98108	2.64234	2.27559	1.89704	1.40578
Bra039483	1.23785	0.905499	0.655972	3.03727	3.56613	3.5341	3.40359	4.37148	2.82986
BniB021172	2.96138	5.86562	3.86295	1.49051	1.65004	8.56961	1.36659	3.6776	3.86859
Bra039482	32.803	32.2666	33.3488	12.5964	14.1706	13.4405	106.652	14.7104	81.9433
Bra039485	3.6676	3.46843	4.85115	6.89209	6.39516	5.49918	4.40048	5.44732	5.00197
Bra039484	0.659357	1.15758	0.174706	1.18642	1.73673	1.77175	1.20865	1.10882	1.29202
BniB040239	7.10089	6.68493	7.44413	12.272	11.9947	10.8884	7.40855	8.7224	7.91504
Bra040795	0	0	0	0	0	0.787005	0	0.525371	0.255072
Bra039487	6.28143	6.37163	6.21359	9.68135	10.5705	8.48626	9.25795	8.38023	9.48217
Bra022336	5.07323	4.99314	4.39928	18.2571	17.2729	20.3321	11.759	9.07442	11.7486
BniB014199	7.36068	7.58499	7.63168	18.3747	14.1721	13.7591	9.70615	20.5587	13.0647
Bra039486	8.04959	7.74056	7.73035	19.0401	17.594	17.111	18.3892	21.8114	17.6
Bol045166	2.98549	3.62529	2.29404	0.195344	0.24574	0.225626	0.0746263	0.0753092	0.048751
Bra032044	0.0825233	0.43464	0.262389	1.02592	1.3857	0.748397	1.10015	0.860419	1.10499
BniB002724	0	0	0	0	0	0	0	0	0.181577
Bra032047	1.92959	1.43033	1.90875	5.6394	6.35311	5.35781	4.07299	2.72575	3.23491
Bra032040	8.89574	11.0624	10.9603	21.0268	21.747	19.5711	15.7135	13.3889	9.29673
Bra032042	0.852027	1.32963	0.903027	0	0	0	0.662591	1.24179	0.742028
BniB008989	0.0858718	0.402023	0.364048	5.78725	9.27355	6.11474	0.400677	0.0577633	0.112178
Bra011779	3.14909	2.76431	2.31777	1.31642	3.8017	2.64434	3.20694	3.23629	2.97108
BniB041924	0	0	0	0	0	0	0	0	0.310523
Bra032048	0	0	0	0.650405	0.280527	0.381578	0	0.382088	0.0927535
Bra032049	0	0	0	0.258595	0.260248	0.159297	0.105376	0.15951	0.154887
Bra022332	0	0	0	0	0	0	1.15082	0.829533	2.57757
BniB010563	0	0	0	2.14634	1.32927	4.23772	0.672785	0.848676	1.97779
Bol030364	9.04083	8.33413	9.32761	17.1707	14.8043	15.694	6.02635	5.92004	5.85297
BniB020060	1.47918	2.85148	2.02882	0	0	0	0	0	0
BniB015779	0.0779169	0	0.165162	1.17258	2.30885	3.14054	0.0519371	0	0
Bol030360	1.71359	2.86516	2.33507	1.2814	2.09558	3.78232	1.79493	0	0.479688
Bol030363	0.814982	0.874379	1.51159	14.7089	14.0873	23.1767	8.37498	9.22826	12.1104
Bol030362	1.36578	1.08471	1.0081	2.68093	3.58136	2.24457	3.75534	6.20133	4.04626
BniB036371	2.75981	3.2868	2.69409	7.74582	8.03446	6.60271	6.6484	6.66039	7.84304
Bra022330	0	0	0.0779519	0	0	0.148225	32.5041	0.395795	24.3085
Bol030369	0.140184	0	0.29715	0	0.276931	0.376686	0.186885	0.0942974	0.0915644
BniB009089	0.0411065	0.0962235	0	0.887583	1.0286	1.13218	0.876812	0.138256	0.322196
Bra011777	0.860004	0.862768	0.846376	9.32491	9.91038	6.56132	1.8426	1.65285	2.16668
Bra021768	0	0	0	0.330206	0	0	0.336392	0	0.329632
BniB015827	3.53702	3.40531	3.56735	4.77793	4.28255	3.67908	2.3957	3.22349	2.23576
Bra011776	4.11131	5.631	4.91367	1.48813	0.633617	0.940208	1.69093	2.35366	1.71408
Bra021761	0	0	0	0	0	0	0.232337	0.0781544	0.177075
Bra021760	0	0	0	0	0	0	0.0257848	0	0
BniB022263	0	0	0.0999039	0	0	0	0	0	0
Bra021762	0.229392	0	0	0.600374	2.11474	5.70166	110.245	0.462914	1.19866
Bra021765	0	0	0	0	0	0	0.0903533	0	0
Bra021764	0.423265	0.743094	0.2243	0.276947	0.278717	0.284337	0	0	0.414698
Bra021767	0	0	0	0	0	0	7.03212	6.32029	7.0523
BniB019385	3.08543	4.56156	2.06534	0.74378	1.2832	0.763628	0.541225	0	0.954626
Bra040507	29.2504	33.8193	29.3696	1.47222	1.63759	0.954634	10.025	12.2675	9.90085
Bra029578	0	0	0	0	0	0	5.77579	0.249799	3.31498
Bra022339	4.31619	4.26591	5.99774	2.69861	3.47378	4.25259	4.53933	5.22606	6.01433
Bra029574	2.59655	2.12733	2.75197	17.6124	16.5851	17.7336	5.82695	8.96596	9.2149
Bra029575	5.16583	4.68578	5.33817	14.2808	12.5011	14.0545	11.5353	14.3339	11.0504
Bra029576	1.01036	0.946033	0.92806	1.85105	1.86288	2.48868	1.70614	1.26866	1.53986
Bra011772	6.20225	7.25921	7.88821	4.5993	4.99173	4.07391	7.90098	13.2579	16.0245
Bra029570	77.9604	63.8224	75.6285	246.411	230.453	242.97	335.082	262.495	269.356
Bra029572	0.355267	0.693017	0.251022	0	0.155961	0.238659	0.23681	0.0796592	0.232051
BniB045357	3.15414	3.04561	3.51008	11.4024	11.1118	9.32298	4.94076	4.7738	3.86287
BniB045747	2.47845	1.877	1.6997	0.381571	0.192005	0.391754	0.38872	1.56911	0.380908
BniB047661	1.56205	1.21883	1.4716	6.47308	7.54306	7.46197	4.97469	5.13696	5.32817
BniB023334	3.0657	3.58815	5.19874	2.20652	0.201875	1.23567	1.43045	1.0311	1.20146
Bra020019	9.73056	10.8017	9.35613	0.459461	2.51016	0.471722	0.133734	0	0
Bra035171	0	0	0	0	0	0.0819187	0.447064	0.0820282	0.199127
Bra020010	0	0	0	0	0	0	0.307965	0	0.100592
Bra020011	0	0.12927	0	1.01174	1.60004	1.63231	0.662591	0.445769	0.288566
Bra020012	0	0	0	0	0	0	0	0	0.274693
Bra020013	36.5411	34.9692	34.422	7.53256	7.27749	8.26128	6.6084	7.05151	8.40411
Bra020014	4.5397	3.59936	4.65623	28.2665	19.7684	25.0858	16.7896	32.6058	19.9913
Bra020016	0.0985076	0.23059	0.104404	0	0.1946	0.132349	0	0.265052	0.0643425
Bra020017	6.69314	6.74789	7.02354	2.9485	2.61825	2.89363	3.62216	3.16496	4.8912
Bol043019	0	0	0	0.235861	0.949476	0.605388	0.24028	0.363718	0
Bol043018	3.73054	4.36628	4.09018	10.7738	9.48731	7.86388	6.00229	9.95115	7.89823
BniB048527	2.42742	2.2268	1.94693	9.95901	8.72663	10.357	9.40216	9.84125	7.75623
Bol043014	4.45473	4.97689	4.72138	7.48568	7.80021	6.86929	32.7308	16.9578	25.2616
Bol043017	197.971	186.814	191.716	34.1494	18.4951	34.3567	22.2846	33.9796	37.9919
Bol043016	3.12671	3.14593	3.13945	3.76865	3.39541	3.05853	2.48638	1.84495	3.36798
BniB038617	0	0	0	0	0	0	0.0444421	0	0
Bol043010	8.95209	8.23245	9.55572	18.9949	17.9373	16.7526	15.1311	17.6353	15.4535
Bol043013	17.9795	18.8048	17.9408	7.75936	8.31276	6.74576	5.09983	6.04713	6.9338
Bol043012	0.837798	0.905143	1.16116	10.2468	10.9064	10.8232	11.169	11.8781	11.3234
Bol042744	1.37889	1.44399	0.692254	5.74573	6.40371	5.55779	3.19275	3.0267	2.84417
BniB008399	0	0	0	0	0	0	0.203589	0.123271	0.119699
BniB017156	91.2038	89.4361	92.2419	22.704	21.3509	22.0361	15.2932	15.3056	12.5089
BniB023907	1.46323	1.83714	2.08656	1.25334	1.36646	1.87656	1.79109	1.3064	1.77247
BniB015119	14.7385	14.8077	15.5516	15.5748	16.4903	15.9028	39.6013	16.3628	27.134
BniB043067	0.493279	0	0.261403	0.161379	0	0	0.328805	0	0.322196
Bra006929	0.0417873	0.0489085	0	0.929624	1.07315	0.645645	0.47352	0.787053	0.518593
BniB028270	4.16546	5.11909	5.84961	8.92604	11.0403	9.23419	10.1345	8.26584	11.4272
Bol020426	1.05816	1.07336	1.27103	0.969314	1.11487	1.32691	5.78378	5.31472	4.56168
Bol020424	0	0	0.22215	1.50861	1.24221	1.68967	0.0698578	0.0704971	0.136908
Bol020423	7.67168	5.88282	6.44863	22.1557	23.691	19.3705	8.99307	6.05024	5.87489
Bol020422	2.13623	2.00022	3.0188	5.09406	4.37638	3.73115	4.17691	3.28908	3.59685
Bol020420	0	0	0	0	0.16241	0	0	0.165907	0
Bol017197	11.0821	10.3765	8.45673	27.5543	19.5573	23.8228	21.2745	19.0838	17.0829
Bol020429	0.117293	0.549128	0.455819	0.716299	0.540658	0.315177	0.234552	0.604897	0.485215
Bol020428	1.77048	1.69805	1.06854	3.02482	3.49755	2.98991	2.31112	3.58938	2.53772
Bol030982	2.64092	4.55512	3.24095	9.91317	8.60362	9.24397	5.92963	7.38636	5.71967
Bol030985	1.64015	0	1.15888	2.86178	2.88008	0	2.55097	2.94208	0.357101
Bol030984	0	0	0	0	0	0.158533	4.79783	0.476236	3.39117
Bol030986	0.504662	0.73833	0.401152	2.06379	1.24619	1.77984	10.7646	7.89269	8.57042
Bol030989	0.175888	0.823446	0.372832	0.23017	0.347462	0.295391	1.28965	0.591571	1.14885
BniB026282	2.22933	5.21849	8.43848	2.91735	2.51657	4.27886	1.69829	2.14229	1.66416
Bol017190	0	0	0	0	0	0	0.177049	0.0297781	0.0289151
Bol022869	0	0	0	0	0	0	0.0653677	0.0329829	0.032027
Bol022868	18.6993	19.1038	22.5059	25.6109	25.9833	24.804	26.7245	25.4767	22.6682
BniB043000	3.17646	2.28786	2.71917	2.51805	4.82695	3.28285	1.91374	1.89016	1.75558
Bol022864	0	0	0.0823364	0.0127077	0.012789	0.0130469	0	0.0261286	0.0253713
Bol022867	0.864863	0.506125	0.392842	1.53599	2.44074	3.44444	3.08835	3.61527	4.721
Bol022866	0	0	0	0.420851	1.27062	1.51228	0.214368	0	0
Bol022861	13.8074	18.9028	15.3434	10.6222	8.59615	12.4796	10.1518	9.23152	14.4298
Bol022860	2.05896	2.136	1.93423	5.72561	4.77616	5.09252	3.11919	3.17921	2.81198
Bol022863	0.726266	0.920869	0.449014	0.396003	0.637655	0.528542	0.685818	0.732805	0.751098
Bol023196	13.8911	14.6913	11.175	16.0428	13.2799	15.0093	15.7856	8.49975	11.3689
Bol023197	0	0	0	0.167683	0.0843773	0	0.427061	0.0430968	0.209239
Bol023194	3.17449	2.06415	1.49534	5.07736	3.2517	1.65863	4.23203	0.949057	2.99504
Bol023195	1.20747	0.942164	1.27975	2.8969	1.19267	0.946337	1.87802	0.541487	1.18303
Bol023192	1.93836	0.872572	1.10621	2.43902	3.24009	1.70279	3.4786	3.61073	1.94782
Bol023193	0	0	0	0	0	0.275452	8.47288	0.827459	6.07072
Bol023190	28.8469	30.0972	34.0677	0	0	0	0.879015	0.554412	0.646012
Bol023191	5.26468	4.97689	3.71988	8.47936	8.04466	8.52427	7.7834	7.21899	6.03986
BniB029890	3.01918	2.53089	3.07018	0.106783	0.268664	0.109633	0.0271959	0.0274448	0
Bol023198	0	0	0	0	0	0	0.130411	0	0.0425965
Bol023199	1.88601	1.9709	1.92751	2.15956	3.99189	3.66515	6.77965	8.24628	6.02745
Bol044542	155.01	127.977	146.565	436.422	417.611	434.674	336.128	370.356	309.207
Bol044543	0.243889	0	0	0	0.160599	0.0819187	14.2248	0	0
Bol044540	0.214633	0.139561	0.11374	0.0156041	0	0.00801023	0.0079482	0	0
Bol044541	0	0	0	0.0518439	0.0521753	0	0.0528152	0	0.0517538
Bol044547	2.44278	1.42953	0.739714	0.570835	0	0	0.116306	0	0
Bol044544	0.0810952	0.142373	0.0429747	0.530615	0.160202	0.0544775	0.24325	0.354577	0.264846
Bra019995	0	0	0	0	0	0	0.127125	0.128288	0.24914
Bol044548	5.50891	7.9131	6.76753	0	0	0	0	0.0842198	0.0817789
Bol044549	0	0.176927	0	0	0	0	3.82898	10.6769	5.03562
BniB002549	0	0.130146	0	4.43819	3.295	5.52771	0.370602	0.972382	0.798938
BniB020852	0.374892	0.109695	0.595998	2.02369	2.22177	1.57401	1.68677	0.504356	0.979477
Bra019994	1.75283	3.66347	1.85775	6.06218	4.12225	5.13055	3.08788	2.86347	4.66139
BniB025048	0	0	0	0.0876056	0	0	0	0.0900636	0.174907
Bra019997	0	0	0	0	0	0	0.0753983	0.0507255	0.0492553
Bra016308	5.18625	4.78018	5.97765	4.41145	4.56771	4.61627	3.457	3.27059	1.94782
BniB009871	13.4264	13.2144	15.362	7.88654	6.53041	9.42942	21.4587	10.7762	15.0481
BniB000561	0	0	0	0	0	0	0.457212	0.217128	0.527086
BniB048980	7.04658	10.096	9.14231	7.39294	8.72023	8.89607	16.6016	11.6049	16.8234
Bra023972	6.44684	7.1756	6.89972	5.00399	3.07985	2.80228	2.19076	2.08326	1.61005
BniB022884	3.53263	4.48905	4.59988	4.4908	12.0963	4.33942	5.9205	2.64787	3.16446
BniB008981	4.08619	4.51684	5.29318	93.4288	155.315	122.991	42.5205	44.2075	39.7383
BniB001903	0.497016	0.38781	0.175589	0.108401	0.0545469	0.222587	0.0552159	0	0.108212
BniB031545	12.1932	14.1449	11.6651	0.776635	0.710545	1.23228	3.23667	2.32269	1.97345
BniB017283	0.643197	0.250936	2.95402	15.852	2.68242	11.2341	0.714559	1.73063	8.8225
BniB001070	0	0	0	5.2646	10.515	5.48825	3.21794	1.91513	2.02133
BniB004549	18.1029	18.9576	15.2915	53.1686	51.7159	50.7471	33.388	38.1799	34.4951
BniB041764	0.576616	0.749867	0.135807	2.2218	1.68755	1.59246	1.02495	0.560259	0.460326
Bra033524	0	0	0	0	0.99695	0.678035	0	0	0.659263
BniB044665	12.5248	18.1495	15.5923	53.5934	48.8304	44.0723	34.9848	38.1133	34.6713
BniB016175	0.33001	0.0772498	0.279811	1.12283	0.304234	0	0.35196	0	0
Bra023973	0.0711562	0.249847	0.150831	2.14168	1.21825	1.14722	0.189722	0	0
Bol021774	45.9635	51.2675	46.0084	49.9955	69.8462	35.2314	69.2626	43.0741	97.5078
Bol021775	0	0	0	0.0958187	0.0964312	0.295127	1.46421	1.08358	3.63478
BniB046452	0	0.0612331	0	0.0342319	0.0344507	0	0	0	0
Bol021777	0	0	0	0.0745256	0	0	0.151844	0	0.074396
Bol021770	0.427866	0.333854	0.718005	0.256627	0.305226	0.143714	9.26907	5.80421	9.29239
BniB040240	13.6679	11.7312	13.0375	7.45256	6.00016	6.42721	3.03687	4.90346	5.05893
BniB048919	0.626809	0.489085	0.77505	2.25571	2.61408	4.42126	0.835624	0.0702726	0.545887
BniB025562	2.82514	1.46959	4.99041	10.6803	12.0922	12.9686	9.625	15.5198	11.3794
BniB005057	0	0.209227	0	0.292417	0.529714	6.0044	422.534	37.8783	447.028
Bol021778	7.17566	5.82753	7.76039	14.8519	13.5004	7.18142	13.4707	9.85071	11.8609
Bol021779	0.284255	0.798471	0.542286	0.0743965	0	0	0.341056	0	0.0371336
Bra033521	0.237703	0	0.251931	0	0	0	0	0	0
Bol023733	0.142004	0.166204	0.150505	0.74332	0.467545	0.286184	0.946558	0.238805	0.510144
Bol023736	30.5047	27.1442	27.5696	34.9976	32.6072	36.0017	36.6978	41.4608	33.0262
Bol023737	3.02631	2.53003	3.03563	6.01116	6.014	5.66332	6.41196	5.12561	7.48324
Bol023735	26.8316	24.0423	24.6404	12.8676	9.96143	12.6761	14.5416	15.7994	14.0413
Bol023738	0	0	0	0	0	0	0	0	0.157545
Bol023739	3.15307	3.62566	2.81416	7.13033	7.35804	7.43209	5.45716	4.50242	5.27522
BniB024223	0	0	0	0	0	0	0.052185	0.0526625	0.0511362
BniB016441	0.220896	0.25854	0.234118	0.216802	0.218188	0.148391	0.662591	0.14859	0.144283
Bol013539	7.93188	9.59829	8.26418	4.83806	2.56728	5.32841	2.1507	2.71298	3.86372
BniB008801	5.78877	5.64605	5.69704	16.1426	15.3382	18.0548	13.1377	10.8474	11.2532
Bol013535	17.0065	14.3188	15.3885	13.6785	11.3315	12.2824	11.9633	13.8814	11.7229
Bol013534	0.585768	0.914123	0.827775	2.68292	2.44292	3.01685	1.95228	2.49551	1.53043
Bol013533	0.176496	0.265595	0.267229	1.94672	2.09199	1.2534	0.605041	0.474893	0.329378
Bol013532	11.0105	12.6195	11.379	16.1723	15.1625	16.3276	9.92779	15.2431	10.5041
BniB034703	2.85244	2.1462	2.80724	4.1327	3.75662	3.96924	11.2723	11.3754	6.65406
Bra026282	11.5839	9.88339	8.03187	31.6638	29.7275	14.0362	7.50499	14.1278	9.61698
Bra026280	0	0	0	0	0	0	0.371862	0.450318	0.6559
Bra026287	52.3188	34.9912	49.7294	84.7668	67.2626	42.6776	67.5339	83.2347	67.2616
Bra026286	5.59378	8.24443	5.63584	6.41642	6.13911	3.20104	6.16837	6.22482	6.58569
Bra004544	0	0	0	0	0.220414	0	1.11559	0.225159	1.53043
Bra026289	4.00926	3.94596	5.891	3.21951	1.38004	0.856961	1.03254	0.36776	0.119034
Bra026288	11.6358	9.70695	11.6763	17.4137	14.6721	8.56499	6.84844	9.24257	7.60019
Bra033529	0	0	0	0	0.295898	0	0	0	0
BniB002739	12.7253	13.0735	12.6378	12.952	12.5383	14.8491	8.79647	8.97207	11.3903
BniB035066	0	0	0	0	0	0	6.94246	7.20242	10.4269
BniB036967	0	0	0	0	0	0	0.109877	0	0.430675
Bra004547	1.51949	0.209227	1.42098	2.86568	3.88457	2.70198	3.57474	3.90807	3.26937
Bol028088	460.424	497.382	470.131	278.831	1158.26	376.401	4.92466	2.78305	5.21174
BniB045302	9.49561	9.36254	11.0399	35.5087	64.5365	50.7991	16.3416	13.8974	13.8706
Bol028081	1.33587	1.3898	1.88778	0.388477	0.293221	1.29624	0.197878	0.0998443	0.290851
Bol028080	3.48351	2.80304	2.15368	38.938	37.8966	35.9306	11.3681	10.7887	11.1397
Bol028083	98.6736	101.247	100.935	242.502	221.232	240.62	108.269	163.357	132.012
BniB009942	0	0	0	0	0	0	0	0	0.13226
Bol028085	1.44445	1.25432	0.790149	3.84146	4.75581	3.19274	2.04989	1.47313	1.61304
Bol028087	0.167934	0	0.0593286	0.695912	1.03211	1.05292	2.64923	5.12102	1.49909
Bol028086	0	0	0	0	0.0929057	0	0	0	0
BniB025246	1.5826	1.26293	1.90606	7.3898	4.83171	5.84731	5.56228	6.48419	5.92036
BniB049467	3.66042	2.30689	2.23819	8.19846	7.50921	9.26842	10.4166	12.406	14.7132
BniB016403	3.96172	4.08043	5.12261	0.25922	0	0	0.10563	0.159896	0
BniB002820	0.317705	0.185923	0.336722	0	0.156905	0.0533563	8.36501	2.08368	7.00368
BniB035389	1.5085	1.66927	2.00576	2.47654	2.88971	2.48736	3.07141	2.30619	3.61878
BniB014367	0.195256	1.14265	0.206944	1.78861	1.41432	1.31167	0.130152	1.05074	0.382608
BniB028006	11.9428	9.13236	9.95741	17.5041	14.2606	17.7573	9.23446	13.4964	10.193
BniB000915	0.580585	0.906033	1.28195	4.08374	4.1417	2.79514	5.25675	3.15688	4.10824
BniB004138	8.20076	4.9222	6.90874	3.43964	4.98475	4.23772	5.60654	7.92098	3.98305
BniB019801	4.05361	5.03637	5.26566	0.299236	0.424346	0.488761	0.623541	0.64323	0.814679
BniB019542	68.3837	68.4265	70.7948	30.5507	23.1684	31.0994	24.775	60.2355	78.1878
BniB021350	2.72025	4.12024	3.22226	5.23497	3.16106	3.97725	9.38617	12.163	10.4517
BniB012338	0.74215	0.347449	0.314629	22.4831	22.2359	22.2356	11.8727	8.73637	11.731
BniB014058	0	0	0	0	0	0	0.248472	0	0
BniB038299	22.4442	20.2069	21.5512	28.4923	35.8746	40.9795	8.05571	12.1296	11.1516
Bol019792	6.19613	8.10522	8.30534	10.8509	16.2004	12.6096	10.6898	9.31658	10.1179
BniB043212	175.698	174.873	170.737	7.12996	5.84399	7.47116	6.06543	7.40557	6.53055
Bra011506	0.843808	0.987606	0.894316	8.21268	8.36936	7.97127	1.89829	2.51874	3.30692
BniB023597	4.08536	3.93776	2.16495	0.471723	0.237369	0.242155	0.0800934	0.0808263	0.0784837
Bra011504	10.2102	9.74661	10.6679	14.7827	14.4004	6.22655	9.65364	15.3436	10.2637
Bra011505	246.688	246.702	227.862	43.6519	35.7577	22.0361	27.9228	32.6511	29.0989
Bra011502	0.555983	0	0.147316	0.27284	0.183056	0.0933735	1.94566	1.86996	1.27104
Bra011500	2.4064	2.37178	3.35584	2.40324	3.336	0.595571	3.79903	3.23742	3.4745
Bra011501	1.75417	1.23187	1.67326	7.34576	7.73924	2.00329	4.15094	7.13887	4.41125
BniB005164	0	0	0.208183	0.128523	0.517379	0.263906	0	0	0
Bra011508	10.1439	10.5363	10.1461	9.22322	10.034	5.45741	3.10273	3.69237	2.8396
Bol028242	0	0	1.51159	0.93319	1.56526	0.958093	2.21824	0.959373	0.310523
BniB007387	0.688519	0.345366	0.677609	0.064358	0.0323847	0.132151	8.29381	10.52	11.1467
Bra005825	2.3713	2.1972	2.19909	22.6594	21.9259	20.5427	30.1968	58.8859	32.1068
Bra012334	2.38885	3.13692	2.5936	4.7654	4.56566	4.54031	0.815587	0.509507	0.723082
Bra002360	0	0	0	0.0461082	0	0	0	0	0
Bra012336	0	0	0	0	0	0	1.07857	0.494744	0.288243
BniB029721	18.1588	18.8538	15.5208	3.83275	3.66438	2.95127	8.00433	6.8955	6.12173
Bra027151	0	0	0	0	0	0	0.0646908	0.130566	0.190172
Bra027152	8.14325	9.42329	7.85051	9.93396	9.63392	9.9518	9.10807	9.34615	9.64623
Bra027153	56.5942	58.6445	54.4421	80.1928	86.8771	96.4989	89.0238	117.602	101.244
BniB008395	0.208936	0.489085	0.664329	1.77722	3.302	2.10536	3.76031	5.20017	2.86591
Bra027156	0	0	0	0	0	0	0.19581	0	0
Bra027158	8.60868	6.12447	6.67899	10.0506	12.7825	12.9647	16.2772	16.729	13.6715
Bra027159	0	0	0	0	0	0	9.15476	10.4602	6.45006
BniB038181	15.5604	8.85996	28.5264	4.40274	6.64633	12.7132	5.32621	6.78941	3.8457
BniB000629	0.558086	0.580615	0.657213	0.892617	0.979988	1.12472	2.68669	3.12839	2.30867
BniB012981	0	0	0	0	0	0	0.346156	0.116441	0.621865
Bra013838	21.136	22.8578	21.5051	44.8629	45.3167	25.103	36.4049	50.6144	39.8701
Bol029357	0	0	0	0	0	0.0325017	0.387	0.195271	0.221213
Bol029354	0.348968	0.816876	0.369857	0.685001	2.52773	1.64099	5.11746	0.704221	2.5073
Bol029352	3.85918	5.64605	3.91976	3.99808	3.17656	4.10477	6.96695	5.73273	4.83137
Bol029350	0.114296	0	0.121138	0	0	0	0.11428	0.0384418	0
Bol029351	4.9662	5.50659	5.47123	18.2139	20.3527	8.25258	15.1578	13.5382	8.36555
Bol022454	0	0	0	0	0	0	0.484362	0.349139	0.067804
Bol022455	0.320969	0.0751334	0.340181	0.378024	0.634068	0.258741	0.556265	0.129544	0.545086
Bol022456	0.417873	0.366814	0.332164	0.136709	0.275167	0.350894	0	0.140545	0.136472
Bol022457	0.245716	0.143795	0.390635	0.401936	1.69892	0.825323	3.43952	0.991712	1.04322
Bol022450	2.00018	0.702314	1.27195	6.67459	4.74159	4.031	3.46648	4.97821	3.13552
Bol022451	60.0055	61.8036	60.2055	57.8464	55.3186	49.4469	24.2654	30.6765	30.5713
Bol022452	0.632043	0.591802	0.5359	2.23318	2.78851	2.46261	0.0421301	0.127547	0.0412834
Bol022453	0.0647002	0	0	0	0	0.0434638	0	0	0
Bra006873	12.582	10.2995	11.6682	5.70887	4.53711	7.01836	2.74567	2.77079	2.66603
BniB040945	0	0.395806	0	0	0	0	0	0	0
Bol016019	1.65968	1.02839	0.827775	5.11033	6.55732	4.59086	7.35358	3.28357	5.93043
Bol016018	12.3954	10.4887	11.865	19.9838	20.6814	17.4601	4.24284	3.3427	4.57697
Bol016017	0	0	0	0	0	0	1.65469	0.596367	2.43215
Bol016016	36.854	32.958	34.4524	20.4936	19.4535	20.3104	23.7754	28.7118	25.6209
Bol016014	0.0683396	0	0	0	0	0	0.0455531	0	0
Bol025107	0	0	0	0.447154	0.270007	1.65271	0.0911062	0	0
BniB042008	0	0	0	0	0	0	0	0	0.198389
BniB031848	4.44663	5.03377	4.09473	6.6298	8.88024	7.29641	4.32451	5.24671	3.95192
Bol025102	1.76701	2.01511	2.20892	3.79463	2.92384	3.0741	6.85562	9.26511	7.33931
BniB049286	1.38509	1.66067	1.71863	3.4925	4.69384	3.60839	2.40948	2.61333	1.72115
Bol025100	0.385918	0.903369	0.409018	0	1.0165	0	0	0	0
Bra019476	0	0	0	0	0	0	21.9941	17.0035	17.519
BniB013343	4.25658	5.1648	4.59415	8.43204	8.38308	8.78822	4.00867	5.85789	4.56579
Bol025109	2.2129	1.82825	2.62129	17.3751	14.6575	16.3522	10.7592	19.789	13.3488
Bol025108	0.304861	0.713628	0.581596	6.94169	6.74516	6.92213	5.56798	5.70096	2.74795
Bol017948	4.11698	4.11911	3.80039	1.30344	1.31178	1.65048	0.929505	1.29535	0.737334
Bol017949	0	0	0	0	0	0	0.0712812	0	0.0698486
Bra019474	78.5027	85.9067	79.3788	1.51401	1.90462	1.96588	0.340231	0.0457792	0.355619
Bra032878	22.9971	20.7678	23.8788	8.32565	7.22582	7.2931	5.60255	4.94709	4.57496
Bol017942	8.48505	9.31674	9.73463	3.43414	4.49292	7.22785	2.2157	2.64787	3.14249
Bol017943	10.9343	9.14123	11.7268	7.66549	9.00024	17.3141	8.59002	12.4338	7.99226
Bol017940	15.8703	13.9894	16.2572	9.12411	9.40106	13.2484	13.3229	16.2589	14.8334
Bol017941	3.40811	3.19112	2.97999	4.40417	4.26401	4.46446	11.813	14.9587	10.9635
Bol017946	23.2214	21.1096	24.8503	36.8787	35.6298	30.5174	31.1076	29.9516	28.9362
Bol017944	87.1623	85.9276	87.7441	115.391	132.072	160.444	112.764	134.705	126.516
Bol017945	15.2097	14.2591	15.3983	8.04567	9.21824	9.8362	8.47383	9.69664	9.66273
Bol024852	3.2682	3.16401	3.29277	5.62325	5.95145	4.85174	15.0342	14.5475	14.3367
Bol024853	25.93	34.0054	27.151	10.2207	11.3146	19.098	7.08026	9.45668	8.16231
Bol024851	0.111575	0	0	0	0.0367357	0	0	0.0375265	0
BniB041666	0	0	0	0	0	0.0798411	2.69358	0.559634	2.09603
Bol024858	0.875645	1.34021	1.28501	0.484799	0.931442	1.6742	5.16331	4.48561	4.97155
BniB003672	4.37374	5.11909	3.16059	0.390243	0.130913	1.06842	0.662591	0.267462	0.129855
BniB030493	1.3389	0	1.7738	4.16127	2.86538	4.49717	13.8333	5.40382	7.8708
BniB007208	0	0	0	0	0	0	0.174227	0.0879107	0
BniB018527	13.2537	22.1052	16.1542	22.7642	22.037	24.262	15.9022	23.18	18.1797
BniB045829	2.10877	0.822711	3.22832	0.919859	1.08003	1.41661	0.312364	0	0
Bol032699	0	0	0.18395	0	0	0	0.0578452	0	0.0566827
BniB011788	0	0	0	0	0	0.115372	0	0	0
Bol018005	8.26601	7.73974	7.46973	20.5525	18.0482	19.0551	12.9337	17.5588	11.5939
Bra014110	0	0.424234	0	0.118582	0.17901	0	0.241608	0.121909	0.059188
BniB047633	0	0	0	0.0945523	0.475784	0.485377	0	0	0
Bra012406	0	0	0	0	0	0	0.172169	0	0
BniB047428	0	0	0	0.406247	0.340703	0.208544	0.793228	0.104411	0.33795
BniB021618	3.96138	4.06707	4.71411	5.00206	7.50529	6.72289	8.84812	6.87212	6.35519
BniB042419	2.70355	1.37118	2.48332	12.2648	11.7498	12.4105	4.02469	5.63764	5.0622
Bol018008	13.6431	13.4376	12.9584	20.9268	19.686	23.3383	32.1025	15.8471	33.6
BniB023242	0	0	0	0	0.05143	0.367269	17.7527	0.577908	6.98898
BniB006406	21.2306	18.1273	18.9049	26.4165	24.2362	24.0235	14.6157	24.1726	14.4356
Bol034549	0.670427	0.336291	0.406033	1.598	1.89202	1.57631	1.7237	1.19186	1.21988
Bol034548	0.494518	0.771722	1.22294	15.5313	9.87765	11.0734	3.40618	3.65912	3.01472
Bol034545	0.26597	0.207531	0.281891	0.69611	0.583799	0.595571	0.650055	1.19273	0.289541
Bol034544	3.50567	7.32694	6.36944	16.3843	16.1592	20.6904	16.8581	22.234	21.9167
Bol034547	2.78719	3.5131	0.454465	0.701418	0.14118	0.144027	1.28621	1.00954	0.280079
Bol034546	17.799	14.462	20.9691	19.0572	16.9511	18.6764	12.1094	13.7044	16.3338
Bol034541	0.0626012	0.0732694	0.0331742	0.061441	0.082445	0.0210268	0.146048	0.0421099	0.0613341
Bol034543	57.2362	46.804	52.5082	2.10208	2.11552	2.72612	2.08511	2.78663	3.31331
Bol034542	1.59045	2.55954	0.421413	3.12195	3.66555	2.8046	4.24058	2.54089	2.07768
BniB004856	0.394538	0.593709	0.776572	2.98717	3.74855	3.29406	1.84091	2.16106	1.91436
BniB015166	0	0.132848	0.240599	1.55962	0.89691	0.609997	0.756592	0.381758	0.370693
BniB012322	0.490644	0.73833	0.742875	3.62309	4.24627	2.82515	1.86885	2.59318	2.01442
Bra033697	1.35786	0.920098	0.605953	1.21579	1.6471	1.48828	1.42912	0.673024	0.933597
BniB018970	2.49984	2.76101	2.45045	6.72698	6.97865	6.31519	4.49827	4.85522	4.79116
Bra019785	75.2712	77.2434	76.3622	14.1173	19.9291	18.2979	32.7332	32.9014	29.0145
BniB038597	0	0	0	0	0	0	0.0761864	0.0768836	0.0497702
BniB034797	0.484774	0.441301	0.228352	0.77536	0.602972	0.832235	0.574463	0.362325	0.668465
Bra019786	1.67362	2.87296	2.24682	4.81831	6.24507	4.19736	8.1066	16.2865	9.61986
BniB035601	2.31007	3.42474	2.61157	1.41074	1.01411	1.55184	0	0	0
Bra018643	11.8596	11.8133	14.7981	28.893	26.9176	31.4721	56.6821	79.6624	54.8837
BniB049769	0	0	0	0.158988	0	0	0	0	0
BniB010355	2.59938	3.57146	3.08437	3.73437	4.63268	4.27057	3.63483	4.33329	3.74633
Bra019780	5.37529	4.5975	5.55096	9.82987	8.48594	7.82375	20.9927	13.8142	18.9504
Bra019781	6.94786	8.13189	7.12231	3.65176	3.07508	2.75452	2.50542	1.91542	3.94299
Bra015999	11.5098	12.6293	15.7059	26.6409	41.1169	37.5001	5.27457	7.25842	8.36368
Bra015998	0.203325	0.0793247	0.143663	0	0	0.0455292	0.180707	0	0.0885374
BniB034325	0	0	0	0.497221	0	0.255245	0.168846	0	0.0827261
BniB040242	15.9516	19.2445	18.9005	37.039	40.8849	36.8185	30.6444	26.0275	22.0672
Bra015994	4.53433	3.73152	4.43029	19.0064	19.1746	25.8913	16.3873	18.5389	17.0761
Bra015997	14.5613	15.17	15.6025	20.3117	25.2885	23.3261	37.6513	35.5202	37.4172
Bra015996	0.82236	0.534724	0.33895	2.89965	3.12877	2.17906	1.09632	0.46098	0.775874
Bra015991	4.84733	6.11356	5.22605	8.80409	8.83285	8.16881	9.1083	14.5324	12.5554
Bra015990	1.09343	1.24422	1.41641	3.79584	4.52012	3.40744	2.36876	2.20656	3.72972
Bra015993	0.685778	0.401322	0.666258	0.747853	1.31711	0.729419	1.48563	1.26858	1.56776
Bra015992	0	0	0.303638	0.0937265	0	0	3.34189	2.21619	4.49105
Bra014024	244.543	233.39	226.375	25.5785	25.8232	19.8822	22.3587	66.3627	57.1899
Bra014022	3.73533	3.81547	4.24684	3.24395	2.32553	2.64616	3.66689	3.06086	4.4804
BniB005737	10.9811	12.9618	10.7469	16.3574	18.062	16.7939	14.5459	15.5591	13.3074
Bra014020	1.22501	0.557577	0.721298	1.20231	1.16518	1.09723	0.861918	0.549351	0.844596
BniB012397	4.10567	4.7558	6.32527	12.6011	11.3995	12.7099	8.57692	7.68737	7.79632
Bra014028	0.762861	0.178573	0	8.98467	6.73134	18.8588	15.5601	16.5235	13.6529
BniB039879	27.0264	22.6978	21.6471	16.6037	30.2952	26.6097	27.3663	29.1432	19.27
BniB043037	0	0.661951	0.299712	1.2952	1.4897	1.1398	0.753983	1.33154	0.184707
BniB016443	7.27538	8.51522	8.1167	24.637	22.6092	22.9793	17.6966	29.707	16.5906
Bra012077	24.796	19.4989	23.1321	33.6316	29.0842	31.3191	20.6603	33.9671	23.7036
BniB031688	0	0	0	0	0	0	2.60304	1.05074	1.25217
Bra012075	3.51461	3.08517	1.55208	0	0	0	0.195228	0	0
BniB000985	8.33374	10.7916	9.39636	20.7673	15.5291	18.3436	9.33716	13.4779	12.5082
BniB004764	0	0.191011	0	0	0	0	0	0	0
BniB007245	0	0	0	0	0	0	0	0	0.17855
Bra012071	1.29486	2.18908	1.21988	0.470688	0.378958	0.193299	0.0959013	0	0
BniB027229	5.94199	4.57288	6.03885	8.25515	9.7015	10.2799	8.35555	10.0746	7.92179
BniB017789	0	0	0	0	0	0	0.0756592	0.0763515	0.222416
Bol035474	9.37229	11.0285	9.77308	5.50597	0.763154	5.3144	16.1556	5.05034	16.2917
BniB009323	3.69364	4.11723	3.82152	5.86934	4.74865	5.31703	39.0413	62.2332	30.1573
BniB019824	2.20918	1.1753	1.70285	0.0876056	0.220414	0.134915	0.0446235	0.0900636	0.0437267
BniB012165	1.30292	0.717629	1.13722	1.20355	1.26172	1.4931	1.02175	0.463996	0.800974
BniB020660	5.12266	4.31266	6.1913	6.99765	8.64023	6.94289	12.1608	12.5744	9.45095
BniB046845	9.66659	11.8704	9.48942	7.77659	6.78279	7.07924	2.95765	4.10399	3.15698
Bol037012	9.31444	12.7977	10.3012	20.1385	18.6672	20.9479	29.154	34.3242	24.8648
Bol037013	18.9642	16.5571	19.8821	13.8171	21.3306	17.4223	15.5108	9.23996	14.2617
BniB019658	6.14121	7.18776	6.1913	3.82225	4.24121	5.93668	1.39779	2.82117	3.91344
BniB009744	12.1522	12.4569	13.3847	7.01587	6.53771	1.97418	5.66491	2.56452	2.74959
Bol037016	2.18687	3.754	2.31777	6.48671	8.06422	6.95363	15.0629	22.9482	12.6652
Bol037017	0.0202738	0.0949151	0	0	0	0.0272387	0.121625	0.190926	0.105938
Bol037015	3.30676	4.48952	6.16826	4.76002	2.96137	5.15361	1.05801	0.889741	1.29593
Bol037018	0.697937	0	0.246571	0	0.765978	0.625139	0.775372	0.156494	0
Bol037019	6.07463	8.87038	8.58433	29.9427	26.7055	28.099	10.4507	8.44485	11.6011
Bra031896	0.139587	0.571813	0	0	0	0.0468854	6.23399	0.751169	2.82642
Bra009192	1.10988	1.01035	1.17631	1.04896	1.21808	1.73969	1.72622	2.32269	1.53043
BniB049524	0.226228	0	0	0	0	0	0	0	0
BniB023846	2.46023	1.72769	3.65049	1.50244	3.24009	2.09343	2.95184	2.97885	2.35687
Bra009194	9.3967	8.19854	8.51056	10.6199	9.78776	13.6578	6.6052	6.32087	8.59274
BniB015055	0	0	0	0	0.203779	0	0.412557	0.208166	0.606398
BniB039036	0.578877	0.677527	0.409018	0	0	0.648122	8.1031	0.648988	6.80592
BniB036331	0.751932	0.330027	0.0996176	2.02949	3.77546	3.22018	1.44099	1.45418	1.41203
Bol041748	6.2624	6.98058	5.68907	9.56096	9.81845	8.4138	8.34865	9.02683	8.76521
BniB020463	1.79329	2.05172	2.07147	4.04746	4.35196	3.51928	3.50546	3.41556	3.843
BniB033580	3.03732	1.42197	1.60956	1.19241	1.20003	1.22423	0.404917	0.408622	0.793558
BniB030064	6.5258	5.09193	5.16426	13.2652	18.5066	16.4833	6.49585	9.3647	5.96747
Bra025141	0.357526	0.523068	0.473659	0	0	0	0	0	0.0583816
BniB046185	0	0	0	0.414751	0.208701	0.638729	4.33085	0.532985	2.7947
Bra025142	76.9289	77.0299	79.7248	44.7517	39.0894	41.5834	38.9583	26.6299	52.5047
Bra025145	0	0.713628	0.129244	2.11442	2.85063	3.15387	1.01605	0.533183	0.915984
BniB038131	1.64617	1.03384	0.553201	2.81099	3.04047	2.64326	3.45245	4.42932	2.85856
Bra025147	7.13848	6.16678	5.7644	8.61871	10.1847	9.01997	17.6737	14.1197	16.2638
Bra025149	2.01246	1.1777	2.13292	1.18509	1.32519	1.21672	1.60973	2.43669	1.44593
Bol007965	0	0	0	0	0	0.101549	0	0.203369	0
BniB048292	0	0	0	0	0	0	0	0.082181	0
Bol010802	0.985076	0.691769	0.313212	0	0	0	2.69215	1.06021	3.21713
Bol010800	3.36761	3.35758	1.85069	1.95864	1.88902	1.75954	1.33022	0.335598	1.54789
Bol010801	0.372762	0	0	0.243902	1.96369	0.751232	0.496943	1.50447	0.486956
Bol010806	7.44445	5.93601	6.50694	17.5239	17.0695	15.0627	18.1883	25.4772	17.6484
Bol010807	86.0597	81.4161	85.6893	31.5007	32.2738	33.8968	26.5602	37.1221	28.6731
Bol010804	84.4542	80.562	85.8215	19.2815	44.9913	25.8103	6.47509	4.21806	11.6009
Bol010808	16.1412	14.7783	17.6592	9.28376	11.7432	11.8051	7.37527	5.77908	6.3768
Bol010809	2.83273	3.11654	1.86142	3.37335	4.51411	3.12083	4.79606	6.09757	3.70053
BniB046519	0	0	0	0.357723	0.900024	1.10181	0	0	0
BniB027269	16.9607	20.6145	19.5562	9.14633	10.1253	9.5156	5.46637	6.01789	8.27825
BniB017075	0.629818	0.307145	0.611891	2.71297	1.83173	2.18598	6.92699	7.20221	5.07369
Bra041003	0	0.319943	0	0.536584	0	0	0	0.73552	0
BniB007022	0.191271	0.111933	0.506801	0	0.0629754	0.128491	0.191243	0.0643312	0.0624666
BniB007843	33.8155	34.1273	36.4834	66.9074	57.4682	61.2115	42.3813	73.9606	50.5232
BniB038173	4.08579	2.45935	3.71173	6.49248	6.91833	7.99888	14.7067	13.8204	10.9037
Bra007066	1.66795	1.58035	1.51525	8.88677	9.30969	6.72289	6.93555	9.56353	7.72998
BniB008223	9.9028	9.23609	11.8075	7.69442	6.8266	6.02875	10.8296	10.096	6.56931
BniB048301	1.16537	1.51552	1.46385	1.60975	1.79057	1.97165	2.35917	1.68395	2.08622
Bra013451	0.881984	1.50873	0.934778	4.41697	3.61871	2.1193	1.1532	1.48321	1.57316
BniB021986	3.51069	4.36578	3.54642	4.4506	4.98475	5.34321	5.37496	4.16958	4.58618
Bol013780	8.50045	6.25005	8.89377	9.19859	7.96566	7.46739	11.1144	14.7348	12.3858
BniB027919	0	0	0.0810409	0	0	0	0.458717	0	0.399554
Bra019335	0	0	0	0	0	0.111013	0.16523	0.0555808	0.539699
BniB038912	0	0	0	0	0	0	1.54345	0	1.7645
BniB029169	6.29941	6.83344	5.86227	0.351859	0.202347	0.309641	1.58743	2.06703	1.95695
Bra019332	16.3379	17.7829	17.3833	22.7112	22.5634	24.4277	15.7211	20.2695	18.2703
Bra008823	0.0533383	0.187284	0.113062	1.15169	1.65078	0.752453	0.853288	2.61917	1.28905
Bra019339	0	0	0	0	0	0	1.25376	1.1134	1.81827
Bra019338	2.38159	1.94596	1.90502	1.99933	2.10088	2.74697	5.33159	7.28467	5.37119
Bra008822	0	0	0	0	0.391315	1.03793	118.28	40.4536	161.161
Bra004347	7.37092	7.02732	6.82914	6.32403	5.20728	7.14863	4.36008	4.33431	4.17681
Bra041006	0.0867805	0	0.3679	0.170344	0.0571444	0.116593	0.173536	0	0
BniB007991	0	0	0	1.48957	1.29467	1.25126	0.137953	0	0.0675901
BniB013397	2.16734	2.74237	2.35916	5.59581	6.78875	7.00434	8.70715	6.65908	7.69043
BniB024612	0	0	0	0	0	0.693445	0.152906	0	0
Bra033650	3.71203	4.20294	4.74672	8.50087	8.58178	9.2156	5.75549	6.05243	6.64129
BniB048330	0	0	0	0.511033	0.5143	0.787005	0	0	0
BniB004555	31.2222	30.622	33.2586	5.63737	5.10086	4.93822	1.58064	1.64827	0.980952
Bra029679	1.83371	1.90774	1.43961	2.57738	2.81747	2.73741	10.8196	2.60401	5.67813
BniB036869	0	0	0	0	0	0	0.306884	0	0
Bra029678	0	0	0	0	0	0	0.0599055	0.120907	0.293508
BniB005165	0.037748	0.0441809	0.0800151	3.23556	2.56025	2.48509	3.27102	4.7229	3.99427
Bra008829	10.5773	10.8128	7.52093	16.4699	13.7538	13.9412	7.05051	10.0871	8.48297
Bra041007	5.85321	6.00809	4.44534	7.16811	8.57428	8.13739	11.9551	10.5906	10.8561
Bra008828	2.55353	1.3794	1.04091	2.18489	4.39772	3.29882	1.7021	2.2462	1.283
BniB017627	0.360473	0.703172	0.38205	0.235861	0.079123	0.645748	0.800934	1.05074	0.941805
BniB018166	8.69725	7.93512	7.76622	14.9213	13.754	12.5592	9.67742	13.5895	9.93024
Bol029194	0	0	0	0	0	0	0.0414119	0	0
BniB035393	0	0	0	0	0	0	0	0.0391234	0.0379895
Bol029197	0.107551	0.251758	0.341966	0.140743	0.424929	0.0722496	0.14338	0.0723462	0.0702494
Bol029190	4.1387	5.02341	4.71135	10.9323	8.37779	12.2537	7.45879	14.6417	10.8132
Bol029191	4.33	4.53039	3.33759	7.8556	8.72663	8.59409	13.1193	14.6957	12.7271
BniB035142	0	0.153573	0	0.257561	0	0.176289	0.087462	0	0
BniB037723	0.748928	0.876556	0.476254	2.05813	1.77539	1.03976	1.86373	0.973976	1.6306
Bol029198	0	0	0	0.241162	0	0	0	0	0
Bol035032	0.618925	0.482933	0.218657	0.26998	0.135853	0.554368	0.825113	0.555109	0.673775
BniB040796	1.29364	1.62225	1.56694	4.47406	3.52911	4.40723	2.83328	4.10233	2.77633
Bol035030	0.440309	1.28836	0.93333	2.59289	2.31953	2.66208	0.88049	0.592365	2.01319
Bol035031	43.6172	43.456	44.8909	113.567	112.394	124.589	74.1264	95.0518	95.4755
Bol035036	0.884576	1.03532	1.25003	0	0	0	0	0.0495856	0.0481484
Bol035034	3.06657	2.50154	2.6592	1.45927	1.10145	2.06004	2.22991	1.31268	1.27464
Bol035035	0	0	0	2.09399	2.63422	2.68733	2.33321	0.470912	1.82905
Bra013455	0	0	0	0	0.0399271	0.0407322	0	0.0407867	0
Bra023967	79.6645	74.6768	71.8254	98.2362	93.9981	143.719	129.511	180.647	165.404
BniB024172	5.40807	6.43345	6.85934	20.7093	15.9377	17.8076	14.4194	12.643	11.5237
BniB000504	0	0	0	0	0	0	0.0892469	0	0
Bra029670	10.1544	9.31075	9.22479	6.8891	12.5413	11.191	3.55587	2.48671	3.5761
Bra015370	20.4886	17.0222	20.9274	22.7831	24.956	21.7509	12.1003	12.6395	13.5906
BniB030335	0	0.221926	0	0.0620329	0	0.0636883	0.189585	0.19132	0
Bra040849	0.181232	0	0	0.711493	1.1934	0	0.120804	0.243819	0.355128
Bol021354	17.2961	20.2437	18.1207	20.878	18.5896	20.6338	17.9562	21.2632	17.5304
Bra039758	0	0	0	0	0	0	0	0	0.0454906
Bol021355	2.95765	2.79732	2.84972	2.61939	2.7345	2.95019	2.82778	2.73308	2.88803
Bra041005	8.31626	9.07256	9.90221	32.8836	38.6715	33.0714	2.4295	2.00282	1.50888
Bol038283	5.60052	4.54832	7.63168	9.94644	10.8379	9.2905	20.1132	14.1466	14.7817
Bol041400	4.17989	4.4668	2.88919	3.8646	12.1466	36.8693	5.87522	17.5424	25.7588
Bra029674	0.4463	0.652945	0.473014	0.803052	0.5143	1.19925	4.83421	2.17654	4.15403
BniB013346	4.32947	3.97921	3.34997	2.81544	2.85093	3.74704	2.79737	3.26964	4.04233
BniB025210	0.540709	0.105476	0.0955125	0.235861	0.53408	2.54263	2.04238	2.42479	2.41337
BniB007062	0.147099	1.033	0.779519	0.384993	0.0968636	0.29645	0.0980516	0	0
Bra032430	6.39795	6.59982	6.78091	6.3858	7.71194	10.8177	46.8392	11.3063	31.8381
Bra032433	0.286489	0.335312	0.455457	0	0	0	0.190965	0.192713	0.0935636
BniB008527	0.0843265	0.0986971	0.446871	0	0.444228	0.169944	0.168629	0.397067	0.385559
Bol041402	19.6321	18.0332	20.8072	6.50405	10.473	9.18172	17.393	13.7074	14.4464
Bra032436	2.90027	2.57515	2.22591	2.15943	0.987831	1.00775	4.99973	8.54369	4.70328
Bra032439	0	0	0	27.8177	18.6873	43.2024	1.58237	0	0.493363
Bra032438	0	0	0	0.142614	0.0717627	0	0.145286	0.0733076	0
BniB029079	0.232646	0.544584	0.246571	1.06556	1.22556	1.56285	1.55074	1.09545	1.21566
BniB045313	9.29184	11.5344	14.1752	2.76353	1.94683	2.36439	1.97071	2.27285	1.83915
Bra039731	12.1889	13.4651	13.3717	4.53333	3.49214	3.53383	2.76526	2.50288	2.57001
Bra039737	0.131739	0	0.279249	0.172397	0	0.61949	0	0.177234	0.0860484
BniB012458	0.32803	0.191966	0	0	0	0	0	0.220656	0
BniB044052	2.98209	1.96329	2.56798	6.82926	12.3958	7.63752	2.48472	3.38506	4.13913
BniB003827	2.23657	0.872572	1.31691	1.62601	0.818204	1.83634	4.14119	6.01789	2.43478
Bra039735	4.38767	3.99419	4.05979	2.23292	3.21028	1.91822	1.67125	0.890119	0.636868
BniB039546	3.2759	2.88851	2.83364	4.54643	4.48843	4.07565	4.22034	3.52773	4.50974
BniB027040	3.44229	1.65896	3.64834	3.70972	1.60004	1.22423	1.07978	0.544829	1.19034
BniB012184	18.4574	19.0362	21.4022	9.805	20.0964	10.9874	12.3945	2.67369	6.59493
BniB031252	0.299571	0	0.317503	0	0	0	0	0	0
BniB038781	2.04752	2.84579	3.20991	5.1914	4.71898	4.09775	7.39276	6.02571	5.93466
Bra036468	3.72762	2.61772	4.74089	3.80487	2.94553	4.50739	2.68349	2.60775	3.21391
Bra040845	0.0896258	0	0	0.0586431	0.059018	0.060208	0.0597418	0	0.0585411
BniB003840	0	0	0.15948	2.4614	2.08079	1.92058	0.601803	0.708528	0.884562
BniB045667	0.475406	0.741897	0.335909	0	0	0	0	0	0
BniB001034	6.87489	5.74748	6.0373	10.2819	9.57151	7.91717	5.8919	8.05988	5.64519
BniB026784	0.298209	0	0.632119	0	0	0	0	0.200596	0
BniB009546	0	0	0	0	0	0	0.713005	0.959373	0.232892
Bra010593	2.46559	3.8895	2.61317	1.82369	3.03538	3.16859	2.21513	4.03815	2.87081
BniB033328	5.5954	5.15729	5.78207	12.1275	10.8233	9.77296	9.46417	12.1384	10.6445
BniB033205	89.673	77.488	85.4186	18.9976	8.17776	22.1512	13.9871	26.2137	24.3351
Bra040844	0.244799	0	0	0.160174	0	0.328898	0	0	0
Bra018009	4.27165	5.2826	6.66288	20.8833	19.9023	18.571	18.6958	19.7885	16.5828
BniB006407	0.7379	0.942164	0.568778	3.02857	3.66636	4.59649	1.5203	1.94033	2.14699
BniB039291	8.60493	9.15576	9.89382	16.2426	17.0675	16.9563	13.5921	13.1902	11.3432
Bra038463	0	0	0	0	0	0	0	0	0.219754
BniB023945	0	0.12671	0	0.0708362	0.071289	0	0	0	0
BniB041939	0	0.325366	0.589263	2.91029	1.6475	1.30723	1.85301	2.61795	2.54207
BniB022339	0	0.156707	0	0.131408	0.0440828	0.134915	0.178494	0.855604	0.174907
BniB000178	9.12914	11.2282	7.70768	8.09939	6.11337	9.14708	12.3767	18.839	14.0482
BniB002076	16.0015	16.8555	13.4463	16.1536	16.1064	16.2008	14.3992	14.2235	13.5126
BniB042911	1.6836	1.46199	1.26633	3.69568	3.71931	3.53892	2.82369	2.15541	2.30578
BniB012110	3.29165	3.01123	2.88719	4.30753	4.63403	3.58373	7.64158	5.01375	5.98051
Bra014881	2.6536	2.24676	2.15421	1.84711	1.48713	1.74469	2.8602	1.89893	1.99141
Bra014882	3.43769	4.21743	4.25802	9.53928	8.80933	8.40267	22.5833	27.9442	20.8309
Bra014883	0.549771	0.536217	0.971132	1.49884	1.26707	2.6468	1.89338	1.35599	1.61593
Bra014884	0.119719	0	0	0	0	0.0804239	0.159602	0.241594	0.312789
Bra014885	0	0	0	0.0806894	0	0	0	0.0414767	0.161098
Bra014886	0.435714	0.509966	0.725677	0	0	0.0418143	0.124472	0	0.12197
Bra014887	0	0	0	0	0.137583	0	0.835624	0.140545	0.409415
BniB034796	0	0	0	0	0	0	0.24295	0.122587	0.0793558
BniB001860	0	0	0	0.126255	0.349421	0.0648122	0.321551	0.292045	0.724705
BniB021508	11.2501	10.6725	13.1787	6.35378	9.27967	10.1032	3.15747	4.22194	3.94487
BniB021755	0	0	0	0	0	0	0.108067	0	0.0352983
Bol036789	2.75599	3.6977	3.91836	12.403	12.0839	13.5016	9.58856	10.3998	9.52757
Bol036788	0.103807	0.121497	0.0550104	0.407533	0.649385	0.313806	0.276778	0.139656	0.474628
Bra021045	0	0	0	0.0735047	0	0	0.149764	0	0
Bol036785	0.777553	0.568788	0.25753	2.92538	2.24006	2.35052	2.75343	1.63449	1.49189
Bol036784	10.7687	14.5429	10.3597	12.2493	14.0731	13.9117	20.4299	16.9392	17.855
Bol036787	0.10348	0	0.0548368	0.135416	0.0340703	0.104272	0.344882	0	0.20277
Bol036786	6.38299	5.52186	7.58864	5.33861	3.80112	4.73535	2.44183	2.57619	2.32025
Bol036781	0.284009	0	0.301009	0.0929151	0.280527	0.190789	0.0946558	0.382088	0.556521
Bol036780	0	0	0	0	0	0	0.72885	0	0
Bol036783	9.64795	16.5618	13.1795	0	0	0.576108	0.714559	0.576878	0.14004
Bol036782	0	0	0	0	0	0	0.403051	0	0
Bra010596	0	0	0	0	0	0	0.0436437	0	0
BniB000326	0.650485	0.761338	0.0984888	0	0	0	0	0	0
Bra021040	0.809951	0.789983	1.00151	2.6498	2.13339	1.81367	4.04917	5.26668	5.11404
BniB038224	27.5545	36.8574	32.6805	30.478	28.5128	29.8222	60.3488	50.1624	47.9944
BniB002316	0.052569	0.0615275	0.0557156	0	0	0	0	0	0
Bra028055	5.18918	6.18195	5.79442	5.09301	5.30862	4.41968	2.53244	5.73456	2.96575
BniB042363	95.5147	94.6279	97.3463	18.5595	19.0593	14.1291	13.3765	19.9888	14.6201
Bra028050	6.13799	7.06623	6.18546	9.31616	9.70701	9.83515	9.05473	9.5437	7.75544
BniB019233	11.127	12.3467	11.4867	8.3206	14.559	9.9017	2.0228	1.36087	1.22704
BniB026447	0	0	0	0.948308	0.827121	0.68153	0.0966075	0.259977	0.126221
Bra028053	0.65794	0.990082	0.298853	0.553497	0.742713	0.568267	0.68917	0.505801	0.491142
Bra028058	2.26055	1.94024	2.12965	8.05288	8.10435	6.07428	8.43814	13.9895	8.85917
Bra028059	3.42292	1.66927	2.26738	4.10604	6.57409	5.65275	6.27445	5.37249	5.86888
BniB004195	12.3956	13.8888	12.3365	2.67056	4.47938	2.7926	0.251907	0.0508424	0.444319
BniB013871	0	0	0	0	0	0.051972	0.154709	0	0
Bra035785	0	0	0	6.51851	6.72018	6.69246	0.647867	0.490346	1.74583
BniB014130	4.64335	7.01245	4.60379	25.7757	22.8828	20.3256	34.4457	35.5669	35.3188
BniB000503	0.524848	0.614291	1.39066	0.686828	0.518414	0.528867	12.0698	1.76525	8.0562
BniB033200	10.4924	8.5693	6.47672	38.702	37.355	30.6724	8.91528	11.7502	12.4264
BniB047603	23.4009	22.0088	27.2375	382.376	10.8691	98.531	25.3473	143.075	439.848
BniB019845	0	0	0	0	0	0	0.331295	0	0.324637
BniB009745	0.706708	0.689285	1.37318	0.231203	0.116341	0.0395622	0.117768	0.435766	0.115401
BniB009996	5.4405	3.37111	4.07023	1.15169	2.10737	2.68733	8.10623	1.72219	6.37556
Bra021049	0	0.136146	0.123286	0.228334	0.459587	0.312569	1.39567	1.87792	1.13968
Bra020681	26.7812	28.563	28.5522	69.4708	60.5234	69.6214	24.9288	34.644	28.154
BniB035099	0	0	0	0	0	0	0	0	0.765216
Bol034789	0	0.226508	0.102556	0.50651	0.509748	0.455023	7.224	5.85812	3.60261
Bol034788	1211.97	1239.71	1178.36	1110.76	1247.34	1226.85	706.165	790.314	658.756
Bra020685	0.66945	0.391767	0.886902	0.657042	0.220414	0.674576	0.669352	0.225159	0.437267
Bra020684	3.3152	3.2675	3.51364	4.11001	6.31932	7.97052	17.097	16.3144	20.5143
Bol042242	0	0	0	0.12172	0.0816657	0.208281	13.0201	14.5574	12.5964
Bol034783	1.79932	1.61996	2.4938	1.99238	1.45827	1.39469	1.56841	2.5138	1.6273
BniB023658	8.34633	8.85996	9.87452	13.3352	16.7436	12.648	16.949	8.7479	14.4531
BniB027769	11.7877	12.6119	12.3039	21.5023	21.0909	22.996	20.3972	19.7429	22.1649
Bol034780	0	0	0.15948	0.295368	0.990852	0.909749	0	0	0
Bol034787	6.36952	6.80267	5.35844	12.7374	11.6654	12.168	11.145	13.791	11.5191
Bol034785	0.50622	0.47399	0.26826	0.39747	0.300008	0.408077	1.01229	1.36207	0.826623
BniB029261	20.2387	19.7928	20.3705	9.24303	10.8227	7.07164	0.135811	0.137053	0.487964
BniB036247	0.499538	0.779557	1.23536	62.1022	48.9028	57.9427	34.9626	34.4985	33.1723
Bol042247	51.1505	59.2166	51.5606	31.3765	35.9705	38.8434	35.1145	42.2612	42.9429
BniB036774	0.115707	0.135426	0.306583	0.0378543	0	0	1.31116	0.0778328	0.377885
BniB022374	0.0508574	0	0.0539016	0	0	0	0	0	0
BniB030537	1.12299	1.86778	0.689067	3.98329	4.2812	4.52634	2.75781	1.66983	2.1233
Bol032954	0.372762	0	0.395074	0	0	0.250411	0	0.752236	0.243478
Bol032955	14.3213	11.9862	11.0235	1.36109	1.58053	1.07493	0.906618	1.02255	0.940656
Bol032956	0	0.838279	0.151819	0	0	0	0	0	0
Bol032957	10.2509	15.4473	12.4942	0	0	0	0.0854121	0.258581	0
Bol032950	0	0	0	0	1.35004	1.03294	19.8156	8.61937	16.4043
Bol032951	14.509	20.3041	24.7377	409.249	362.848	386.692	168.617	238.266	173.263
BniB047297	0.800074	0.585262	1.37794	1.89768	2.10737	1.91473	2.39987	2.01819	1.27381
Bol032953	0.211632	0.309622	0.392525	13.605	15.852	14.9277	6.48912	8.00767	7.46456
Bol042244	0.0595336	0.139358	0	1.3439	1.45049	1.39975	2.44052	1.9823	2.08039
Bol032958	1.89248	1.72277	1.56004	1.23827	2.07698	2.26012	0.140163	0	0.137347
BniB003425	11.9574	12.7355	10.3075	11.3185	11.5746	10.9511	7.99698	8.71363	8.25281
BniB018809	9.86189	8.18618	8.45072	5.58322	6.95456	6.90685	11.1892	10.2565	12.8374
Bol013968	0.99028	1.01416	0.918361	1.61988	1.30419	1.41364	1.4852	1.99839	1.77877
BniB019168	0.876846	1.15785	0.714871	1.66235	1.48051	1.79733	2.03818	1.31577	1.7182
Bol013960	0	0	0	0	0	0	0.0965364	0	0
Bol013961	6.76351	5.67322	6.09311	5.60556	5.71562	6.5124	7.73933	11.7531	8.46734
Bol013962	4.62325	6.95715	3.96665	2.52087	2.89941	3.40155	4.10895	3.62823	3.95447
Bol013963	0.31951	0.249306	0.451514	0.627177	0.631186	0.787005	1.41984	0.501491	1.3913
Bol013964	1.32093	0.773017	0.93333	0	0	0	0	0	0
Bol013967	0	0	0	0	0	0.134367	8.1329	0.403639	2.61293
Bol020870	0	0	0	0	0.611914	2.49701	856.905	856.495	696.62
Bol020871	2.91834	3.91875	3.83631	10.6873	9.07224	8.96643	6.80092	7.47186	6.945
Bol020872	4.37914	5.3627	4.85614	6.42044	7.34259	6.34663	5.67584	6.30056	5.45583
BniB019876	165.737	156.932	144.281	22.8585	26.7307	21.2098	19.4056	33.4845	26.5147
Bol020875	143.452	126.067	150.482	3.20349	0.644793	0.986693	1.3054	3.62271	2.87813
Bol020876	2.07614	1.45797	2.20041	0.815065	0.54685	1.11575	3.59812	2.23449	1.89851
Bol020877	0.578027	0.507399	0.842361	0	0	0	0.240809	0.0486026	0.0943879
BniB030657	0	0	0	0	0	0	0.590959	0	0.289541
Bol020879	0.696291	0.860224	0.409983	1.11367	0.891533	0.857538	11.0101	11.1369	10.2582
BniB027934	0	0	0	0.165868	0.133543	0.30653	0.506928	0.818507	0.894132
BniB016387	0.0465291	0	0.0493142	0.395779	0.735339	0.875194	0.899432	0.312987	0.425482
BniB018571	1.69579	1.86074	2.02196	2.46187	1.84948	2.84797	3.70901	3.67166	4.15368
BniB030346	0	0	0	0	0.18462	0	0.560654	0	1.64816
BniB014820	0.141392	0.248232	0	0.0231286	0.0931059	0.0237458	0.212058	0.0713327	0.138531
BniB004157	0	0	0	0	0.0681406	0.347573	6.34582	1.25294	7.43491
BniB032449	1.61171	0.77674	1.00481	0.806428	0.686724	1.0827	0.442366	0.19132	0.4954
BniB012702	1.49723	1.59308	1.87537	4.80922	4.92959	5.02899	6.71389	3.20455	5.5121
BniB010772	0	0	0	0.121262	0	0	11.9828	19.1983	6.89992
Bra032334	4.41906	6.16678	4.3233	5.67167	5.0364	10.1617	120.204	102.096	88.8127
BniB017935	0	0	0	0	0	0	0	0	0.0606971
Bra026921	4.05476	4.22372	5.07102	8.09188	9.07812	7.84476	10.1084	6.98244	8.39563
BniB029349	0	0.110643	0	0.494833	0.0622495	0.317524	10.9012	3.0523	5.80418
BniB008366	3.35988	6.41611	4.96665	3.70258	4.54136	4.57354	2.82896	4.04437	2.31009
Bra020719	0.375717	0.338266	0.612626	2.30708	2.34086	1.94151	1.81089	1.04982	1.2648
BniB012441	0.931684	0.181743	0.658301	1.34622	1.27814	1.48646	1.03505	1.27954	1.36924
BniB027273	0	0	0	0	0	0	0.0641217	0.388251	0.062833
BniB005082	0	0	0	10.9892	7.83381	15.9835	0	0	0
Bol018879	0	0	0	2.41951	2.82771	4.72775	0.0795109	0	0
Bol018878	0	0	0	0.404969	0.203779	0	0	0	0.202133
Bol018875	3.23183	2.83693	2.39769	5.8152	5.63956	5.75328	15.6182	11.0871	10.6603
Bol018874	0	0	0	0	0	0.144975	0	0	0
BniB022113	0	0	0	0	0	0	0.106401	0	0
Bol018872	0	0	0	0	0	0.248996	0	0	0
Bol018871	4.30747	2.32686	4.21413	4.33604	8.50932	4.45174	8.17195	4.45769	5.41062
BniB022892	3.07023	4.91735	4.28159	7.61263	8.29973	7.27301	6.355	5.76097	5.48845
Bra041132	7.20784	6.02583	6.54796	0.481242	3.00277	2.17397	0.490258	0.296846	0.480405
BniB045596	1.83224	1.7986	2.0672	0.464073	0.50596	0.436752	0.748549	0.675883	0.501872
BniB030018	0	0	0	0	0	0	0.196986	0	0
Bra040736	18.2239	15.016	14.2157	28.4271	21.1206	26.7372	13.508	16.6718	19.5215
BniB039499	1.55834	1.18554	1.40387	4.18052	4.00201	3.69014	7.79056	7.36393	6.18353
BniB021078	0.675941	0.604983	0.842825	0.182114	0.392738	0.213684	0.29154	0.160477	0.129855
Bra016628	0.723596	0	0	0	0	0	0	0	0
Bol030081	1.18565	0.809495	0.523593	0.905082	0.910868	1.06198	0.592739	0.930477	0.903509
Bra016626	25.3478	27.1744	24.156	37.0731	34.7853	29.0476	30.1006	27.9402	30.3304
BniB045287	14.5885	15.6928	13.0486	3.53125	5.16415	7.7608	4.66539	1.47482	2.80907
Bra016624	24.0354	21.2312	22.5902	74.7756	68.3852	70.7797	36.3753	46.775	32.4847
Bra016625	0.114897	0.336192	0.243548	1.27803	1.32403	0.733251	0.765867	1.35253	0.60038
Bra016622	6.84585	3.67239	4.53477	0.559914	1.50265	1.14971	14.6404	33.9618	19.004
Bra016620	0	1.06226	0.412251	0.169671	0.341511	0.261298	0.0864249	0.0872158	0.169376
Bra016621	0	0	0	0.248611	1.1259	0.765734	0.126634	0	0
Bol013344	0.47369	1.24743	0.627555	1.78216	0.935765	1.19329	5.92026	4.38125	3.40342
Bol013346	0	0	0	0	0	0	0.973072	0	0.504802
Bol013347	1.54005	2.163	3.10124	4.03068	5.78044	7.34538	8.00708	9.32349	8.75149
Bol013340	22.1033	16.1482	13.8768	14.094	17.1507	20.05	16.5164	5.49272	13.1499
Bol013341	41.5505	45.4319	37.6638	71.1869	58.6816	70.1484	54.6637	55.164	57.4933
Bol013342	0.463708	0.844248	0.491464	2.5846	3.42669	3.26504	2.69026	1.49029	1.83972
Bol013343	0	0	0	0	0	0	0.111749	0	0
Bol030084	0.190715	0.669648	0	0.87351	0.816301	0.832761	0.76275	0.833874	0.311425
Bra011939	4.46986	3.71275	4.12614	0.849101	0.569686	0.774897	2.69114	4.12214	2.49578
BniB015582	0	0	0.112513	0	0	0	0.495335	0.285639	0.06934
Bol013349	5.43235	8.55899	4.20742	15.5849	11.8322	18.2465	11.9773	16.5843	15.8307
BniB046028	1.12501	0.900923	1.25511	3.17689	2.88528	3.10256	5.95973	3.30585	5.06645
BniB002325	0	0	0	0	0	0	0.127868	0	0
BniB018174	0	0	0	0	0.0464529	0.0947791	0	0	0.0460775
BniB017061	19.0917	19.9076	20.6944	14.6496	14.229	14.4576	13.2466	16.053	12.3001
Bol030087	2.11632	1.85773	1.1215	5.71203	4.00656	4.62048	3.17402	2.84717	6.04768
Bra037357	1.78584	1.32011	1.59388	7.13396	4.88953	1.7048	3.82176	4.42576	4.2361
Bol030089	0	0	0	0	0	0	1.3054	2.76643	1.85479
BniB028424	0	0.0890793	0	0.049799	0	0.25564	11.7191	10.7	13.9195
BniB018156	0	0	0	0	0	0.277184	0	0	0
Bol043941	0	0	0	0	0	0	0.144805	0	0
Bol043940	0	0	0	0	0	0	0.174924	0	0
Bol043947	20.7035	20.1407	20.0905	3.43062	4.42635	2.12233	5.78002	0.813895	2.80998
BniB031200	2.77564	2.51032	4.27896	11.3095	11.7142	11.6537	10.5543	6.49237	9.3533
Bol043945	0.272224	0.637231	0.432779	0.356239	0.448145	0.274309	0.99801	0.183117	0.977953
Bol043944	2.26228	1.65488	1.49856	5.55087	7.26226	2.46957	20.169	9.13059	14.5919
Bol043949	0.0571481	0.133774	0.0605689	0.186963	0.0376317	0.076781	1.56182	0.230651	1.04517
Bol043948	5.29632	4.39922	3.98367	5.25406	6.18767	3.09883	1.82212	2.98805	3.57101
BniB015729	1.92252	1.26571	1.65555	1.17931	1.42421	1.61437	5.12598	2.42479	4.86599
BniB009950	4.67483	3.43127	3.77897	44.2747	42.4707	48.5434	14.6298	23.1849	17.0787
BniB033052	14.2904	14.2549	17.3833	3.93141	5.77441	37.7451	18.4017	21.0825	35.6394
Bra029966	6.48156	7.03104	7.62351	15.0502	13.8972	7.48698	9.74727	6.80577	9.13834
Bra015936	0	0	0	0	0.124499	0.127009	0.189039	0	0
Bra029965	0.210276	0	0	0	0	0	0	0	0
Bra029964	0	0	0	0.0623935	0	0	0.826312	0.192432	1.86855
Bra036171	8.40078	13.5781	13.9914	23.4265	21.7323	9.40567	10.9327	13.4546	12.0195
BniB036001	1.64472	1.71112	0.581056	1.7936	1.62456	1.65731	2.00992	3.56491	2.26794
Bol007118	0	0	0	0	0	0	0.0422114	0.0425977	0
BniB036977	0	1.27977	0	0	0.180005	0	0	0.36776	0
Bra041137	0.0583684	0	0.55676	0.381911	0.269046	0.156841	0.311253	0.196313	0.228748
BniB008943	1.81232	0.848468	0.576241	2.84597	3.58021	2.80017	7.48984	10.9718	8.04957
BniB044150	0.144189	0.0843806	0	0	0.0474738	0	0	0	0
Bol007110	0	0	0	0	0.227375	0	0	0	0
Bol007112	3.59918	3.06702	3.045	5.97008	8.10801	6.44753	10.6066	4.58726	8.10437
BniB008718	0.127638	0	0.0676392	0.0835151	0	0	0.765718	0.0429292	0.208425
Bol007115	0.584464	0.684065	0.696879	1.7687	1.58757	2.89562	2.38621	3.88236	2.05194
Bol007116	0	0	0	0.0258595	0.0260248	0.0265496	0	0	0
Bol007117	2.65075	3.36102	2.92648	0.433604	1.01821	0.816153	1.10432	1.26301	1.15427
BniB039545	3.5021	3.8712	3.17559	4.25194	3.84352	4.70522	3.00878	2.90543	2.71956
Bra027239	0	0	0	0	0	0	4.82074	0.868724	2.61499
BniB000973	0	0.0660812	0.0598391	29.5537	32.3451	21.581	52.9138	32.2059	43.2947
BniB020815	6.88109	7.06081	7.49279	5.7359	5.52429	5.88897	9.23629	7.03816	5.66436
Bol016448	8.50005	8.68751	11.039	7.05001	7.41042	8.4445	6.70329	5.07347	5.7866
Bra031913	0	0	0	0.0627584	0.126319	0.193299	20.5229	0.258077	10.2118
Bol016440	1.45281	1.87939	1.62082	8.25515	6.74703	11.917	32.467	6.01789	24.6225
Bol016441	2.64185	4.12276	5.83331	13.5407	13.1923	20.1135	102.284	17.4748	89.8744
Bol016442	0.266691	0.31214	0.141327	0.174499	0.0878072	0.447889	0.711073	0.0896975	0.348391
Bol016443	5.98361	7.50355	4.86958	0.908873	2.88477	1.86625	3.77483	3.23437	4.11771
Bol016444	12.9364	14.6002	13.2211	18.1381	15.2117	20.4843	5.2354	2.79705	9.35504
Bol016445	32.1316	30.984	29.9887	4.14206	4.29485	6.50775	3.45245	6.12933	3.25776
Bra040730	0	0.533238	0	0.596205	0.600016	1.22423	3.03687	1.22587	0.892752
Bra009818	0.713109	1.66927	0.453477	1.11983	0.84524	0.670665	0.855607	0.479687	0.465784
Bra017161	2.65458	3.27341	2.36131	3.69096	3.4024	2.92966	2.14863	2.26395	2.07449
BniB011244	4.75747	4.19335	4.91774	9.05036	11.2354	9.82453	6.38152	7.11156	6.19572
BniB018731	7.42849	7.83358	7.2885	27.4067	23.1504	21.5173	25.9101	23.723	23.0114
BniB010668	0	0	0	0.125885	0	0.129244	0.577095	0.323542	0.439831
BniB041575	3.53892	3.18616	3.02945	7.12477	7.34957	5.3033	13.7907	13.276	8.71267
BniB017668	0.161194	0.0943321	0.427107	0.421885	0.477654	0.379	0.590959	0.216861	0.105288
BniB030375	1.27214	2.02069	1.05937	2.31876	3.05161	2.07543	2.72562	3.42292	3.50177
BniB024398	0	0	0	0	0	0	0	0.0596367	0.115817
Bra025386	0	0	0	0.353792	0.712107	0.968621	0.12014	0	0
BniB048819	0	0	0	0	0	0.272051	0	0	0
BniB034655	0	0	0	0	0	0	0.0660589	0	0.0647313
Bra015932	0	0	0	0.138772	0.0931059	0	0.612611	1.94976	0.461769
BniB025773	0	0	0	0.0428411	1.1641	12.6675	862.923	99.5374	926.495
BniB035005	1.62538	1.2106	1.72267	7.25114	8.07589	7.94095	4.72768	4.57215	4.15009
Bol015939	0.560735	0.98444	0.29715	0.183448	0	0.188343	0.186885	0	0
Bra001142	0	0.098444	0	0.38524	0.443089	0.452023	6.27932	0.678941	2.63705
Bra001141	0	0	0	1.27758	0.900024	0.787005	1.30152	1.57611	0.510144
Bra001140	13.5477	15.6362	13.6939	10.8343	9.74711	9.69084	6.60564	7.13018	8.27546
BniB002393	0	0	0	4.85963	3.80388	6.23664	1.23767	2.49799	1.75182
BniB012127	0.369612	0.648899	0.293802	1.81381	2.43387	1.73806	6.96	9.75858	6.39764
Bra001144	2.74205	2.97161	3.65964	6.84436	6.35311	7.16345	3.31706	2.32269	2.18904
BniB011227	0	0	0	0	0	0.0266137	0.55456	0.0532985	0.232892
BniB006567	0	0	0	0	0	0	0.163175	0.823343	0.159896
Bol015933	0	0	0	0	0	0	0.480155	0.223638	0.217156
BniB003614	1.47666	1.23451	1.90042	0.103521	0.173638	0.177139	0.0703071	0.283802	0.275576
BniB024032	4.44077	4.41301	4.79539	7.34634	8.30367	6.72623	8.18211	9.27149	9.27642
Bol015934	0	0	0	0	0	0	0	0	0.357101
Bol015937	13.686	9.15334	6.90726	3.69568	3.71931	5.25365	10.4259	2.92259	6.95283
Bol015936	0.0903665	0	0	0	0	0	0	0	0
Bra013409	0	0	0	0	0	0	6.55965	0.782972	5.11461
BniB029561	0.584278	0.683848	0.973109	3.54992	2.85809	3.47644	3.50516	3.87411	3.87087
Bra024249	3.67162	3.39262	4.45462	21.0524	31.6851	23.8535	10.9489	10.984	9.1826
Bra019258	2.17833	2.99947	2.85194	6.62346	5.40014	6.11158	21.7801	29.2197	18.9152
Bra024245	8.44503	11.0278	10.208	12.6954	11.7195	12.4715	5.76877	9.15487	6.19988
Bra013716	5.12166	4.28177	5.16975	9.096	5.70127	3.76826	4.22679	7.13645	5.97381
Bra024247	13.2498	14.6045	11.9979	16.2027	15.5439	15.4685	11.3186	15.8786	11.5533
Bra024241	0.070242	0.246637	0	2.71165	1.71139	2.1234	0.702318	0.377997	0.275281
BniB013600	0	0	0	0	0	0	0	0	0.163558
BniB024416	0	0	0	0	0	0	0.100763	0	0
Bra024242	33.0419	34.5725	34.9353	65.432	117.859	78.838	29.5078	24.4221	26.4185
Bra019256	1.66513	1.94889	1.05888	2.61483	2.74119	3.02018	3.66275	1.79213	2.06647
Bra016049	2.28627	3.02492	2.52848	5.68021	5.52015	5.58694	9.718	5.86187	8.24579
BniB021686	0	0	0	0	0	0	0.898582	0.151134	0.635933
Bra029535	0.259655	0.101301	0	0	0	0	0.173078	0.0582205	0
Bra019257	0	0	0	0.0614997	0	0	2.38077	3.09803	2.21014
BniB015409	20.0955	23.866	18.1663	13.5355	22.1844	22.8302	8.07645	5.56609	5.40477
Bra013408	2.49769	2.14378	2.47072	20.047	19.0787	8.27753	20.8666	18.2573	17.2931
BniB002608	13.2528	15.6213	13.548	0.368998	0.309464	0.694549	5.70132	0.505801	3.43799
BniB016479	0.337017	0.525934	0.357191	2.08263	2.29321	1.88666	3.4196	4.00505	3.35088
BniB016214	0	0	0	0	0	0	0	0	0.0521315
Bra009419	0	0	0	0.208382	0.838857	0.213943	0.636859	0	0
Bra019250	27.4002	26.1977	20.8599	64.8952	52.8579	59.3679	52.9917	60.2261	40.3314
BniB038769	0.431619	1.01035	0.457455	2.82413	1.98953	2.31959	2.58934	1.16135	1.40961
BniB004183	4.50729	3.51693	3.9809	0.65537	2.47335	1.68215	3.50516	5.05319	6.37875
Bra019251	5.80887	6.39886	6.91709	3.62195	3.6451	3.90223	3.27982	4.91879	3.50405
BniB038504	48.9186	46.4855	46.337	43.437	41.1815	50.8123	38.3253	46.614	54.8385
Bra030248	19.0715	20.0522	21.089	15.8272	17.0586	16.1	6.05962	7.88973	6.29079
BniB042936	2.21935	1.90065	1.89323	5.48981	4.45557	5.85448	9.4534	14.4555	9.08663
BniB027027	0	0	0	0	0	0	0.289609	0	0
BniB005994	3.58147	4.47762	4.2272	6.01827	4.87755	5.03058	10.7971	7.11793	9.09145
Bra031161	0.175417	0	0	0	0	0.11784	3.74169	11.2098	6.30178
BniB031535	2.59592	3.22245	3.75179	1.69854	2.7972	2.00809	12.0077	10.2655	11.4581
Bra009418	9.00083	5.38441	8.90363	8.24508	10.6686	16.7958	6.39966	11.1673	7.57751
BniB014209	6.65433	8.55619	6.6222	26.0831	27.5665	29.1087	19.8039	28.4541	21.1608
Bra016045	18.1843	22.6742	23.5556	4.19936	6.26104	3.91221	12.1211	9.27394	6.52097
BniB020597	0	0	0	0.216802	0.436375	1.55811	334.608	458.251	330.914
Bra039423	0.275656	0.322632	0	0	0.72607	0.555533	0	0.185425	0.540153
Bra039422	0	0	0	270.943	217.762	209.078	34.313	22.8631	26.3954
Bra039420	0	0	0.0620831	0	0	0	0	0	0
Bra039426	1.70694	2.43215	2.51703	2.81646	1.90593	3.19075	1.63249	1.24805	1.93901
Bra039425	0	0	0.134234	0	0	0.0850816	8.27343	10.3086	8.27261
Bra039424	0.713109	0.834634	1.29565	0.333282	0.469578	0.958093	0.882769	0.548213	0.266162
BniB009661	1.66795	1.39443	2.27287	3.22211	3.39961	3.57487	1.16475	0.908269	1.40074
Bra039429	6.79491	6.58169	6.45664	13.4913	10.0288	11.3329	15.1497	9.61429	16.9878
Bra039428	34.9024	30.1002	30.0383	99.4184	94.8697	87.0868	66.9959	80.8483	68.392
Bra006492	2.82471	1.49307	2.31777	2.9214	2.58007	2.93815	2.9154	2.88078	2.49971
Bra006493	0.800074	1.07019	2.30162	1.34614	2.48369	1.76596	2.51415	1.99897	2.8369
BniB029552	0	0	0	0	0	0	0.834561	2.18971	1.52654
Bra006495	1.57181	2.03964	1.6659	3.68902	3.6226	3.37428	3.07484	3.14894	3.21391
BniB009310	8.50616	7.99637	7.76852	10.6873	11.2621	11.7931	8.47477	11.748	9.25015
BniB033864	18.1746	16.7754	18.4795	15.9525	19.8005	17.7182	10.4403	7.70308	5.79083
Bra006498	5.57437	5.26965	11.5888	0	0	0	0.285824	0	0
Bra006499	0.323183	0.189129	0	4.33497	4.6819	3.14802	1.29254	1.63046	2.32204
Bra033513	5.28733	5.599	5.87067	8.16644	5.58962	3.84183	5.39445	4.35505	6.4842
Bra037993	16.9482	10.8781	18.5422	87.9999	64.4417	82.2682	26.603	27.2142	22.8545
BniB032479	0.151166	0.141542	0.0320429	0.237383	0.179175	0.101549	0.443356	1.15921	1.44157
BniB000263	0	0	0	0.925871	0.169416	1.64191	1.54345	1.6441	1.17633
Bra037992	9.72278	10.7416	11.3641	7.99674	7.65893	9.70567	79.1943	8.37392	76.4453
Bra003789	10.2798	11.8289	12.6702	9.22018	9.20306	9.46623	4.81195	5.47755	2.98003
Bra003788	1.40718	1.13459	1.85598	5.46303	5.93038	4.74754	2.79311	3.74421	2.98208
Bra003787	0.26615	0.311506	0.352602	1.21902	1.57732	1.29624	0.842687	0.581851	0.651909
Bra003786	2.96525	2.0968	2.22611	1.05094	0.976297	1.45248	1.6883	0.747986	1.25086
Bra003785	4.97016	2.93919	3.65964	6.53829	7.7514	6.4316	3.97555	3.55442	3.07551
Bra003784	0	0	0	0	4.12375	1.60263	0	0	0
Bra003783	0	0	0	0	0	0	0	0.0464539	0
BniB033145	0	0	0	0	0	0	15.3058	17.7964	10.8062
Bra003781	7.25326	7.57156	7.96445	17.7864	14.2426	15.6272	10.8892	12.5273	11.8227
BniB007113	0	0	0	4.32595	4.52105	5.9788	0.8475	0.513153	0.996561
BniB028929	82.0076	78.263	69.9788	225.09	181.113	246.918	13.4557	20.0853	37.633
BniB006941	0	0	0	0.505871	0.509105	0.741957	0.147242	0.222885	0.504991
Bra031616	5.08351	4.82721	5.28614	19.2041	23.2427	32.6676	16.495	32.1306	28.2548
BniB013301	3.96876	5.97227	4.97891	19.8735	11.5736	10.9909	5.18293	8.06347	6.45427
BniB025391	0	0	0	0.374906	37.1643	19.8229	0.477413	0	0
Bra035588	0	0	0	0.937988	2.16561	0.679778	3.87846	0.453791	1.54224
Bra036556	3.37403	4.82657	5.56265	0	0	0	0	0	0.122435
Bra036557	0.372762	0.654429	0.987686	0.121951	0.490922	0.125205	0	0.125373	0
BniB002085	11.3549	9.02404	12.0346	0.0917238	0.276931	0.188343	0.373769	0	0.274693
Bra036555	0.206308	0.241466	0.218657	0.404969	0.883043	0.554368	0	0	0
Bra036552	0	0	0	0.0984559	0	0	0	0	0
Bra036550	0.853258	0.665777	0.602888	0.124066	0.374577	0.0636883	0.505561	0.127547	0.433475
Bra036551	0.78957	0.336045	0.532529	1.17415	1.32345	0.385753	5.78933	2.6556	2.90682
BniB026530	1.41286	2.15692	1.30212	2.57239	3.47874	3.13623	4.2175	4.42138	3.45064
BniB030750	10.5835	10.7446	11.8987	48.8952	46.4355	49.6108	25.1005	31.9381	25.2835
BniB022859	0.440309	1.54603	1.16666	8.35487	5.07396	5.91574	12.9139	11.9954	10.0659
BniB008066	0	0	0	0	0	0	0.455531	0	0.223188
BniB010414	0.955428	1.11825	1.6877	1.77125	1.15343	1.81852	2.75972	2.14229	2.18421
BniB035035	1.33471	1.26175	0.979339	2.18329	1.99442	1.93118	1.06077	2.00282	0.771204
BniB044389	0	0	0	0.0890597	0	0	2.17748	0	0.17781
Bra019766	6.80247	6.679	6.60885	7.7644	8.80945	8.91093	9.64803	10.0668	8.51612
Bra019767	3.86568	4.52445	6.08707	8.52754	7.20019	9.27447	6.18418	5.34923	5.98775
Bra019764	47.0958	52.6535	50.9082	24.8362	22.372	21.8787	20.8503	20.6471	22.6504
Bra019765	0.964795	1.3898	1.49449	9.90617	10.5071	11.8656	2.22613	1.09829	1.45426
Bra019762	3.56555	3.06033	5.03863	13.2202	9.54808	10.06	4.59492	5.59634	4.96836
Bra019763	11.0883	6.48899	9.30372	20.8588	23.426	22.3465	20.6336	18.9578	13.2781
Bra019760	0.821359	1.26175	0.870524	4.06427	4.63111	4.44861	4.14042	4.00565	2.95069
Bra019761	0.649136	0.81041	0.687992	8.07	8.57754	6.42478	1.75962	3.46412	2.00693
BniB000742	0.218687	0.383932	0.463554	6.93983	7.27219	8.96136	0.29154	0.809071	0.357101
Bra031034	36.9906	31.6948	36.9857	84.3008	81.163	72.3911	69.9696	74.2718	55.3431
BniB003860	0	0	0	0	0.0881656	0	0	0	0
BniB042886	33.0262	23.506	20.8126	3.50423	9.84516	8.24481	12.7921	5.85414	16.7619
Bra019768	1.43582	0.73253	0.741374	4.96235	4.87286	4.87219	2.77307	3.21945	2.5971
Bra019769	9.04911	8.22711	9.20543	9.67438	9.55001	9.49833	8.13224	11.7122	9.52563
Bra031036	0	0	0	0	0	0	0.633783	0	0
BniB008352	1.56996	1.67849	1.59993	3.63485	4.17499	3.2755	2.92815	3.87899	3.08622
Bra031037	2.04038	2.38809	2.41203	0.154043	0.077514	0.131795	0.209239	0.263942	0.35881
Bol018179	5.54417	6.33449	6.71547	10.0623	10.2136	9.88744	5.71935	4.97253	4.91463
BniB008095	0	0	0	0	0	0	0.325138	0.0820282	0.318603
Bol006262	0.339342	0	0.239769	0.148023	1.04279	1.06381	0.829381	0.989147	0.591064
BniB003887	0	0	0	0	0	0	0	0.114329	0.222032
Bra020600	0	0	0	0.0813007	0.245461	0.0834702	19.9606	18.6387	19.0724
BniB033242	34.4216	31.3207	34.9953	11.8613	8.66865	7.75614	7.40838	11.9764	10.0082
BniB043265	8.31626	7.02974	6.56157	8.34351	10.9524	10.7387	5.97452	9.4478	9.35504
BniB030006	0	0	0	0	0	0	0.737702	1.04223	0.636131
Bra004259	1.56445	1.00413	1.44415	3.73133	3.68871	4.57674	3.5994	3.56444	1.84594
Bra009411	13.1362	15.6384	17.8208	15.8642	16.1139	20.8259	15.511	10.6036	10.4924
BniB044152	0.542697	0.49403	0.639091	2.48565	2.02505	1.94436	2.53222	3.20438	3.78107
Bra004250	2.71206	2.56962	1.23189	0.253504	0.340167	0.347026	0.516508	0.434362	0.506127
BniB022293	33.0018	31.6453	30.7631	20.4227	17.0186	16.0263	11.6616	11.0997	8.83013
BniB009501	6.23677	4.63245	6.10162	9.18177	8.64813	9.38651	12.5916	13.4733	10.0667
BniB044853	0	0	0	0.622127	1.25221	0.958093	0	0	0
Bra004254	0.402986	0.565993	1.1959	3.48055	4.88269	4.548	0.859577	0.596367	0.94759
Bra004255	0	0	0	0.194768	0.235215	0.039993	0.0396833	0	0.0388858
Bra004256	7.68821	20.3964	8.14841	15.4268	17.5505	19.6259	16.7408	17.5835	17.4087
Bra004257	0	0	0	0	0	0	0.25278	0	0
BniB046280	6.06631	3.9445	5.23879	3.67524	6.06592	4.37704	7.93748	3.92949	2.34806
Bra034950	8.74747	7.52807	5.99893	22.3892	25.7513	19.9621	12.6048	17.5659	15.8805
BniB049715	0	0	0	0	0	0.282515	2.14917	1.60306	2.28911
BniB035276	0	0	0	0.241162	0	0.123799	0	0.123964	0.120371
Bra034955	0.710022	0.997225	0.903027	0	0	0	0	0	0.278261
BniB012869	3.46598	3.622	4.98539	5.2646	6.92849	5.82087	3.87803	4.74618	3.88095
BniB021803	17.1519	13.5505	15.679	22.1648	33.1774	24.4846	43.0164	27.4017	30.1085
BniB017570	14.1076	12.3503	11.6699	7.50468	6.57081	8.32134	2.98166	4.8606	3.74581
BniB009241	0.287746	0.505173	0.152485	2.91827	3.1264	1.83634	2.20573	3.1937	3.47704
Bol022079	0.344389	0.302308	0.0912508	0	0.0566944	0	0	0	0.0562364
Bra034640	0	0	0	0	0	0	0.269944	0	0
Bra015000	1.24476	1.11409	1.47447	1.43728	1.44647	1.72157	28.308	48.367	26.3521
Bra001929	6.62524	5.76843	5.56607	0.687251	0.851254	0.542762	0.376991	0.108697	0.527735
Bra001928	0	0	0	0	0	0	1.39567	0.134137	0.520998
BniB028769	5.45851	4.68506	5.23427	7.14312	9.37965	7.64804	6.99973	7.65826	7.30048
Bra001925	15.9191	13.1271	12.5262	13.4146	10.4826	11.5042	25.0006	26.284	21.5836
Bra001924	0	0	0	0	0.0644793	0	0.783242	0.0658674	0.639584
Bra001927	20.7938	15.8779	17.5601	28.3753	27.7513	30.4771	16.8994	17.8021	14.5261
BniB034568	1.64015	1.91966	1.39066	2.68292	2.37606	1.87307	1.31193	0.882623	1.60695
Bra001921	8.09951	6.24086	8.79894	0.176653	2.0445	0.861495	0.269944	0.227012	0.484952
Bra001920	0	1.18133	0	5.28329	8.64023	7.11937	6.72785	4.75259	9.55932
Bra001923	19.2368	19.9947	23.8877	2.30133	3.78128	2.84493	2.67936	2.84873	3.51631
BniB018122	0	0	0.724303	0	0	0	0	0	0
Bra034644	4.86433	3.9415	3.70138	3.59083	2.71034	3.18393	5.73658	3.43988	5.05101
Bra009412	5.29081	6.36937	6.08815	25.2219	25.1841	32.6988	12.8976	17.2864	13.5271
BniB034254	9.95053	9.17883	9.69709	15.1733	14.2708	13.369	11.7478	13.1883	11.1537
BniB026510	3.0493	2.27115	1.95868	5.3205	6.87568	3.78649	1.53982	2.61058	2.71598
Bra028361	41.2254	42.025	51.2102	106.447	99.8297	65.5128	167.832	209.325	253.349
Bra019182	1.72648	5.38851	4.87951	14.6855	11.3687	12.3712	17.2622	15.8717	25.5609
Bra019183	9.38506	6.27681	9.28371	15.2641	16.3623	14.2905	18.4695	21.1036	20.5503
Bra019180	0	0	0	0	0.108003	0	0.109327	0.110328	0.10713
Bra019181	4.92332	5.15929	5.52139	4.30766	5.12684	5.34559	6.37267	4.15896	4.93585
Bra019187	0.771836	0.150561	0.954376	0.33668	0.423541	0.259249	0.342988	0.346127	0.67219
Bra019185	0	0	0	0	0	0	0.0540556	0	0
Bra019188	3.10493	3.06203	3.1689	4.64632	5.88762	4.19092	4.1968	4.42859	3.981
Bra019189	0	0.046035	0.0416865	0	0	0	0.0262176	0	0.0513814
BniB038889	0	0	0	0	0	0	0	0	0.549386
BniB045691	5.35672	6.98058	5.44325	7.11833	5.67288	8.08734	7.21488	5.12635	7.35844
Bol027826	6.58267	7.27404	6.3141	156.355	354.593	265.372	49.8592	36.0421	49.4096
Bol027824	58.8623	57.6872	61.5032	2.72378	5.09861	3.29983	3.60725	1.90414	1.84895
Bol027825	6.66516	6.88324	4.98644	15.8196	15.4905	11.7643	12.3701	10.1976	9.646
Bol027822	4.98606	5.77433	5.89641	14.6294	18.179	16.007	8.39635	8.64971	8.12476
Bol027823	9.92073	11.0775	11.4008	16.5887	17.0952	20.1466	8.81714	9.63931	11.5199
Bol027820	1.97884	1.15803	0.403324	4.03372	3.85904	4.60151	2.84099	2.86699	3.43016
Bol027821	0.838952	0.981922	0.355668	2.03106	2.37551	2.36705	1.90135	2.70882	1.64394
BniB029930	2.45213	2.00359	2.59891	1.15036	7.89076	2.05132	1.01772	0.43571	0.846163
BniB023632	0	0	0	0	0	0	1.08245	0.218471	0.636418
Bra005128	0	0	0	0	0	0	0.0549384	0	0
BniB036688	4.8365	4.54617	4.86041	8.59191	8.66333	7.22193	7.86757	9.15326	7.64398
BniB014956	0.309463	0.27165	0	0	0	0	4.43498	1.04083	2.37506
BniB041579	0	0	0	0.604602	0.304234	0	0	0	0
BniB004891	0	0	0	0	0	0	0.981716	0.0900636	0.0874533
Bra005123	0.107669	0.168023	0.228227	0.305278	0.23633	0.482191	1.17222	0.700112	0.961125
Bra005125	10.979	10.4994	10.5009	1.13887	1.10207	3.10305	0.580105	1.21586	1.9677
Bra005124	1.55281	0.795125	0.925736	0	0	0	0.129382	0	0
Bra005127	0	0	0	0	0	0	0.373131	0.0753092	0.219379
Bra005126	6.11648	7.478	6.4826	10.1199	10.0307	9.97122	9.34867	10.9018	8.6773
BniB020577	3.72094	4.18314	3.99556	2.59483	2.48245	2.40095	2.02337	2.37123	1.43906
BniB006708	15.4367	17.8792	17.8945	31.8794	33.0362	53.254	0.107184	0.216329	0.735208
BniB013689	6.13582	7.45767	7.00333	7.41181	6.75989	7.29253	7.86529	16.1126	9.09451
Bol026199	0	0	0	0	0	0	0.0823559	0.0831096	0
Bol026198	1.29086	1.42197	0.643825	2.1364	2.95008	2.24442	1.51844	1.43018	1.23993
Bol026195	3.09463	3.38053	3.27986	3.10477	3.66802	4.57354	4.81316	4.37148	4.37954
Bol026194	0	0	0	0	0	0	0.253513	0.575624	0.248418
Bol026197	0	0	0	0	0	0.0548163	0.380743	0.219558	0.373091
Bol026196	5.31941	4.92885	4.69818	10.5867	11.0922	10.1247	10.9327	8.94551	9.69964
Bol026191	0.0273815	0	0	0.017916	0.0180305	0.0367882	0.0365033	0.0368374	0.0178849
Bol026190	0.23973	0.280583	0.211733	0.44443	0.894543	0.402609	0.612554	0.107506	0.391463
Bol026192	0.252817	0.221926	0.133975	0.703039	1.16535	0.806718	28.1007	33.9274	26.2562
BniB021497	0	0	0	0	0.0627924	0.192176	2.66962	3.01477	1.43256
[truncated: 98,806 more rows]
