# Supplementary material for: Transcriptome Profiling Identifies Candidate Genes Contributing to Male and Female Gamete Development in Synthetic Brassica Allohexaploids
Source: Plants (Basel). 2022 Jun 13;11(12):1556. doi: 10.3390/plants11121556 (PMC9228180; doi:10.3390/plants11121556)
Supplement: Supplementary file 1 [file plants-11-01556-s001.zip › Table S2.xlsx]

## Sheet: Anther vs Ovule
Table S2. Statistics of differentially expressed genes (DEGs) in Anther, Ovule and Leaf by pairwise comparison in Brassica allohexaploids.
Gene ID	log2FoldChange	p-value	q-value	up/down
Bra014536	6.48997	5.11288e-244	4.22171e-239	up
Bol038654	10.509	1.34854e-230	5.56744e-226	up
Bra007457	8.05976	9.97262e-222	2.7448e-217	up
BniB014181	6.1124	1.86935e-208	3.85881e-204	up
BniB015834	6.669	4.19242e-188	6.92337e-184	up
BniB038285	7.17066	1.40844e-164	1.93825e-160	up
BniB007045	6.15823	7.5495e-156	8.90518e-152	up
Bra013072	7.83242	1.84414e-153	1.90338e-149	up
Bra037944	5.33936	4.03796e-151	3.7046e-147	up
BniB008649	-4.42116	1.48496e-147	1.22613e-143	down
BniB031910	4.3455	8.08251e-144	6.06702e-140	up
Bra021711	6.36337	3.9101e-143	2.69047e-139	up
Bol018247	6.48837	2.4808e-140	1.57569e-136	up
Bra033551	8.74616	3.6009e-139	2.12376e-135	up
Bra006549	5.99789	8.79401e-139	4.84081e-135	up
Bol034986	-5.81277	3.05696e-136	1.57758e-132	down
BniB028145	5.86585	1.61121e-134	7.82572e-131	up
Bol006369	11.8281	8.82128e-132	4.04652e-128	up
BniB033106	6.93775	3.37639e-129	1.46731e-125	up
Bra037895	-7.67491	9.22405e-128	3.80815e-124	down
Bol024018	6.17409	1.78594e-121	7.02215e-118	up
BniB040552	-4.41541	5.00006e-121	1.87661e-117	down
Bra002132	-5.32779	7.30734e-121	2.62334e-117	down
Bra014029	8.06007	1.19441e-118	4.10928e-115	up
Bra035952	-7.05496	6.19893e-116	2.04738e-112	down
BniB015548	-5.42744	6.7968e-115	2.15851e-111	down
Bol028349	9.71043	2.48163e-114	7.58918e-111	up
Bol036983	6.67699	1.24952e-112	3.68474e-109	up
Bra032584	-7.50951	6.08141e-112	1.73152e-108	down
Bol030433	8.606	6.10294e-111	1.67973e-107	up
BniB048726	11.1079	3.86589e-110	1.0297e-106	up
Bol021478	6.53094	1.63341e-109	4.2147e-106	up
BniB017948	-4.90949	2.9552e-107	7.39426e-104	down
BniB039380	-3.59065	3.96699e-106	9.63396e-103	down
Bra004716	-7.26966	7.95189e-105	1.87596e-101	down
Bol033399	7.60875	1.11242e-103	2.55146e-100	up
Bol013176	10.1908	6.56573e-103	1.46522e-99	up
Bra024449	3.9744	1.5453e-102	3.35777e-99	up
Bol030205	5.32627	4.17334e-102	8.83572e-99	up
Bol021747	8.07118	5.06241e-102	1.04501e-98	up
Bra001432	-10.9983	5.3396e-102	1.07534e-98	down
Bra032844	12.1947	1.76507e-101	3.47005e-98	up
Bra022741	7.97867	4.19658e-101	8.05841e-98	up
Bol008675	6.46519	1.85862e-99	3.48787e-96	up
Bra023394	7.2726	2.00892e-99	3.60602e-96	up
Bra004732	5.33762	1.99357e-99	3.60602e-96	up
BniB039881	-6.95353	6.89806e-98	1.21186e-94	down
Bra027167	6.08268	2.57431e-95	4.42835e-92	up
Bol014265	7.95894	3.45602e-95	5.82375e-92	up
Bol017535	8.03162	1.29615e-94	2.14046e-91	up
Bol007952	6.89519	1.62311e-94	2.62784e-91	up
Bra001110	8.72677	3.13873e-94	4.98394e-91	up
Bol035250	4.1517	4.43503e-94	6.90944e-91	up
Bra016589	-4.83683	2.78261e-93	4.25482e-90	down
Bol029074	7.4461	1.02168e-92	1.53382e-89	up
Bra010879	6.74085	6.1693e-92	9.09642e-89	up
Bol041433	3.88298	1.7893e-91	2.59197e-88	up
Bol029968	4.57102	2.09677e-91	2.985e-88	up
BniB014881	5.13633	3.09412e-91	4.33019e-88	up
Bol025423	5.49595	1.6304e-90	2.24371e-87	up
BniB006011	3.92254	3.38315e-90	4.57945e-87	up
Bra015392	4.03109	2.85101e-88	3.7969e-85	up
Bra005098	-7.95686	6.00162e-87	7.86593e-84	down
Bol026192	5.18362	7.36317e-87	9.49964e-84	up
BniB001243	5.93334	1.44168e-86	1.83138e-83	up
Bra017691	6.76365	2.18365e-86	2.73187e-83	up
Bra003523	10.4169	1.03452e-85	1.27493e-82	up
Bra017436	2.77567	1.17396e-85	1.4255e-82	up
Bra013442	6.82817	6.43972e-85	7.70619e-82	up
Bol021386	-5.28859	9.30544e-85	1.09764e-81	down
BniB016767	-6.34557	9.01985e-84	1.04897e-80	down
Bra005059	4.43081	1.90195e-83	2.18116e-80	up
Bra006847	4.61751	3.81469e-83	4.31478e-80	up
BniB006713	-7.24176	2.15846e-82	2.40844e-79	down
BniB003947	5.36397	3.9944e-82	4.39757e-79	up
BniB034096	2.94304	5.11904e-82	5.56157e-79	up
Bra015404	7.01805	3.82728e-81	4.10413e-78	up
Bol045568	10.0803	5.64766e-81	5.97856e-78	up
BniB031778	8.42854	9.44613e-81	9.873e-78	up
BniB037129	-3.1005	3.94506e-80	4.0718e-77	down
Bra009052	6.41175	5.16391e-80	5.264e-77	up
Bra017113	-6.42406	6.21431e-80	6.25751e-77	down
Bol036094	4.39259	8.42438e-80	8.38074e-77	up
Bra035264	7.02993	1.08963e-79	1.07108e-76	up
BniB031873	-3.96234	2.53793e-79	2.46537e-76	down
Bra041005	-3.95401	7.2406e-79	6.95181e-76	down
Bra003935	4.56952	9.96344e-79	9.45611e-76	up
Bol016303	-6.84298	1.81401e-78	1.70208e-75	down
Bra029043	4.34892	2.78527e-78	2.58404e-75	up
BniB001426	5.08811	5.20519e-78	4.77548e-75	up
BniB001431	8.56654	6.92401e-78	6.28259e-75	up
Bol038083	3.46085	2.24407e-77	2.01406e-74	up
BniB020427	-5.81672	7.18298e-77	6.37741e-74	down
Bol035011	8.05706	1.83705e-76	1.61367e-73	up
Bra029693	-2.67187	2.78696e-76	2.42231e-73	down
BniB037741	-2.97047	7.95296e-76	6.84037e-73	down
Bol034595	6.41872	9.00302e-76	7.6637e-73	up
Bol017250	-5.03326	9.47257e-76	7.98112e-73	down
Bol021466	6.36022	1.40338e-75	1.17048e-72	up
Bra007905	-5.41586	1.87423e-75	1.54755e-72	down
BniB031511	4.15194	3.4558e-75	2.82521e-72	up
BniB020597	9.1111	4.83117e-75	3.91088e-72	up
BniB020789	3.42621	7.70733e-75	6.17858e-72	up
Bol038112	6.53229	2.29629e-74	1.82312e-71	up
BniB025774	5.78205	3.89614e-74	3.06385e-71	up
Bra006012	3.30043	4.07527e-74	3.17448e-71	up
Bol037981	4.14965	1.08523e-73	8.37452e-71	up
Bol042211	5.93376	1.27472e-73	9.74571e-71	up
Bra002762	5.51384	2.36646e-73	1.79264e-70	up
BniB034051	-3.62129	2.44398e-73	1.83454e-70	down
Bra039699	3.38949	2.91238e-73	2.16644e-70	up
BniB034585	-4.07537	4.97459e-73	3.66743e-70	down
Bra000004	4.7564	1.71145e-72	1.25057e-69	up
Bol006812	7.07064	2.74896e-72	1.99107e-69	up
Bra019516	5.97781	3.306e-72	2.37371e-69	up
Bol014085	6.61286	5.28403e-72	3.76123e-69	up
Bra039319	7.33723	6.56325e-72	4.63186e-69	up
Bol028783	5.4241	1.9207e-71	1.344e-68	up
BniB036246	5.88755	2.54325e-71	1.76467e-68	up
BniB005797	13.6467	3.85645e-71	2.65356e-68	up
Bol004959	-5.11134	7.97961e-71	5.44526e-68	down
Bol008885	10.0335	8.53126e-71	5.77398e-68	up
Bol043271	4.03427	1.16427e-70	7.81578e-68	up
Bol032381	6.6938	1.66092e-70	1.10598e-67	up
Bra018073	5.37049	1.71222e-70	1.13102e-67	up
Bol008683	-5.29226	4.86549e-70	3.18844e-67	down
BniB003086	-3.14514	6.32042e-70	4.10927e-67	down
Bra024415	-3.8517	1.30215e-69	8.39988e-67	down
BniB022208	13.1835	1.69671e-69	1.08603e-66	up
BniB007708	8.37113	1.8029e-69	1.14512e-66	up
BniB022761	-3.51486	1.19618e-68	7.5396e-66	down
Bra022636	11.0981	1.48886e-68	9.31328e-66	up
Bra010366	6.89319	1.55808e-68	9.67301e-66	up
BniB031388	5.3462	1.65277e-68	1.01843e-65	up
Bra003475	8.80599	6.0331e-68	3.69002e-65	up
BniB022833	7.17801	6.6463e-68	4.03518e-65	up
Bra017147	6.17825	7.73382e-68	4.66118e-65	up
Bol021317	3.28735	9.15294e-68	5.47651e-65	up
Bol016393	5.19601	9.72179e-68	5.77502e-65	up
BniB024745	2.98342	9.97149e-68	5.88104e-65	up
BniB044020	3.80479	1.29815e-67	7.60199e-65	up
Bra003075	9.74213	1.87817e-67	1.09212e-64	up
Bol011923	10.4812	2.54152e-67	1.4675e-64	up
BniB029977	4.92742	4.93131e-67	2.82763e-64	up
Bra002509	-5.13066	2.04973e-66	1.16722e-63	down
BniB012004	-4.17035	2.15654e-66	1.21963e-63	down
Bra024901	6.85414	5.14461e-66	2.88973e-63	up
BniB008919	4.89646	5.71705e-66	3.18958e-63	up
Bol030405	6.84252	6.72898e-66	3.72894e-63	up
Bra020093	6.6726	1.21626e-65	6.6951e-63	up
BniB044387	7.22991	1.52088e-65	8.3165e-63	up
Bra005099	-4.81611	1.57976e-65	8.58165e-63	down
Bol016381	6.72772	2.86806e-65	1.54782e-62	up
Bol041580	5.14496	3.80352e-65	2.03933e-62	up
BniB014827	-10.0334	3.9679e-65	2.11374e-62	down
BniB028962	6.80576	4.91558e-65	2.60179e-62	up
Bol005118	3.53731	7.34334e-65	3.86203e-62	up
BniB035381	-5.51148	1.29169e-64	6.75029e-62	down
Bra006452	3.89047	1.5119e-64	7.85143e-62	up
Bol025193	6.32045	1.54244e-64	7.95996e-62	up
BniB024145	-7.49753	2.1395e-64	1.09726e-61	down
Bra003356	-4.17358	2.25382e-64	1.14875e-61	down
Bra037379	6.18043	3.3433e-64	1.6936e-61	up
Bol013252	-3.02722	2.5011e-63	1.25924e-60	down
BniB014164	4.00781	3.05097e-63	1.52678e-60	up
Bra018270	5.09758	3.39911e-63	1.69075e-60	up
Bra016127	-2.93533	7.91842e-63	3.91512e-60	down
Bra003586	7.11579	1.797e-62	8.83203e-60	up
Bol013278	-2.15973	2.12404e-62	1.03776e-59	down
BniB046661	3.9819	3.25209e-62	1.57956e-59	up
Bol023763	-5.56522	5.3359e-62	2.57652e-59	down
Bra035630	3.34488	5.68039e-62	2.72692e-59	up
Bol022478	4.06959	7.27451e-62	3.472e-59	up
Bra019340	5.77705	7.36561e-62	3.49528e-59	up
BniB013812	4.60636	8.02074e-62	3.78442e-59	up
Bra009298	-2.81255	9.19788e-62	4.31516e-59	down
BniB024921	7.81242	2.15801e-61	1.00671e-58	up
Bra029299	4.95069	2.41922e-61	1.12222e-58	up
BniB011645	7.77677	2.66006e-61	1.22704e-58	up
BniB037400	-3.36441	2.91658e-61	1.3379e-58	down
Bol027475	5.2926	3.18697e-61	1.45386e-58	up
BniB002864	12.5582	3.42048e-61	1.55181e-58	up
Bol020879	3.6425	4.15811e-61	1.87615e-58	up
BniB011765	11.1238	5.03083e-61	2.25758e-58	up
BniB005300	5.26846	7.95254e-61	3.54941e-58	up
Bra011007	4.71613	8.97971e-61	3.98631e-58	up
Bra013041	10.9096	9.16575e-61	4.04714e-58	up
Bra026159	7.01326	9.56503e-61	4.20098e-58	up
BniB040048	3.93735	1.18682e-60	5.18496e-58	up
Bol020407	3.76695	1.24882e-60	5.4271e-58	up
BniB002665	6.92616	1.41685e-60	6.12508e-58	up
Bra022428	-5.2033	1.47435e-60	6.34048e-58	down
BniB046855	5.69482	3.08778e-60	1.32102e-57	up
Bra020142	3.88679	3.41592e-60	1.45388e-57	up
Bra034941	-3.7586	3.92213e-60	1.66077e-57	down
BniB026619	-4.69059	7.16434e-60	3.01816e-57	down
BniB046033	3.69614	1.29092e-59	5.41073e-57	up
Bra040703	4.43713	2.11746e-59	8.83024e-57	up
BniB041385	7.22594	4.93872e-59	2.0492e-56	up
BniB000246	11.3835	6.50919e-59	2.68732e-56	up
Bra017568	8.11248	8.42223e-59	3.45982e-56	up
Bol039072	9.54143	9.00235e-59	3.67982e-56	up
Bra022491	5.52617	1.41174e-58	5.74222e-56	up
Bra028979	-4.35863	1.49601e-58	6.05518e-56	down
Bra034013	4.33402	2.18773e-58	8.81177e-56	up
Bol036852	2.40217	2.72421e-58	1.09193e-55	up
BniB031485	-2.55417	3.14427e-58	1.25421e-55	down
Bra009231	4.43496	5.85497e-58	2.32425e-55	up
BniB036343	-2.78134	8.36779e-58	3.30588e-55	down
Bra022968	5.58347	9.58181e-58	3.76748e-55	up
Bol010860	9.42046	1.14362e-57	4.47529e-55	up
BniB043916	-5.79148	1.68387e-57	6.55835e-55	down
BniB000428	-2.93978	1.97769e-57	7.66657e-55	down
Bra008162	3.43884	3.28406e-57	1.26713e-54	up
BniB017323	3.8053	3.68725e-57	1.41608e-54	up
BniB020290	-7.37873	5.5707e-57	2.1295e-54	down
Bra016531	10.4565	7.01277e-57	2.66841e-54	up
BniB041482	3.31857	8.08381e-57	3.05601e-54	up
Bol025177	3.57	8.13728e-57	3.05601e-54	up
Bra022695	4.30271	8.14246e-57	3.05601e-54	up
BniB000407	9.78115	9.84614e-57	3.67872e-54	up
Bra031006	3.48771	1.35845e-56	5.05259e-54	up
Bra014776	5.70509	1.62598e-56	6.02052e-54	up
Bra035741	-4.03103	2.05282e-56	7.56702e-54	down
Bra004715	-1.87204	3.00788e-56	1.10382e-53	down
Bra009448	-5.20784	3.15191e-56	1.15156e-53	down
Bol045718	5.74512	4.57512e-56	1.66418e-53	up
Bra013024	6.96562	7.00211e-56	2.53581e-53	up
BniB025816	3.82151	8.79361e-56	3.17069e-53	up
Bra016158	4.45138	2.2091e-55	7.93069e-53	up
Bra000117	4.42236	2.21984e-55	7.93473e-53	up
Bra011475	9.92902	2.40208e-55	8.54913e-53	up
BniB030588	4.96574	3.4385e-55	1.21853e-52	up
Bra021650	4.07735	3.83546e-55	1.35339e-52	up
BniB039566	5.90925	4.94595e-55	1.73782e-52	up
Bra029836	4.30478	6.03041e-55	2.10988e-52	up
BniB012005	-2.89669	6.46223e-55	2.25142e-52	down
Bra030299	6.35369	1.00001e-54	3.46937e-52	up
Bra037541	6.19461	1.37383e-54	4.74633e-52	up
Bra022325	-3.87238	1.5309e-54	5.26692e-52	down
BniB042098	4.22961	1.65829e-54	5.68154e-52	up
Bra013850	3.42344	1.75453e-54	5.98641e-52	up
Bra014822	3.02663	2.16143e-54	7.3444e-52	up
Bra020513	3.95538	2.38401e-54	8.06755e-52	up
Bra007686	3.69026	3.0785e-54	1.03752e-51	up
Bra024665	-4.30736	3.79629e-54	1.27423e-51	down
Bra011470	-5.25482	5.834e-54	1.95026e-51	down
Bra011614	10.1654	6.62423e-54	2.20549e-51	up
Bol035154	2.73136	9.47764e-54	3.14284e-51	up
BniB033207	3.64254	1.14629e-53	3.78598e-51	up
Bra028526	-1.82023	1.48914e-53	4.89873e-51	down
BniB010314	-3.14012	2.83869e-53	9.3012e-51	down
Bra015000	4.60797	2.90439e-53	9.47889e-51	up
Bra012997	-6.12896	3.38851e-53	1.10153e-50	down
Bol018846	-3.75114	3.80374e-53	1.23167e-50	down
Bra006005	5.65449	4.64324e-53	1.49763e-50	up
Bra025288	5.27218	4.88428e-53	1.56924e-50	up
Bra000265	6.47364	5.80377e-53	1.85743e-50	up
Bol008888	4.24431	6.58733e-53	2.10006e-50	up
Bol016263	6.17745	7.13465e-53	2.2658e-50	up
Bra025535	7.74388	1.2701e-52	4.0181e-50	up
Bol015850	5.76005	1.29263e-52	4.07375e-50	up
Bra001482	-4.28414	1.80096e-52	5.65419e-50	down
Bol033357	5.18334	2.0044e-52	6.26907e-50	up
Bol034841	7.04356	2.09796e-52	6.53694e-50	up
BniB037726	7.28622	2.72236e-52	8.45058e-50	up
BniB026593	5.03266	3.326e-52	1.02857e-49	up
Bol021132	3.83759	3.65343e-52	1.12561e-49	up
Bol019411	3.51425	4.02944e-52	1.23684e-49	up
Bra002218	2.87547	5.0371e-52	1.54042e-49	up
BniB027150	-4.40125	5.64545e-52	1.72009e-49	down
Bra021883	-8.11343	5.83196e-52	1.77039e-49	down
Bol008822	-2.9271	6.70801e-52	2.02887e-49	down
Bol028887	3.53955	6.73401e-52	2.02929e-49	up
BniB031646	-1.79003	6.84925e-52	2.05652e-49	down
Bol031568	5.3511	7.85524e-52	2.35003e-49	up
Bol006816	5.87352	8.02143e-52	2.39108e-49	up
Bra037419	4.79342	8.13735e-52	2.41691e-49	up
Bol024969	3.17541	8.44395e-52	2.49899e-49	up
Bra031207	5.75532	1.02068e-51	3.00991e-49	up
Bol019493	-2.1294	1.13621e-51	3.33868e-49	down
Bra005574	6.0967	1.24628e-51	3.64914e-49	up
BniB037014	4.6618	1.40089e-51	4.08734e-49	up
BniB000953	4.86353	2.3645e-51	6.87453e-49	up
Bra025287	2.40095	3.66884e-51	1.06293e-48	up
Bra030060	13.0094	4.45197e-51	1.28531e-48	up
Bra002916	8.71575	6.44406e-51	1.85396e-48	up
Bra007370	3.89854	6.5242e-51	1.8705e-48	up
Bra008648	9.10599	1.03617e-50	2.96043e-48	up
Bra030200	5.6842	1.05036e-50	2.99064e-48	up
Bol013612	-7.49803	1.11974e-50	3.17721e-48	down
BniB044821	-3.46541	1.16072e-50	3.28221e-48	down
BniB047707	3.13799	1.27484e-50	3.59261e-48	up
BniB007428	3.35983	1.56725e-50	4.40164e-48	up
BniB047776	3.53517	1.68323e-50	4.71132e-48	up
BniB013236	-3.84905	2.05605e-50	5.7354e-48	down
BniB015412	4.02492	2.12254e-50	5.90095e-48	up
Bol026929	2.82747	2.27676e-50	6.30846e-48	up
Bol017820	-2.51447	3.81129e-50	1.0525e-47	down
Bra030218	2.58925	4.15942e-50	1.14481e-47	up
BniB049374	-1.62854	4.21905e-50	1.15736e-47	down
Bol041820	-2.92906	4.31158e-50	1.17883e-47	down
Bra025337	6.20478	5.13497e-50	1.39932e-47	up
BniB004897	-1.71	5.1569e-50	1.40067e-47	down
Bra002247	-5.91427	5.89212e-50	1.59512e-47	down
BniB030065	13.0105	7.29135e-50	1.96747e-47	up
Bol008878	-2.05072	7.46564e-50	2.00794e-47	down
Bra034269	4.13722	1.28137e-49	3.43516e-47	up
Bra022489	4.84027	1.33251e-49	3.56068e-47	up
BniB031234	2.20877	1.38127e-49	3.67907e-47	up
Bol027970	4.26787	1.43816e-49	3.81828e-47	up
Bol044942	3.3759	1.531e-49	4.05175e-47	up
BniB042252	-4.10663	1.85027e-49	4.88104e-47	down
BniB010359	-2.60905	1.93559e-49	5.08985e-47	down
Bra017045	4.31729	2.15348e-49	5.64486e-47	up
Bra039945	-4.95469	2.20224e-49	5.75439e-47	down
Bra032334	4.02958	2.22352e-49	5.79167e-47	up
Bra019245	2.72434	3.10861e-49	8.07162e-47	up
BniB006319	6.79578	3.99831e-49	1.03492e-46	up
BniB023517	-3.75047	4.72907e-49	1.22025e-46	down
Bra038627	7.224	5.12728e-49	1.31888e-46	up
BniB024147	9.07997	7.74534e-49	1.98613e-46	up
BniB006381	4.28647	8.85395e-49	2.26338e-46	up
Bol005077	-2.46595	1.03369e-48	2.63432e-46	down
Bra003915	4.64297	1.20179e-48	3.0533e-46	up
Bra018412	-7.1957	1.27401e-48	3.22684e-46	down
BniB044187	6.70026	1.52274e-48	3.84505e-46	up
BniB046852	5.17143	2.07659e-48	5.22755e-46	up
Bra012056	6.02067	2.54421e-48	6.38528e-46	up
BniB038623	-3.77444	2.55998e-48	6.40538e-46	down
BniB038705	-3.2283	2.58778e-48	6.45539e-46	down
BniB031642	3.62248	2.70726e-48	6.73308e-46	up
Bol009897	2.88032	3.44348e-48	8.53839e-46	up
Bra029848	5.52025	4.42477e-48	1.09387e-45	up
BniB004312	-6.08418	4.62227e-48	1.13929e-45	down
Bol037404	1.99349	5.09225e-48	1.25139e-45	up
BniB020459	4.02709	5.26313e-48	1.28955e-45	up
Bra039422	-2.87197	5.5749e-48	1.36189e-45	down
Bra010977	6.02833	5.98638e-48	1.4581e-45	up
Bra024730	6.14503	6.72292e-48	1.63268e-45	up
Bra031985	-2.53131	7.90549e-48	1.91424e-45	down
Bol022355	8.17268	8.59031e-48	2.07398e-45	up
BniB049805	5.57225	9.53309e-48	2.29489e-45	up
Bra017379	-7.27665	1.2715e-47	3.05196e-45	down
Bra036118	8.79039	1.39916e-47	3.34865e-45	up
Bol024054	8.111	1.41555e-47	3.3781e-45	up
Bra011840	6.29311	1.42788e-47	3.39771e-45	up
Bol008355	-2.07724	1.54633e-47	3.66899e-45	down
Bra002416	-4.57277	1.61952e-47	3.83164e-45	down
BniB049722	2.79627	2.14495e-47	5.06023e-45	up
Bra020239	3.7318	2.53743e-47	5.96912e-45	up
Bol013455	2.54421	2.63939e-47	6.19133e-45	up
Bra029238	4.89633	2.74757e-47	6.42683e-45	up
Bra030147	4.92908	2.8632e-47	6.67836e-45	up
Bol043911	5.34251	2.96931e-47	6.90638e-45	up
BniB049094	-4.18132	4.77592e-47	1.10772e-44	down
Bol035693	-4.93751	5.41765e-47	1.25304e-44	down
Bol007673	4.79132	6.63537e-47	1.5304e-44	up
Bra022471	2.98811	8.26065e-47	1.89995e-44	up
Bol027685	-6.85573	9.05295e-47	2.0764e-44	down
BniB009758	-5.70098	9.07965e-47	2.07675e-44	down
Bol027908	-3.14594	9.46163e-47	2.15814e-44	down
Bra039525	6.22392	9.49735e-47	2.16032e-44	up
Bra005913	3.10869	1.25963e-46	2.85735e-44	up
Bra035270	4.50977	1.35908e-46	3.07449e-44	up
Bol008928	8.8005	1.43793e-46	3.244e-44	up
Bra000129	-4.08254	1.46255e-46	3.29053e-44	down
BniB023191	-2.47809	1.47184e-46	3.30245e-44	down
Bra015931	4.86874	1.55161e-46	3.47198e-44	up
Bol040965	7.62329	1.78883e-46	3.992e-44	up
Bol038442	-3.077	1.94658e-46	4.33232e-44	down
Bol029429	12.5196	2.14087e-46	4.75192e-44	up
BniB016744	4.12874	2.35006e-46	5.20227e-44	up
Bra004313	3.15406	2.63898e-46	5.82622e-44	up
Bol022489	3.11534	2.78875e-46	6.14045e-44	up
Bra039667	-2.37755	2.86468e-46	6.29087e-44	down
BniB012795	2.25246	4.22119e-46	9.2452e-44	up
Bol020050	2.64868	4.26281e-46	9.31164e-44	up
Bra040393	9.81171	4.56915e-46	9.95447e-44	up
BniB008927	-3.74022	4.73589e-46	1.02906e-43	down
Bra015430	-2.41275	6.69273e-46	1.45044e-43	down
BniB034442	6.44896	6.86961e-46	1.48488e-43	up
Bol005843	7.28172	1.13239e-45	2.44129e-43	up
Bra006596	8.1344	1.44683e-45	3.11105e-43	up
Bol042574	3.95588	1.4997e-45	3.21531e-43	up
BniB007306	7.34191	1.5031e-45	3.21531e-43	up
Bra007759	-1.59616	1.85367e-45	3.95498e-43	down
Bol019383	2.96543	1.87164e-45	3.98302e-43	up
BniB006613	6.16531	1.91455e-45	4.06386e-43	up
Bol022143	5.47865	2.15862e-45	4.57018e-43	up
Bra018623	2.46156	2.18023e-45	4.60414e-43	up
Bol042905	2.82457	2.27563e-45	4.79333e-43	up
Bra004831	3.47556	2.34406e-45	4.92491e-43	up
Bol029879	5.66069	2.58509e-45	5.41754e-43	up
Bol044601	3.5974	2.62904e-45	5.4957e-43	up
Bol022911	-5.42531	2.79933e-45	5.83688e-43	down
BniB046700	3.57355	2.94126e-45	6.11738e-43	up
Bra011351	6.76188	4.025e-45	8.35036e-43	up
Bol015282	4.52135	5.29892e-45	1.09657e-42	up
Bol012386	5.80699	5.97838e-45	1.23409e-42	up
Bra024821	2.67832	6.18562e-45	1.27368e-42	up
Bra018634	5.03079	8.85116e-45	1.81801e-42	up
BniB046227	4.70969	9.4488e-45	1.93595e-42	up
BniB023655	5.631	1.02435e-44	2.09357e-42	up
Bra039868	9.64268	1.04631e-44	2.13318e-42	up
Bol044185	2.68491	1.07976e-44	2.19595e-42	up
Bra035187	4.53688	1.2468e-44	2.52944e-42	up
BniB007137	2.78762	1.29826e-44	2.62738e-42	up
BniB000329	5.55808	1.48527e-44	2.9985e-42	up
BniB025192	-1.62757	2.06692e-44	4.16258e-42	down
BniB016092	5.11674	2.569e-44	5.16112e-42	up
Bol022288	10.7325	2.74909e-44	5.50953e-42	up
Bol011475	4.25676	2.86159e-44	5.7211e-42	up
BniB045670	-4.80664	3.17189e-44	6.32615e-42	down
BniB042560	-5.90304	3.99261e-44	7.94366e-42	down
BniB022597	5.22777	4.00213e-44	7.94366e-42	up
Bra023075	-3.64849	6.40934e-44	1.26911e-41	down
Bol043909	4.24203	6.97971e-44	1.37874e-41	up
Bra016421	3.32234	7.86621e-44	1.55015e-41	up
Bra003232	-3.39297	8.64115e-44	1.69881e-41	down
BniB013211	7.12756	9.06038e-44	1.777e-41	up
Bra028294	12.5325	1.22262e-43	2.39223e-41	up
Bra035048	3.55963	1.23658e-43	2.40812e-41	up
BniB028432	4.41983	1.23499e-43	2.40812e-41	up
Bol039734	-3.04083	1.3361e-43	2.59581e-41	down
Bra025795	4.36264	1.57645e-43	3.05558e-41	up
BniB028913	-5.67556	1.74348e-43	3.37142e-41	down
Bra016078	4.54256	2.0557e-43	3.96588e-41	up
BniB017639	-2.85866	2.10491e-43	4.05134e-41	down
Bol028027	2.35351	2.72203e-43	5.22693e-41	up
Bol010477	-4.17946	3.17606e-43	6.08463e-41	down
Bra023513	-2.17197	3.79876e-43	7.26074e-41	down
Bol007171	-1.96508	4.61402e-43	8.7986e-41	down
Bra007190	10.2643	5.06743e-43	9.64097e-41	up
Bra009233	5.97307	5.76789e-43	1.09484e-40	up
Bol014995	6.72799	6.09124e-43	1.15092e-40	up
Bol005442	4.60639	6.07776e-43	1.15092e-40	up
Bra014849	1.83181	6.11073e-43	1.15197e-40	up
Bra038956	2.30535	6.20641e-43	1.16734e-40	up
Bol017059	-3.34718	6.40903e-43	1.20271e-40	down
Bra008201	-3.14509	6.51863e-43	1.22051e-40	down
Bra025595	6.53478	8.0925e-43	1.51176e-40	up
BniB014139	-5.30043	9.10044e-43	1.69621e-40	down
BniB039575	-2.71654	9.53725e-43	1.77363e-40	down
Bra020523	-5.88245	1.18991e-42	2.20788e-40	down
Bol027769	4.59426	1.62274e-42	3.00426e-40	up
BniB018368	6.70286	1.63972e-42	3.0289e-40	up
Bol042906	4.43575	2.3165e-42	4.2695e-40	up
BniB009283	4.23528	2.33245e-42	4.28931e-40	up
Bol018863	2.27832	2.45912e-42	4.51221e-40	up
Bra017919	2.69345	2.58538e-42	4.73336e-40	up
BniB011609	3.84838	2.72597e-42	4.97972e-40	up
Bol013614	9.32893	3.29297e-42	6.00222e-40	up
BniB047085	-2.4662	3.51421e-42	6.39137e-40	down
Bol026250	-2.85293	3.83666e-42	6.96249e-40	down
Bra015980	-2.58105	4.12486e-42	7.46908e-40	down
Bra021028	3.1813	4.15381e-42	7.50504e-40	up
BniB047972	4.85581	4.82834e-42	8.70472e-40	up
BniB013706	-5.61886	4.95546e-42	8.91442e-40	down
BniB048414	4.352	5.07694e-42	9.09335e-40	up
BniB035303	-2.78296	5.07413e-42	9.09335e-40	down
Bra013664	4.2635	5.166e-42	9.23283e-40	up
BniB048532	2.36681	5.46167e-42	9.74018e-40	up
Bra037245	4.74065	5.68336e-42	1.01137e-39	up
BniB008009	6.97632	6.04655e-42	1.07369e-39	up
Bol035700	-3.53989	6.3577e-42	1.12651e-39	down
Bra026760	3.42943	6.83503e-42	1.2085e-39	up
Bra014345	7.13624	7.29563e-42	1.28718e-39	up
Bol025136	3.62545	8.15097e-42	1.43197e-39	up
Bra011566	9.01204	8.1433e-42	1.43197e-39	up
BniB009391	3.43701	8.23551e-42	1.44375e-39	up
BniB015653	-2.13338	8.65032e-42	1.51326e-39	down
Bra003102	3.75303	1.00582e-41	1.75583e-39	up
Bol018412	-5.1115	1.07138e-41	1.86633e-39	down
BniB001783	-1.59636	1.0739e-41	1.86678e-39	down
BniB004106	2.23103	1.12644e-41	1.95399e-39	up
BniB001913	7.32368	1.1886e-41	2.0575e-39	up
Bra017598	-3.59387	1.27781e-41	2.20729e-39	down
Bol021264	2.93138	1.45009e-41	2.49967e-39	up
Bol036090	-3.98845	1.49525e-41	2.5668e-39	down
Bra004915	-2.01857	1.49275e-41	2.5668e-39	down
Bra029334	-1.92905	1.63397e-41	2.7991e-39	down
BniB025224	2.71378	1.6726e-41	2.85934e-39	up
Bra020281	6.90923	1.71977e-41	2.93392e-39	up
Bol021770	5.22535	1.7481e-41	2.97609e-39	up
Bol042242	6.70821	1.90196e-41	3.23138e-39	up
BniB016127	7.213	2.06691e-41	3.50442e-39	up
Bra024256	2.68692	2.14872e-41	3.63566e-39	up
Bra004288	9.31821	2.35178e-41	3.9711e-39	up
BniB043476	-3.97711	2.46868e-41	4.15998e-39	down
Bra033750	11.0775	2.54287e-41	4.27627e-39	up
Bra006608	2.74535	2.6202e-41	4.39735e-39	up
Bol042951	-2.62006	2.77052e-41	4.6402e-39	down
Bra027897	-6.59975	2.95012e-41	4.931e-39	down
BniB035309	-2.22489	3.05211e-41	5.09116e-39	down
Bol036081	-2.87547	3.3287e-41	5.54134e-39	down
BniB010828	4.31232	3.43305e-41	5.70356e-39	up
Bol018102	2.11229	3.52533e-41	5.84512e-39	up
BniB015640	3.22038	3.54837e-41	5.87152e-39	up
BniB041218	-12.3627	3.58388e-41	5.91842e-39	down
BniB049304	2.64626	3.80605e-41	6.27277e-39	up
Bra004062	7.88935	3.99964e-41	6.57869e-39	up
Bol025258	5.28099	4.14159e-41	6.79862e-39	up
Bra016192	-2.19895	4.68392e-41	7.67364e-39	down
BniB001329	7.35048	5.13366e-41	8.39379e-39	up
BniB017631	-3.31881	6.6751e-41	1.08925e-38	down
Bra026540	-2.74061	7.61822e-41	1.2407e-38	down
BniB015996	6.92635	8.70807e-41	1.4154e-38	up
Bol013505	5.02886	9.30408e-41	1.50931e-38	up
Bra007903	3.18832	9.44747e-41	1.52956e-38	up
Bol009754	4.60965	9.80831e-41	1.58488e-38	up
Bra014367	6.0233	1.03667e-40	1.67183e-38	up
Bra001037	3.11173	1.05837e-40	1.7035e-38	up
Bra009365	7.21801	1.24309e-40	1.99693e-38	up
BniB015090	2.32001	1.3155e-40	2.10914e-38	up
Bra038653	9.79716	1.38085e-40	2.20962e-38	up
Bra029363	5.01005	1.48636e-40	2.37386e-38	up
Bra025594	2.86587	1.78781e-40	2.8498e-38	up
Bra024441	3.53083	1.92385e-40	3.06074e-38	up
Bra034672	3.34559	2.10022e-40	3.33491e-38	up
BniB042068	3.86403	2.45339e-40	3.88822e-38	up
BniB039645	2.33779	2.59133e-40	4.09897e-38	up
Bol008732	2.38307	2.90276e-40	4.58281e-38	up
Bra033974	2.81249	2.9208e-40	4.60248e-38	up
BniB031907	2.79397	3.01237e-40	4.73774e-38	up
Bra018952	-3.14049	3.4159e-40	5.36218e-38	down
Bra002409	5.75718	4.24098e-40	6.64474e-38	up
Bol020636	3.3754	4.44782e-40	6.95562e-38	up
Bra000025	5.00015	4.75217e-40	7.41752e-38	up
Bra007541	5.2581	4.94485e-40	7.7037e-38	up
Bol021769	4.28341	4.99665e-40	7.76975e-38	up
Bra030386	-3.12368	5.1417e-40	7.98026e-38	down
Bra032793	4.3771	5.27098e-40	8.16557e-38	up
Bra013809	-4.36314	5.37383e-40	8.30932e-38	down
Bol041877	3.16055	5.49955e-40	8.48781e-38	up
BniB044213	2.18388	5.68068e-40	8.751e-38	up
Bra034849	4.40736	5.84682e-40	8.99016e-38	up
Bol008721	1.76533	6.07487e-40	9.32346e-38	up
Bra025255	5.09274	6.68166e-40	1.02357e-37	up
BniB006338	3.04878	7.36691e-40	1.12645e-37	up
BniB048238	-2.87981	7.54397e-40	1.1514e-37	down
BniB004790	-3.27253	8.93062e-40	1.36052e-37	down
BniB041006	3.20787	1.0624e-39	1.61552e-37	up
Bol007454	4.70677	1.217e-39	1.84721e-37	up
Bol041203	5.93408	1.28499e-39	1.94681e-37	up
BniB030263	2.70017	1.42782e-39	2.15926e-37	up
Bra001520	-2.98864	1.46201e-39	2.20691e-37	down
Bra018969	-4.16029	1.64251e-39	2.47485e-37	down
Bra031325	2.31229	1.87624e-39	2.82188e-37	up
Bra002422	-3.74235	1.91952e-39	2.87995e-37	down
BniB028383	3.83663	1.92182e-39	2.87995e-37	up
Bra037483	-2.64631	2.1725e-39	3.2497e-37	down
Bra023704	-3.51462	2.30599e-39	3.44314e-37	down
Bra026944	2.33887	2.33446e-39	3.47936e-37	up
Bra017424	-4.13489	2.43099e-39	3.6167e-37	down
BniB048329	-3.94639	2.89369e-39	4.29733e-37	down
Bra027898	-6.91492	3.04895e-39	4.51978e-37	down
BniB029030	6.61758	3.16109e-39	4.67762e-37	up
Bol042330	4.90772	3.31817e-39	4.90128e-37	up
Bra000109	-4.06187	3.47597e-39	5.12519e-37	down
BniB046851	4.27571	3.88379e-39	5.71631e-37	up
Bol004825	2.33041	4.74978e-39	6.97846e-37	up
Bol021589	5.40315	5.46735e-39	8.01846e-37	up
Bra024151	-2.92629	6.00432e-39	8.79037e-37	down
Bol039282	10.0332	6.20979e-39	9.07508e-37	up
BniB003828	-4.25438	6.30127e-39	9.19251e-37	down
Bra007465	3.3943	6.78361e-39	9.8787e-37	up
Bol041892	6.05277	7.62154e-39	1.10794e-36	up
Bol007135	-1.9802	8.45314e-39	1.22667e-36	down
Bol033046	3.21653	1.16285e-38	1.6845e-36	up
BniB037521	-3.69605	1.19466e-38	1.72755e-36	down
Bol044387	4.8417	1.23083e-38	1.77675e-36	up
BniB042448	5.11555	1.2857e-38	1.85272e-36	up
Bra022365	2.22752	1.31041e-38	1.88503e-36	up
Bol027603	-3.09252	1.39107e-38	1.99758e-36	down
BniB045363	2.60987	1.47822e-38	2.11905e-36	up
BniB003756	9.50843	1.52299e-38	2.17943e-36	up
Bra039753	5.1182	1.87511e-38	2.67869e-36	up
Bol034702	2.49357	1.89924e-38	2.70846e-36	up
Bra036584	13.5154	2.15497e-38	3.06415e-36	up
Bra004127	3.69444	2.15608e-38	3.06415e-36	up
Bra022490	8.91307	2.42147e-38	3.43541e-36	up
BniB028133	-4.94872	2.42792e-38	3.43865e-36	down
Bra038405	3.62397	2.81301e-38	3.97723e-36	up
Bol030314	2.36785	2.97281e-38	4.19598e-36	up
BniB048720	2.02293	3.31129e-38	4.66576e-36	up
Bra037702	-2.96773	3.85283e-38	5.41956e-36	down
BniB000422	5.78532	3.97788e-38	5.58594e-36	up
BniB007260	-2.85175	4.09641e-38	5.74262e-36	down
Bol005851	7.92532	4.88079e-38	6.83062e-36	up
BniB024064	-4.2769	5.40684e-38	7.55403e-36	down
BniB000195	-3.3187	6.16129e-38	8.59354e-36	down
BniB021109	5.05351	6.36123e-38	8.85746e-36	up
BniB013361	-4.2682	6.92149e-38	9.62133e-36	down
Bol039922	-5.35867	8.21872e-38	1.14054e-35	down
Bol037173	-4.16024	8.87885e-38	1.23008e-35	down
BniB026756	5.60136	9.17099e-38	1.26842e-35	up
Bra018469	2.79014	1.01804e-37	1.40568e-35	up
BniB038018	-2.68332	1.02339e-37	1.41071e-35	down
Bra040435	2.35635	1.05337e-37	1.44961e-35	up
Bra012433	-2.83841	1.06157e-37	1.45846e-35	down
BniB037314	-2.07307	1.06796e-37	1.4648e-35	down
BniB029343	-4.64121	1.1824e-37	1.61908e-35	down
Bol038570	7.92261	1.18699e-37	1.62268e-35	up
Bol006229	-1.50855	1.20902e-37	1.65007e-35	down
BniB017875	3.37744	1.31722e-37	1.79476e-35	up
Bra010912	-2.05989	1.39214e-37	1.89372e-35	down
Bol025794	8.5315	1.40219e-37	1.90426e-35	up
BniB006059	2.00381	1.48779e-37	2.01719e-35	up
Bol028435	-11.233	1.76796e-37	2.39312e-35	down
Bol020374	4.59933	1.86017e-37	2.51382e-35	up
BniB027054	7.68185	1.89074e-37	2.55096e-35	up
BniB016878	-8.1189	2.00048e-37	2.69462e-35	down
Bra020173	8.35475	2.22572e-37	2.99312e-35	up
Bra024456	2.54767	2.35547e-37	3.16246e-35	up
Bra016118	5.64731	2.4083e-37	3.22814e-35	up
Bra005916	9.75825	2.48962e-37	3.33173e-35	up
Bra007609	-2.09597	2.66549e-37	3.56131e-35	down
Bra026831	4.52378	2.90727e-37	3.87809e-35	up
BniB013287	-3.76475	2.91579e-37	3.88318e-35	down
BniB001427	4.95026	3.17337e-37	4.2194e-35	up
BniB017901	-4.19047	3.38605e-37	4.49495e-35	down
Bra012157	-2.03326	3.56976e-37	4.73123e-35	down
Bol017419	-3.31954	3.64857e-37	4.82793e-35	down
BniB017840	2.45325	4.26692e-37	5.63711e-35	up
Bol023923	2.8878	4.42279e-37	5.8337e-35	up
BniB040011	6.48454	4.73471e-37	6.23517e-35	up
Bra012133	-3.01396	4.75055e-37	6.24606e-35	down
Bol027130	-2.7619	5.0522e-37	6.63212e-35	down
BniB013534	13.3132	5.30708e-37	6.95565e-35	up
Bol039944	6.2333	5.83768e-37	7.63894e-35	up
Bra031946	2.55668	7.10709e-37	9.28533e-35	up
Bol034643	3.64696	7.29045e-37	9.50983e-35	up
BniB030316	4.0786	7.80831e-37	1.01693e-34	up
Bol005524	6.17738	9.62446e-37	1.25148e-34	up
Bol008933	-6.81402	1.11643e-36	1.44943e-34	down
Bol005954	-3.58543	1.12477e-36	1.45796e-34	down
BniB008770	6.91348	1.22004e-36	1.57751e-34	up
Bra000198	1.79264	1.22082e-36	1.57751e-34	up
BniB000686	-7.74291	1.32666e-36	1.7116e-34	down
Bra040200	4.25103	1.41862e-36	1.82739e-34	up
Bol027569	-5.60227	1.44656e-36	1.86047e-34	down
Bra024897	-2.38725	1.50067e-36	1.92706e-34	down
Bra026475	4.77372	1.51482e-36	1.94222e-34	up
Bol015241	2.88119	1.5699e-36	2.00971e-34	up
BniB030504	1.83786	1.58022e-36	2.01979e-34	up
Bol039117	-2.94757	1.68413e-36	2.14929e-34	down
Bra022250	-2.33691	1.71406e-36	2.18411e-34	down
Bol017372	-3.16983	1.76294e-36	2.24293e-34	down
Bol031333	2.3738	1.9189e-36	2.43759e-34	up
Bra006651	7.88666	1.9274e-36	2.44463e-34	up
BniB006585	-6.57711	1.94359e-36	2.46139e-34	down
BniB039948	2.17124	1.96639e-36	2.48644e-34	up
BniB026812	-3.2501	2.06118e-36	2.60232e-34	down
Bol031312	-1.66148	2.18025e-36	2.74425e-34	down
BniB046707	12.4634	2.17866e-36	2.74425e-34	up
Bra033357	7.85605	3.3086e-36	4.15817e-34	up
Bol008564	-3.84912	3.38061e-36	4.2422e-34	down
BniB038198	5.42784	3.68027e-36	4.61122e-34	up
BniB009270	-2.58796	4.00642e-36	5.01228e-34	down
BniB006639	1.95048	4.03904e-36	5.04544e-34	up
BniB000347	-5.33528	4.08025e-36	5.08922e-34	down
Bra011925	-1.88651	4.21977e-36	5.25529e-34	down
Bra012819	13.2065	4.6263e-36	5.75292e-34	up
Bol009403	3.94145	4.78256e-36	5.93829e-34	up
BniB039725	-4.05828	5.25832e-36	6.51921e-34	down
Bra029647	4.08206	5.4179e-36	6.70698e-34	up
Bra024064	3.87213	5.44507e-36	6.73053e-34	up
Bol030037	-5.24264	6.22201e-36	7.67939e-34	down
Bol019747	-2.99209	6.97054e-36	8.59041e-34	down
BniB016861	-2.58033	7.2464e-36	8.91707e-34	down
Bra030992	3.24666	7.38166e-36	9.06999e-34	up
BniB044351	-2.16003	9.71614e-36	1.19207e-33	down
BniB044125	10.4976	9.97361e-36	1.22184e-33	up
Bra020639	2.35206	1.05194e-35	1.2868e-33	up
Bra038659	7.43254	1.07557e-35	1.31376e-33	up
Bol019328	7.17178	1.18703e-35	1.44775e-33	up
Bol014213	7.73286	1.33117e-35	1.62116e-33	up
Bol036265	-6.54835	1.38889e-35	1.68896e-33	down
BniB046278	-1.36887	1.42883e-35	1.73498e-33	down
Bra028786	-3.71756	1.4551e-35	1.76428e-33	down
Bra027558	12.9156	1.46553e-35	1.77432e-33	up
Bra030083	-2.55992	1.47417e-35	1.78217e-33	down
Bol029971	3.97443	1.61035e-35	1.94395e-33	up
BniB049398	4.88953	1.93408e-35	2.33135e-33	up
BniB043756	3.24386	2.0263e-35	2.43894e-33	up
Bra037069	4.34991	2.11081e-35	2.53697e-33	up
Bra004222	5.61081	2.16495e-35	2.59826e-33	up
BniB017791	-3.97919	2.28493e-35	2.73827e-33	down
Bra027557	5.59741	2.29775e-35	2.74964e-33	up
BniB010266	4.83222	2.30366e-35	2.75273e-33	up
Bol004712	-3.85788	2.39135e-35	2.85337e-33	down
Bra005592	2.35041	2.40327e-35	2.86346e-33	up
Bol004946	2.24253	2.50748e-35	2.98333e-33	up
Bra020192	3.53554	2.52683e-35	3.00202e-33	up
Bra008498	3.00594	2.79989e-35	3.32165e-33	up
Bol025022	13.2844	2.91938e-35	3.44855e-33	up
Bra023790	4.76897	2.91803e-35	3.44855e-33	up
Bra012498	6.96682	2.91609e-35	3.44855e-33	up
Bol022385	5.59588	3.07436e-35	3.62642e-33	up
Bra038595	3.76573	3.09334e-35	3.64361e-33	up
Bra010732	-1.95812	3.44429e-35	4.05121e-33	down
BniB000647	3.10918	3.45641e-35	4.05969e-33	up
Bra009261	3.77513	3.66414e-35	4.29756e-33	up
BniB035165	-3.11168	3.75728e-35	4.40055e-33	down
Bol016788	3.44515	4.96412e-35	5.80577e-33	up
Bra028875	-1.9404	4.98621e-35	5.82336e-33	down
Bra028420	8.25347	5.34692e-35	6.23581e-33	up
Bra002436	-1.60026	5.55019e-35	6.46373e-33	down
Bra010067	-1.59789	5.91594e-35	6.87999e-33	down
Bra021188	5.02413	5.999e-35	6.96677e-33	up
BniB003596	4.757	6.90573e-35	8.00852e-33	up
Bol041294	3.33812	7.45267e-35	8.63067e-33	up
BniB013753	3.54844	8.35665e-35	9.66399e-33	up
Bra016963	6.55618	8.88389e-35	1.02537e-32	up
Bol013012	3.43047	8.89142e-35	1.02537e-32	up
Bra026300	7.69153	1.06103e-34	1.22189e-32	up
Bol045731	-1.35951	1.21533e-34	1.39762e-32	down
BniB030823	-2.69521	1.38013e-34	1.58494e-32	down
Bol030678	7.47186	1.45621e-34	1.66999e-32	up
BniB045660	4.95493	1.63908e-34	1.8771e-32	up
BniB034669	10.4003	1.66017e-34	1.89862e-32	up
Bra015773	5.32927	1.70482e-34	1.94698e-32	up
Bol011936	1.50987	2.11025e-34	2.40668e-32	up
Bol038129	2.49167	2.26398e-34	2.57844e-32	up
Bol016196	-1.98177	2.27337e-34	2.58557e-32	down
Bol038482	5.20627	2.27692e-34	2.58604e-32	up
Bol033243	-2.94063	2.68379e-34	3.04397e-32	down
BniB035414	-2.96697	2.69331e-34	3.05057e-32	down
BniB031787	2.69072	2.77123e-34	3.13453e-32	up
Bra004392	3.76563	2.77727e-34	3.13707e-32	up
Bra010036	1.77444	3.1675e-34	3.57296e-32	up
Bra001579	3.40116	3.22757e-34	3.63575e-32	up
Bra021780	4.9584	3.48578e-34	3.92127e-32	up
BniB016684	-4.44495	3.6967e-34	4.15287e-32	down
Bra022815	-2.56199	3.84668e-34	4.30964e-32	down
Bol008264	3.38682	3.8447e-34	4.30964e-32	up
BniB008848	9.21849	4.46631e-34	4.99706e-32	up
BniB018223	3.14748	4.55212e-34	5.08618e-32	up
Bol029129	2.06075	4.84258e-34	5.40341e-32	up
Bol024980	4.83343	4.86366e-34	5.4196e-32	up
Bra020506	4.11503	5.25e-34	5.84221e-32	up
BniB018496	2.32836	5.26491e-34	5.85093e-32	up
Bra036835	2.24191	5.2836e-34	5.8638e-32	up
BniB030238	-1.9756	5.35811e-34	5.93851e-32	down
Bra002209	-1.80439	5.46452e-34	6.04833e-32	down
Bra027437	4.12908	5.53811e-34	6.12158e-32	up
Bol033477	-3.03434	5.57524e-34	6.15438e-32	down
BniB038563	2.73144	5.63414e-34	6.21109e-32	up
Bra009841	-2.4496	5.67467e-34	6.24743e-32	down
BniB024202	-2.35261	6.59385e-34	7.24973e-32	down
Bra018342	2.6765	7.36946e-34	8.09171e-32	up
Bol021943	-3.43572	7.61465e-34	8.34982e-32	down
BniB023921	-1.71492	7.63158e-34	8.35729e-32	down
BniB024165	2.07697	7.98798e-34	8.73599e-32	up
BniB003314	2.63726	8.10873e-34	8.85632e-32	up
BniB005906	8.39016	8.15116e-34	8.89091e-32	up
Bol011611	-3.08217	8.4918e-34	9.25023e-32	down
Bol013059	7.54117	8.65919e-34	9.42015e-32	up
Bra007831	3.9068	8.91115e-34	9.68149e-32	up
BniB048007	-2.47113	9.03897e-34	9.80746e-32	down
Bra013956	6.47178	9.76483e-34	1.05811e-31	up
Bra018611	3.56062	1.00459e-33	1.08715e-31	up
Bra030148	3.3522	1.04673e-33	1.13126e-31	up
Bra014777	2.02407	1.05992e-33	1.14402e-31	up
Bra013648	7.0398	1.08392e-33	1.1684e-31	up
Bol033050	2.81648	1.20997e-33	1.30257e-31	up
Bra002870	2.09328	1.39622e-33	1.50112e-31	up
Bol027147	4.66771	1.41157e-33	1.51564e-31	up
Bra007490	6.10614	1.59419e-33	1.70951e-31	up
BniB042408	-4.07537	1.67081e-33	1.78935e-31	down
Bol043960	5.05735	1.7246e-33	1.84456e-31	up
Bol039353	9.02641	1.73372e-33	1.85192e-31	up
Bra003801	-2.53692	1.75293e-33	1.87001e-31	down
BniB007841	3.07826	1.76066e-33	1.87584e-31	up
BniB047743	11.6326	1.89411e-33	2.01542e-31	up
BniB014524	2.70678	1.92012e-33	2.04047e-31	up
Bra003476	-2.72541	1.94817e-33	2.06761e-31	down
Bol017024	6.37459	1.95436e-33	2.07152e-31	up
BniB020071	9.00587	2.10272e-33	2.22592e-31	up
Bra017418	2.66276	2.11772e-33	2.23893e-31	up
Bol045846	8.12007	2.15001e-33	2.27016e-31	up
BniB024704	2.87929	2.34067e-33	2.46517e-31	up
Bol035187	-3.92834	2.33856e-33	2.46517e-31	down
Bra012493	3.12294	2.4044e-33	2.52906e-31	up
Bra029135	12.2346	2.62583e-33	2.75846e-31	up
BniB045669	-4.68434	2.76264e-33	2.8985e-31	down
BniB007387	7.11262	2.9705e-33	3.10867e-31	up
Bol043768	5.2125	2.96964e-33	3.10867e-31	up
Bol039604	6.07258	3.13759e-33	3.27938e-31	up
BniB013317	-1.83429	3.22193e-33	3.36327e-31	down
Bra030796	-2.4611	3.47143e-33	3.61914e-31	down
BniB031649	-4.19414	3.55086e-33	3.69728e-31	down
BniB018334	6.77595	3.72867e-33	3.87753e-31	up
Bol008282	3.49793	3.83109e-33	3.97903e-31	up
BniB009214	2.98266	4.08925e-33	4.24183e-31	up
Bra025497	-3.65677	4.21102e-33	4.36265e-31	down
Bra004546	-1.7075	4.2195e-33	4.36596e-31	down
Bra010242	3.25693	4.59524e-33	4.7488e-31	up
Bra004706	2.10018	4.60676e-33	4.75475e-31	up
Bra010820	-3.67016	4.65567e-33	4.79923e-31	down
Bol039081	3.29178	4.77404e-33	4.91512e-31	up
BniB035064	8.11565	4.81548e-33	4.95161e-31	up
Bra037207	3.24897	4.84136e-33	4.97203e-31	up
BniB047227	9.20307	5.21243e-33	5.34647e-31	up
BniB004026	2.1095	5.48059e-33	5.61455e-31	up
Bra024551	1.95565	5.52582e-33	5.65386e-31	up
BniB029643	2.40946	5.77531e-33	5.90182e-31	up
Bra003759	2.02991	5.91806e-33	6.04023e-31	up
BniB026227	2.40991	6.14211e-33	6.26116e-31	up
BniB000093	3.55998	6.22959e-33	6.34251e-31	up
Bol022352	-2.27284	6.87198e-33	6.98793e-31	down
BniB011581	-3.95072	7.00862e-33	7.1181e-31	down
Bra008285	4.3795	7.79805e-33	7.90117e-31	up
Bol030186	-1.7054	7.79878e-33	7.90117e-31	down
BniB008690	8.01888	7.89678e-33	7.99065e-31	up
Bra001386	4.3889	9.14885e-33	9.24628e-31	up
Bol043391	-5.61078	9.27815e-33	9.36548e-31	down
BniB037477	3.21353	9.94857e-33	1.003e-30	up
BniB047863	-3.08168	1.12553e-32	1.13335e-30	down
Bra030870	5.79978	1.13716e-32	1.14367e-30	up
Bol012229	4.84944	1.62272e-32	1.63002e-30	up
Bol026112	-1.78812	1.66676e-32	1.67223e-30	down
BniB006708	-6.53264	1.74983e-32	1.75344e-30	down
Bra040742	-4.74109	1.86721e-32	1.8688e-30	down
Bra024565	4.41744	1.8743e-32	1.87362e-30	up
Bol017362	-3.46553	1.91469e-32	1.91168e-30	down
BniB041383	15.9267	1.9638e-32	1.95835e-30	up
Bra020236	-3.34709	2.03548e-32	2.02738e-30	down
Bra037675	-2.55045	2.18496e-32	2.17364e-30	down
BniB044545	3.43738	2.24642e-32	2.23209e-30	up
BniB040955	1.9063	2.51499e-32	2.49594e-30	up
Bol004707	2.77636	2.88209e-32	2.85683e-30	up
Bol024339	2.98235	3.08927e-32	3.05852e-30	up
Bra018575	1.56712	3.40078e-32	3.3629e-30	up
Bra031107	3.63074	3.46847e-32	3.42574e-30	up
BniB043090	3.15242	3.48755e-32	3.44047e-30	up
BniB031671	4.25466	3.75704e-32	3.70189e-30	up
Bra009703	5.92346	3.77565e-32	3.7158e-30	up
BniB005072	3.10977	3.86816e-32	3.8023e-30	up
BniB042108	6.90132	3.87884e-32	3.80827e-30	up
Bra017853	2.99019	4.0143e-32	3.93659e-30	up
BniB001579	4.13824	4.55687e-32	4.46335e-30	up
BniB011273	2.12787	4.56465e-32	4.46568e-30	up
BniB033645	6.31643	4.81634e-32	4.70633e-30	up
Bol037370	7.61241	4.94121e-32	4.82264e-30	up
Bra012218	-6.66639	5.18636e-32	5.05593e-30	down
BniB040165	2.09676	5.24646e-32	5.1085e-30	up
BniB026318	3.86863	5.63435e-32	5.47972e-30	up
Bra026773	3.42883	5.64286e-32	5.48154e-30	up
Bol039316	-5.3254	6.29842e-32	6.11117e-30	down
Bol005880	-7.93278	6.48314e-32	6.28302e-30	down
Bra020649	8.66454	6.49692e-32	6.28899e-30	up
Bol032454	14.0596	6.86926e-32	6.64162e-30	up
BniB005200	-6.56028	7.17197e-32	6.92619e-30	down
Bra033671	-3.59274	7.43387e-32	7.17073e-30	down
Bra004839	-3.82567	7.51477e-32	7.24031e-30	down
BniB009320	-5.09311	8.14744e-32	7.84072e-30	down
Bra036213	7.06509	8.96648e-32	8.61889e-30	up
Bol022138	-1.65232	9.11968e-32	8.75596e-30	down
Bol044252	3.44518	9.51e-32	9.1201e-30	up
BniB006802	6.90618	9.56381e-32	9.16107e-30	up
Bol019480	-3.49291	1.04043e-31	9.95464e-30	down
Bra026220	3.26234	1.22088e-31	1.16676e-29	up
Bol036680	4.77357	1.24507e-31	1.1885e-29	up
Bol026769	-2.49174	1.29553e-31	1.23524e-29	down
Bra036244	2.23119	1.50788e-31	1.43605e-29	up
Bra009830	7.22424	1.5719e-31	1.4953e-29	up
BniB048194	7.0004	1.59512e-31	1.51564e-29	up
BniB023586	-2.77755	1.63585e-31	1.55256e-29	down
Bra039515	10.7066	1.6958e-31	1.60584e-29	up
Bol040789	8.5908	1.69589e-31	1.60584e-29	up
Bol027651	6.12946	1.94986e-31	1.84422e-29	up
Bol021902	-3.62861	1.99711e-31	1.88674e-29	down
Bra029698	7.42249	2.01918e-31	1.90542e-29	up
BniB023516	2.12585	2.03748e-31	1.92049e-29	up
Bra037645	2.45689	2.25216e-31	2.12042e-29	up
BniB026474	5.82057	2.25942e-31	2.12483e-29	up
BniB034786	2.61722	2.43932e-31	2.29141e-29	up
Bra004249	-2.10166	2.51246e-31	2.35743e-29	down
Bra007881	-2.36695	2.80064e-31	2.62485e-29	down
Bra016871	2.60281	2.91028e-31	2.72451e-29	up
Bol033551	2.64297	3.19392e-31	2.98666e-29	up
Bol033098	-2.0512	3.30165e-31	3.08391e-29	down
BniB045390	6.97751	3.35858e-31	3.13354e-29	up
Bol038636	-1.8221	3.37115e-31	3.14171e-29	down
Bol005546	4.84312	3.39453e-31	3.15993e-29	up
BniB006709	-6.03887	3.84769e-31	3.57775e-29	down
BniB033976	4.55958	4.16791e-31	3.87114e-29	up
Bra017697	-2.19089	4.17374e-31	3.8722e-29	down
Bol025809	2.08901	4.25621e-31	3.94428e-29	up
Bol034423	4.50145	4.36576e-31	4.04127e-29	up
Bol044406	4.30771	5.1157e-31	4.72487e-29	up
Bra017585	3.6888	5.11183e-31	4.72487e-29	up
Bol028270	-1.8705	5.13279e-31	4.73536e-29	down
BniB015946	-6.15833	5.29586e-31	4.88035e-29	down
Bra029104	2.37278	5.39898e-31	4.96983e-29	up
Bol040993	-2.08172	5.44003e-31	5.00204e-29	down
Bol041792	13.8407	5.58875e-31	5.13307e-29	up
BniB042904	-2.32348	5.86531e-31	5.3811e-29	down
Bra014154	-5.3124	6.13331e-31	5.62073e-29	down
Bol015225	-1.54531	6.45407e-31	5.90812e-29	down
BniB007037	-5.18074	6.81289e-31	6.22968e-29	down
BniB036916	-5.97537	6.87844e-31	6.28266e-29	down
Bol032375	4.90888	7.3648e-31	6.71946e-29	up
BniB027418	-2.22159	7.43156e-31	6.77289e-29	down
BniB032462	2.18563	7.50777e-31	6.8348e-29	up
Bra003546	1.99926	7.91176e-31	7.19465e-29	up
Bra025991	-1.99412	8.07904e-31	7.33868e-29	down
BniB027459	1.94544	8.13988e-31	7.38582e-29	up
Bol042054	6.28267	8.23718e-31	7.46591e-29	up
Bra010307	3.21401	9.00101e-31	8.14927e-29	up
Bra020175	3.38249	9.28401e-31	8.39628e-29	up
BniB027168	-3.90564	9.61756e-31	8.68842e-29	down
Bra003178	4.08687	1.02164e-30	9.2193e-29	up
Bol011195	4.54474	1.08132e-30	9.74719e-29	up
Bra038635	-8.28832	1.0951e-30	9.8607e-29	down
BniB023465	1.76873	1.14223e-30	1.02738e-28	up
BniB007013	2.98753	1.1436e-30	1.0275e-28	up
Bol014233	3.45261	1.15984e-30	1.04096e-28	up
Bra018203	2.41366	1.19301e-30	1.06956e-28	up
BniB034741	2.10626	1.34678e-30	1.20525e-28	up
Bol026321	2.99307	1.34728e-30	1.20525e-28	up
BniB032784	5.16945	1.36039e-30	1.21567e-28	up
Bra017841	-1.94629	1.41956e-30	1.26717e-28	down
Bra015734	2.52836	1.46875e-30	1.30966e-28	up
Bra012658	1.85407	1.57815e-30	1.40569e-28	up
Bol041227	2.77144	1.59808e-30	1.42191e-28	up
BniB037340	-2.36471	1.60628e-30	1.42767e-28	down
BniB048530	4.05892	1.64215e-30	1.45798e-28	up
Bol015778	3.02916	1.69895e-30	1.50679e-28	up
BniB013130	4.05106	1.7682e-30	1.56652e-28	up
Bol004624	-2.16306	1.79873e-30	1.59187e-28	down
Bol017249	-3.03598	1.94824e-30	1.72234e-28	down
Bol023920	4.06984	1.95758e-30	1.72874e-28	up
Bol021998	-2.3962	2.06465e-30	1.82135e-28	down
Bol041178	7.66091	2.16899e-30	1.91135e-28	up
Bol011148	1.76697	2.22262e-30	1.95653e-28	up
Bol008611	3.81628	2.26051e-30	1.98775e-28	up
Bol006694	-1.41239	2.29586e-30	2.01669e-28	down
BniB045326	-4.50333	2.47905e-30	2.17529e-28	down
Bol024692	-3.56761	2.50621e-30	2.19679e-28	down
BniB029986	3.24462	2.5401e-30	2.22413e-28	up
BniB039743	2.39235	2.54435e-30	2.2255e-28	up
Bol035559	2.36353	2.55525e-30	2.23266e-28	up
Bra020646	3.72184	2.76973e-30	2.41751e-28	up
Bra005535	3.058	2.7906e-30	2.43315e-28	up
BniB025579	4.21699	2.972e-30	2.58858e-28	up
BniB045845	3.4924	2.98452e-30	2.59675e-28	up
Bra008731	-3.75028	3.03807e-30	2.64056e-28	down
Bol007152	3.13513	3.28057e-30	2.84833e-28	up
Bol012189	-5.14132	3.42339e-30	2.96922e-28	down
BniB034529	3.14091	3.51581e-30	3.04617e-28	up
BniB025699	2.06803	3.54439e-30	3.06772e-28	up
Bol043404	5.33082	3.68624e-30	3.18715e-28	up
BniB025455	3.56652	3.73679e-30	3.22748e-28	up
Bra033378	-3.38895	3.80347e-30	3.28164e-28	down
Bol010017	3.14915	4.01245e-30	3.45833e-28	up
BniB004037	2.72696	4.0831e-30	3.51555e-28	up
Bol037892	-4.62904	4.98242e-30	4.2854e-28	down
Bra013714	-2.18787	5.23121e-30	4.4947e-28	down
Bra007229	5.6039	5.43689e-30	4.66657e-28	up
BniB049771	2.88365	5.5511e-30	4.75965e-28	up
Bra027185	-3.98467	5.59004e-30	4.78807e-28	down
Bra029913	7.45574	5.78137e-30	4.94682e-28	up
BniB009238	3.38769	5.84561e-30	4.9966e-28	up
Bra004933	6.36896	6.15634e-30	5.25676e-28	up
BniB014878	5.77845	6.27161e-30	5.34966e-28	up
Bra037213	6.9587	6.31081e-30	5.37754e-28	up
Bol041085	3.4691	6.32392e-30	5.38316e-28	up
Bra015507	4.19628	6.43065e-30	5.46837e-28	up
Bra030800	-4.10451	6.54885e-30	5.56315e-28	down
Bra016265	5.72867	7.05036e-30	5.98303e-28	up
BniB029854	3.73785	7.20481e-30	6.10782e-28	up
BniB009323	3.16127	7.59266e-30	6.43001e-28	up
Bol030891	-1.925	9.05501e-30	7.66057e-28	down
Bra000469	7.60096	9.08043e-30	7.67422e-28	up
BniB022200	-2.37677	9.10185e-30	7.68445e-28	down
Bol043452	4.74395	9.593e-30	8.09085e-28	up
Bra002873	2.64455	9.75877e-30	8.22226e-28	up
BniB038109	5.18756	1.12681e-29	9.48428e-28	up
BniB026725	5.54772	1.14083e-29	9.59247e-28	up
Bra006901	11.8466	1.1824e-29	9.93194e-28	up
Bra007268	4.55034	1.20249e-29	1.00904e-27	up
Bol042151	2.9266	1.22057e-29	1.02317e-27	up
BniB004143	-2.70767	1.26398e-29	1.05848e-27	down
BniB000976	14.8354	1.47375e-29	1.2329e-27	up
Bra033562	6.15065	1.58921e-29	1.32815e-27	up
Bra007775	5.67189	1.59668e-29	1.33304e-27	up
BniB008097	2.77445	1.64017e-29	1.36797e-27	up
Bra029194	6.31085	1.67685e-29	1.39715e-27	up
Bra020904	1.39302	1.69088e-29	1.40742e-27	up
BniB041825	2.19587	1.8666e-29	1.55212e-27	up
Bra005979	-2.83266	2.00584e-29	1.66622e-27	down
Bra028264	-2.13467	2.0447e-29	1.69679e-27	down
BniB046521	1.88486	2.0885e-29	1.7314e-27	up
Bra029166	1.79502	2.09945e-29	1.73873e-27	up
BniB014368	-1.84948	2.11411e-29	1.74912e-27	down
Bra003225	5.02106	2.20949e-29	1.8262e-27	up
Bol028436	2.07545	2.39658e-29	1.97885e-27	up
Bol027246	-3.20257	2.46933e-29	2.03689e-27	down
BniB006429	7.75066	2.47779e-29	2.04183e-27	up
BniB038490	-4.15181	2.48268e-29	2.04382e-27	down
BniB026693	-1.78001	2.58997e-29	2.13002e-27	down
BniB048777	-2.66034	2.59311e-29	2.13048e-27	down
Bol024042	5.61716	2.67892e-29	2.19879e-27	up
BniB029133	-1.35475	2.77308e-29	2.27382e-27	down
BniB005566	3.57755	2.7784e-29	2.27592e-27	up
BniB023579	-2.48077	3.08818e-29	2.52717e-27	down
Bra006465	4.01536	3.17725e-29	2.59748e-27	up
BniB027618	8.35841	3.3633e-29	2.74686e-27	up
Bol017495	1.70076	3.38994e-29	2.76588e-27	up
Bra018543	8.19037	3.42754e-29	2.7938e-27	up
Bol027331	6.93936	3.60668e-29	2.93692e-27	up
BniB046511	4.25478	3.63804e-29	2.95954e-27	up
Bra010106	-3.52441	3.81044e-29	3.09673e-27	down
Bra015094	3.60814	3.93619e-29	3.19578e-27	up
Bra014552	-6.53128	4.37709e-29	3.55026e-27	down
Bra016828	-2.65076	4.44264e-29	3.59989e-27	down
Bra002478	4.35348	4.52747e-29	3.66503e-27	up
Bol025086	2.75644	4.7504e-29	3.84173e-27	up
Bra039502	4.22353	5.12167e-29	4.13793e-27	up
BniB004946	-2.32715	5.48694e-29	4.4287e-27	down
Bra012380	4.74479	5.52164e-29	4.45236e-27	up
Bra012728	6.67869	5.85637e-29	4.71766e-27	up
BniB039234	4.20506	5.9717e-29	4.80588e-27	up
Bol035858	3.8234	6.42732e-29	5.16751e-27	up
Bol038099	-2.3374	6.54205e-29	5.25464e-27	down
Bol036997	-3.55181	6.9407e-29	5.56942e-27	down
Bol037294	-3.23291	6.99131e-29	5.60459e-27	down
Bra032849	1.71965	7.00903e-29	5.61335e-27	up
Bol016018	-2.0643	7.31975e-29	5.85651e-27	down
Bol005939	4.63556	7.6886e-29	6.14567e-27	up
Bra024168	-1.80719	8.70568e-29	6.95192e-27	down
BniB024163	3.65534	8.83261e-29	7.04646e-27	up
Bol020419	-3.10326	9.12773e-29	7.27487e-27	down
Bra020920	13.0234	9.65606e-29	7.68853e-27	up
Bol010859	-2.69	9.94481e-29	7.91082e-27	down
BniB035930	-3.00078	1.05735e-28	8.40282e-27	down
Bol011219	-2.3061	1.08335e-28	8.60115e-27	down
BniB030464	9.35031	1.10396e-28	8.75636e-27	up
Bra037663	-5.45111	1.10787e-28	8.779e-27	down
Bol005591	-2.41851	1.13006e-28	8.9462e-27	down
Bra010582	3.71127	1.1939e-28	9.44257e-27	up
Bra038548	2.49614	1.23527e-28	9.7604e-27	up
Bol037877	-6.02589	1.30069e-28	1.02675e-26	down
Bra023652	-8.39164	1.34061e-28	1.05725e-26	down
Bra008755	4.31789	1.4993e-28	1.18127e-26	up
Bol019001	1.96552	1.59037e-28	1.25183e-26	up
Bra003799	6.72386	1.5939e-28	1.25341e-26	up
BniB000249	1.60211	1.62543e-28	1.27699e-26	up
Bra029304	6.31969	1.75668e-28	1.37879e-26	up
BniB044215	9.36854	1.77051e-28	1.38833e-26	up
Bra020265	9.30376	1.7952e-28	1.40635e-26	up
BniB025714	2.3225	1.8566e-28	1.45308e-26	up
Bra039563	-3.29842	1.90236e-28	1.48748e-26	down
Bra019120	7.11649	2.09447e-28	1.6346e-26	up
Bra015017	2.34077	2.09269e-28	1.6346e-26	up
BniB030400	-2.84189	2.19477e-28	1.71126e-26	down
BniB043120	3.896	2.22783e-28	1.7354e-26	up
Bra001740	2.50624	2.23641e-28	1.74044e-26	up
Bra025111	-2.14329	2.28823e-28	1.77909e-26	down
BniB037353	4.37439	2.29186e-28	1.78024e-26	up
Bra009618	-1.81558	2.40194e-28	1.86399e-26	down
Bra017044	2.54354	2.48709e-28	1.92826e-26	up
BniB040341	3.74405	2.73538e-28	2.11876e-26	up
BniB024150	9.28636	2.77595e-28	2.14818e-26	up
BniB036718	-1.60931	2.78057e-28	2.14974e-26	down
Bra019158	7.41077	2.95564e-28	2.28295e-26	up
Bra037067	6.54743	3.08856e-28	2.38339e-26	up
Bol028080	-1.57863	3.1416e-28	2.42205e-26	down
BniB018452	-1.62071	3.24501e-28	2.49944e-26	down
BniB033219	-2.01215	3.25212e-28	2.50258e-26	down
Bra035912	7.48007	3.26028e-28	2.50653e-26	up
Bol020934	-2.6061	3.30947e-28	2.54198e-26	down
Bra025064	-2.73538	3.31974e-28	2.5475e-26	down
Bol026380	6.55154	3.33845e-28	2.55948e-26	up
Bra017347	2.18373	3.40018e-28	2.60438e-26	up
Bol025628	5.12324	3.42379e-28	2.61762e-26	up
Bol017520	2.67653	3.42172e-28	2.61762e-26	up
Bra014349	2.01711	3.4443e-28	2.63086e-26	up
Bol045886	-1.73722	3.84403e-28	2.93347e-26	down
Bra025721	9.42454	3.85046e-28	2.93566e-26	up
Bra026980	14.5341	4.03235e-28	3.07151e-26	up
BniB005970	2.20012	4.16359e-28	3.16855e-26	up
BniB019820	2.14205	5.14396e-28	3.91102e-26	up
BniB037690	-2.64502	5.26857e-28	4.00208e-26	down
Bra002332	-2.32113	5.68183e-28	4.31203e-26	down
BniB044507	-3.76669	5.80465e-28	4.40119e-26	down
Bra024835	2.38733	6.04315e-28	4.57782e-26	up
Bra018072	9.2413	6.2359e-28	4.71951e-26	up
Bra004059	-3.09801	6.63715e-28	5.01859e-26	down
BniB022585	-6.13012	6.66931e-28	5.03829e-26	down
BniB006213	4.71355	6.76066e-28	5.10263e-26	up
BniB004639	2.44597	6.87923e-28	5.18738e-26	up
Bra034658	11.3796	6.92531e-28	5.21736e-26	up
Bol030313	3.5193	7.01346e-28	5.27895e-26	up
BniB021035	3.6605	7.19943e-28	5.41399e-26	up
Bol022290	2.52574	7.55145e-28	5.67355e-26	up
Bol045441	5.19447	7.99467e-28	6.00109e-26	up
Bra005882	4.15928	8.2124e-28	6.15893e-26	up
BniB041301	-2.22453	8.44432e-28	6.32711e-26	down
Bra024281	8.41997	8.61725e-28	6.45083e-26	up
BniB046996	7.66237	9.05511e-28	6.77247e-26	up
Bol026653	-3.96695	9.15481e-28	6.84084e-26	down
BniB019971	-2.22414	9.22585e-28	6.88769e-26	down
BniB038249	-2.78515	9.58739e-28	7.15113e-26	down
Bra003007	-3.82221	9.69532e-28	7.22511e-26	down
Bol025833	-6.38118	9.79385e-28	7.29196e-26	down
BniB028217	-5.44514	1.03784e-27	7.72023e-26	down
Bra035755	-1.59477	1.12444e-27	8.35687e-26	down
BniB044800	2.76563	1.2124e-27	9.00251e-26	up
Bra009046	2.56212	1.22179e-27	9.06404e-26	up
Bra034290	-2.65496	1.22656e-27	9.0913e-26	down
BniB003294	-1.5085	1.32351e-27	9.8011e-26	down
Bra028466	1.4524	1.33538e-27	9.88013e-26	up
BniB003023	7.34072	1.34335e-27	9.93024e-26	up
Bol007311	4.31451	1.37162e-27	1.01301e-25	up
Bol038950	11.2851	1.42474e-27	1.05131e-25	up
Bol004380	4.50988	1.48211e-27	1.09266e-25	up
BniB028424	6.96513	1.60468e-27	1.18095e-25	up
Bol017130	5.04605	1.60473e-27	1.18095e-25	up
Bra001606	-4.43928	1.64332e-27	1.20827e-25	down
Bol012280	4.00327	1.64967e-27	1.21187e-25	up
Bra033266	4.50386	1.71254e-27	1.25693e-25	up
Bra009580	7.03393	1.75549e-27	1.28731e-25	up
BniB029126	-2.38121	1.84125e-27	1.349e-25	down
BniB039723	2.1383	2.05132e-27	1.50158e-25	up
Bra001251	4.89926	2.19124e-27	1.60257e-25	up
Bra014958	-2.29731	2.19952e-27	1.60721e-25	down
Bra020971	2.74252	2.20273e-27	1.60813e-25	up
Bra028738	8.07642	2.22946e-27	1.62621e-25	up
BniB020114	-2.49051	2.24528e-27	1.6363e-25	down
Bol031610	-3.20325	2.25353e-27	1.64086e-25	down
Bra011239	-4.84606	2.29803e-27	1.67179e-25	down
Bol038472	-1.63058	2.31558e-27	1.68307e-25	down
BniB038909	2.34545	2.46601e-27	1.79084e-25	up
Bra033572	2.49713	2.52474e-27	1.83188e-25	up
Bra038089	-2.43476	2.67145e-27	1.93662e-25	down
Bol042666	8.18003	2.70812e-27	1.96149e-25	up
BniB012997	5.97496	2.84879e-27	2.06156e-25	up
Bra033148	-2.29296	3.61791e-27	2.61586e-25	down
BniB002029	-4.14891	3.67716e-27	2.65637e-25	down
Bra007732	5.08638	3.78457e-27	2.73157e-25	up
BniB022979	-2.1617	3.81714e-27	2.75267e-25	down
BniB046250	1.8225	3.82124e-27	2.75322e-25	up
Bra025601	-2.78124	3.94965e-27	2.84326e-25	down
Bra013325	4.04633	3.98671e-27	2.86745e-25	up
Bra040199	4.91105	4.10995e-27	2.95351e-25	up
Bol010748	-1.76069	4.15665e-27	2.98447e-25	down
Bol006042	-3.05281	4.16853e-27	2.9904e-25	down
Bol040821	8.0898	4.34865e-27	3.11691e-25	up
Bra025460	3.98809	4.37554e-27	3.13346e-25	up
BniB013738	2.02983	4.4108e-27	3.15598e-25	up
Bol043740	3.6181	4.80081e-27	3.43206e-25	up
Bra017597	-2.35087	4.95886e-27	3.54198e-25	down
BniB030487	4.29576	5.10736e-27	3.6449e-25	up
Bol036060	7.68176	5.11239e-27	3.64534e-25	up
Bol007956	-2.05787	5.21963e-27	3.71859e-25	down
BniB000721	6.26045	5.29484e-27	3.76892e-25	up
BniB039004	-1.66641	5.38924e-27	3.83281e-25	down
Bra036821	-2.05656	5.90217e-27	4.19399e-25	down
Bra013288	4.11096	5.9335e-27	4.21263e-25	up
Bra033736	5.41704	6.1994e-27	4.39763e-25	up
BniB014082	6.81714	6.25061e-27	4.43015e-25	up
BniB008977	2.42582	6.34555e-27	4.49358e-25	up
Bol038072	5.74992	6.40996e-27	4.53531e-25	up
Bra036124	4.21794	6.45598e-27	4.56396e-25	up
Bra040689	2.07956	6.52064e-27	4.60573e-25	up
Bol016555	3.46206	6.59997e-27	4.65777e-25	up
Bra022242	1.8928	6.76046e-27	4.76696e-25	up
BniB028427	-1.91132	6.95213e-27	4.89793e-25	down
Bra013463	14.119	6.98486e-27	4.91679e-25	up
Bol007938	1.78392	7.12538e-27	5.01144e-25	up
BniB044630	4.0418	7.14394e-27	5.02021e-25	up
Bol016062	-1.72989	7.27769e-27	5.10986e-25	down
Bra012052	3.66367	7.32762e-27	5.14054e-25	up
Bol036221	2.89444	7.68554e-27	5.38706e-25	up
BniB008435	1.51398	7.7029e-27	5.39464e-25	up
Bol026814	5.44983	7.76192e-27	5.43137e-25	up
Bol045511	-3.44847	7.92745e-27	5.5425e-25	down
BniB004871	2.71138	8.42542e-27	5.88568e-25	up
Bol012089	5.89141	8.48148e-27	5.91983e-25	up
Bra030621	9.05079	8.93234e-27	6.22925e-25	up
BniB009024	2.19896	9.17932e-27	6.39609e-25	up
BniB016045	-4.21468	9.2714e-27	6.4548e-25	down
BniB023446	5.1612	9.42608e-27	6.55697e-25	up
Bol042864	6.44343	1.00811e-26	7.00673e-25	up
Bol045801	2.81819	1.0319e-26	7.16603e-25	up
BniB046256	2.92674	1.03613e-26	7.18932e-25	up
BniB015581	10.9235	1.04147e-26	7.21429e-25	up
Bra032325	6.9428	1.04068e-26	7.21429e-25	up
Bol007033	7.60393	1.05461e-26	7.29916e-25	up
Bra005846	-2.02534	1.07491e-26	7.43348e-25	down
Bra014455	6.83251	1.11086e-26	7.67562e-25	up
BniB041643	-4.42783	1.2159e-26	8.39441e-25	down
Bra024910	2.03266	1.24187e-26	8.56649e-25	up
BniB040912	5.99681	1.31896e-26	9.09069e-25	up
Bra002667	1.72748	1.33762e-26	9.21161e-25	up
BniB012142	-4.31141	1.37568e-26	9.4658e-25	down
Bol040957	3.09657	1.40414e-26	9.65363e-25	up
Bra021710	14.0787	1.44972e-26	9.95867e-25	up
Bol004617	-1.59777	1.45695e-26	1e-24	down
Bra013777	2.701	1.45966e-26	1.00103e-24	up
Bol007675	14.3029	1.50282e-26	1.02977e-24	up
Bra004394	5.59078	1.54579e-26	1.05834e-24	up
BniB001073	9.07225	1.56771e-26	1.07246e-24	up
Bra030656	2.54945	1.61442e-26	1.1035e-24	up
Bol027292	5.66048	1.6342e-26	1.1161e-24	up
Bra004146	8.98636	1.65813e-26	1.13151e-24	up
Bra002151	5.58113	1.74903e-26	1.19254e-24	up
Bra021926	-2.12587	1.82396e-26	1.24261e-24	down
Bra037196	-1.4223	1.86748e-26	1.27121e-24	down
Bra018425	2.48974	1.88026e-26	1.27886e-24	up
Bra022954	-3.5857	1.92246e-26	1.30648e-24	down
BniB041083	3.4872	1.93682e-26	1.31516e-24	up
Bra014596	7.96738	2.04141e-26	1.38504e-24	up
Bol024581	-2.66855	2.06855e-26	1.4023e-24	down
Bol025577	2.51858	2.12011e-26	1.43607e-24	up
Bra020600	7.17771	2.12298e-26	1.43684e-24	up
Bra039756	-1.78913	2.24183e-26	1.51604e-24	down
Bra011513	-5.87464	2.27482e-26	1.53709e-24	down
BniB041136	3.10846	2.33923e-26	1.57932e-24	up
Bra006277	2.7506	2.36418e-26	1.59486e-24	up
Bra024528	2.11611	2.41961e-26	1.63091e-24	up
BniB045214	-1.47538	2.49201e-26	1.67835e-24	down
BniB036944	-1.82347	2.56361e-26	1.72516e-24	down
Bra015842	2.18269	2.7215e-26	1.82992e-24	up
Bol019440	-2.78585	2.83019e-26	1.90145e-24	down
BniB001111	-1.75611	2.85549e-26	1.91689e-24	down
Bra035940	1.86277	2.89416e-26	1.94127e-24	up
BniB002303	-2.08422	3.1201e-26	2.09113e-24	down
Bol035501	-3.02737	3.17284e-26	2.12475e-24	down
Bol030993	2.85178	3.1917e-26	2.13564e-24	up
BniB035948	2.71996	3.27921e-26	2.19242e-24	up
BniB006638	2.64576	3.50838e-26	2.34375e-24	up
Bol035888	-6.6761	3.53157e-26	2.35733e-24	down
BniB040889	7.94713	3.5646e-26	2.37746e-24	up
BniB015498	-4.91566	3.71781e-26	2.47764e-24	down
Bol019285	1.91936	3.96863e-26	2.64266e-24	up
Bra040809	4.24157	4.10312e-26	2.73002e-24	up
Bra040093	1.56295	4.2295e-26	2.81184e-24	up
BniB017658	-2.10424	4.50399e-26	2.99191e-24	down
Bra023707	-1.69165	4.79774e-26	3.18448e-24	down
Bra014906	-2.0243	4.85323e-26	3.21872e-24	down
Bol040680	-1.57581	4.96056e-26	3.28727e-24	down
BniB011439	-1.96026	5.14186e-26	3.40468e-24	down
Bol026520	8.88185	5.41091e-26	3.57996e-24	up
Bra009795	14.1159	5.4964e-26	3.63361e-24	up
Bol027043	2.00263	5.56159e-26	3.67377e-24	up
BniB036790	-5.95984	5.9042e-26	3.89696e-24	down
Bra008718	14.2245	6.32549e-26	4.17169e-24	up
BniB048110	-1.84587	6.47975e-26	4.27002e-24	down
Bol017501	2.12501	6.49456e-26	4.27636e-24	up
Bra024114	14.1408	6.68707e-26	4.39961e-24	up
BniB037844	14.0006	6.80388e-26	4.4729e-24	up
Bra000815	-2.9601	6.85816e-26	4.505e-24	down
Bra023854	6.7095	6.96575e-26	4.57203e-24	up
BniB036390	-2.04379	7.12656e-26	4.67387e-24	down
BniB037056	-1.65155	7.53172e-26	4.93567e-24	down
Bra018430	-2.37632	7.824e-26	5.12314e-24	down
Bol016256	3.20884	7.98321e-26	5.22324e-24	up
Bol005017	14.2181	8.11683e-26	5.30647e-24	up
Bol040239	-1.85634	8.13793e-26	5.31605e-24	down
Bra023296	-2.05485	8.34258e-26	5.44543e-24	down
Bol028698	6.34839	8.94516e-26	5.83414e-24	up
Bra011671	-5.2098	9.03795e-26	5.89001e-24	down
Bra016398	-7.23654	9.93577e-26	6.47e-24	down
Bol044227	14.0766	9.99972e-26	6.50652e-24	up
Bol042787	10.8569	1.00248e-25	6.5177e-24	up
Bra008917	-2.36877	1.02322e-25	6.6473e-24	down
Bra027472	7.67042	1.03032e-25	6.68817e-24	up
Bra037954	-2.20066	1.04475e-25	6.77654e-24	down
BniB026854	2.1796	1.06131e-25	6.87853e-24	up
Bra026416	2.66902	1.0694e-25	6.9255e-24	up
Bra033070	3.65955	1.12386e-25	7.27251e-24	up
Bra009905	14.136	1.13152e-25	7.31634e-24	up
BniB024563	-2.26914	1.1607e-25	7.49916e-24	down
BniB031894	9.01753	1.16222e-25	7.5031e-24	up
BniB030114	4.90652	1.19941e-25	7.7371e-24	up
Bra018170	1.67481	1.24103e-25	7.99939e-24	up
Bra020297	-1.31074	1.26694e-25	8.16001e-24	down
BniB001817	4.91806	1.37042e-25	8.81963e-24	up
Bra024254	3.88627	1.37347e-25	8.83236e-24	up
Bra006703	7.85389	1.48278e-25	9.52788e-24	up
Bra021483	2.81333	1.57084e-25	1.00858e-23	up
BniB041996	5.34968	1.58566e-25	1.01731e-23	up
BniB016842	3.25966	1.59732e-25	1.024e-23	up
BniB043221	-2.22138	1.61631e-25	1.03537e-23	down
BniB015735	2.8616	1.64407e-25	1.05233e-23	up
Bra038842	4.76304	1.6832e-25	1.07654e-23	up
Bol004859	6.01515	1.74806e-25	1.11716e-23	up
BniB005292	7.87536	1.81831e-25	1.16116e-23	up
Bra005909	-3.40595	1.92007e-25	1.2252e-23	down
Bol038209	3.30595	1.93904e-25	1.23634e-23	up
Bol034607	1.87529	1.98474e-25	1.26451e-23	up
Bra028110	-2.17038	2.03721e-25	1.29694e-23	down
BniB015878	2.63392	2.11636e-25	1.34628e-23	up
Bra017152	3.44	2.12645e-25	1.35166e-23	up
BniB047495	2.80532	2.18251e-25	1.38623e-23	up
Bol004955	3.726	2.18466e-25	1.38653e-23	up
Bra019658	1.95459	2.20398e-25	1.39772e-23	up
Bra026687	2.13257	2.29654e-25	1.4553e-23	up
BniB001118	4.42797	2.30861e-25	1.46182e-23	up
Bol008579	2.0557	2.31687e-25	1.46593e-23	up
Bra024419	6.55142	2.35852e-25	1.49114e-23	up
Bra035149	7.2013	2.39125e-25	1.51068e-23	up
BniB026374	2.00334	2.41647e-25	1.52468e-23	up
Bra020635	2.48834	2.41711e-25	1.52468e-23	up
BniB044893	1.55332	2.53311e-25	1.59663e-23	up
BniB047325	-2.18745	2.71509e-25	1.71003e-23	down
Bol031452	-4.60063	2.73479e-25	1.72113e-23	down
Bra006374	5.0421	2.78198e-25	1.74816e-23	up
Bra028446	-1.68997	2.7812e-25	1.74816e-23	down
Bra018251	3.96948	2.79494e-25	1.75496e-23	up
BniB039354	2.91581	2.80998e-25	1.76307e-23	up
BniB026393	2.09006	2.93272e-25	1.83729e-23	up
BniB021264	4.00208	2.93106e-25	1.83729e-23	up
Bra034553	-2.29989	3.2538e-25	2.03689e-23	down
BniB048034	2.63987	3.36617e-25	2.10405e-23	up
Bol004929	13.671	3.36549e-25	2.10405e-23	up
BniB032012	3.79285	3.47409e-25	2.16986e-23	up
Bra032906	-2.10697	3.67759e-25	2.29523e-23	down
Bra015887	3.40005	3.89381e-25	2.42834e-23	up
BniB008565	3.25404	4.2536e-25	2.65071e-23	up
Bra007821	-1.5666	4.27847e-25	2.6642e-23	down
Bra005390	-2.96172	4.38687e-25	2.72965e-23	down
BniB000666	3.66581	5.0092e-25	3.11453e-23	up
Bra003946	-3.28785	5.13974e-25	3.19329e-23	down
BniB025201	7.5591	5.178e-25	3.21438e-23	up
BniB037233	13.7225	5.18148e-25	3.21438e-23	up
Bol009338	7.44882	5.34327e-25	3.31226e-23	up
BniB010289	4.61407	5.41335e-25	3.35319e-23	up
Bra006328	1.70545	5.46643e-25	3.38353e-23	up
Bol033629	13.7748	5.4711e-25	3.38388e-23	up
BniB017569	-2.46738	5.52624e-25	3.41543e-23	down
Bra038204	3.23837	5.67422e-25	3.50427e-23	up
Bra020616	-3.58467	5.86187e-25	3.61745e-23	down
BniB047311	2.42156	5.91377e-25	3.64675e-23	up
BniB004888	-2.64822	6.00427e-25	3.6998e-23	down
BniB014335	1.66008	6.04425e-25	3.72166e-23	up
BniB042189	10.7169	6.17014e-25	3.79634e-23	up
Bol045658	-1.46925	6.51894e-25	4.00796e-23	down
Bra040598	2.58793	6.69032e-25	4.11027e-23	up
Bra021292	-2.72462	6.69677e-25	4.11117e-23	down
Bol014127	-4.59561	6.79783e-25	4.17011e-23	down
BniB011478	13.624	6.89456e-25	4.22631e-23	up
Bra002849	3.87352	7.00215e-25	4.28908e-23	up
Bol017090	-6.72314	7.26449e-25	4.44647e-23	down
BniB046424	-3.81546	7.28215e-25	4.45398e-23	down
Bra028011	6.03279	7.51295e-25	4.59174e-23	up
Bra026653	-5.71193	7.70261e-25	4.70418e-23	down
Bra014734	13.8373	7.79171e-25	4.75507e-23	up
BniB021237	2.00272	7.90803e-25	4.8225e-23	up
Bol022395	12.2428	8.52244e-25	5.19334e-23	up
BniB015966	-1.53582	8.58852e-25	5.22975e-23	down
Bra027161	2.41786	8.72446e-25	5.30861e-23	up
BniB035835	-1.80101	8.87132e-25	5.394e-23	down
Bol017721	4.73127	8.97724e-25	5.45438e-23	up
Bra001359	1.7762	1.00009e-24	6.07188e-23	up
Bra038063	-1.90899	1.00804e-24	6.11564e-23	down
BniB037706	2.97341	1.02684e-24	6.22514e-23	up
Bol031146	2.07527	1.06855e-24	6.47325e-23	up
Bra008739	3.01224	1.10142e-24	6.66747e-23	up
Bra003973	-2.51472	1.17843e-24	7.12841e-23	down
Bol043591	6.94272	1.18472e-24	7.1612e-23	up
BniB019642	8.77594	1.23856e-24	7.48118e-23	up
Bol028054	3.6071	1.28568e-24	7.76013e-23	up
Bol044483	1.88079	1.28895e-24	7.7742e-23	up
BniB047470	2.28674	1.29611e-24	7.81164e-23	up
Bol043219	2.02539	1.30431e-24	7.8549e-23	up
Bra003281	13.6849	1.30519e-24	7.8549e-23	up
BniB002922	-2.41646	1.32725e-24	7.98188e-23	down
Bol038155	-1.52882	1.35304e-24	8.13107e-23	down
Bra011041	2.39327	1.36232e-24	8.18085e-23	up
Bol038628	-1.96339	1.37371e-24	8.24325e-23	down
Bol031499	5.00842	1.38014e-24	8.27582e-23	up
Bol028055	12.7213	1.43583e-24	8.60353e-23	up
Bra029204	6.19541	1.47998e-24	8.86163e-23	up
BniB001485	-1.90151	1.52543e-24	9.12718e-23	down
BniB017924	2.6503	1.67509e-24	1.00154e-22	up
Bra001229	2.44035	1.68389e-24	1.00607e-22	up
BniB000457	9.09968	1.75106e-24	1.04544e-22	up
Bra015802	-6.36587	1.75344e-24	1.04611e-22	down
Bol025203	-1.6035	1.78364e-24	1.06336e-22	down
BniB018773	-2.08154	1.79774e-24	1.07099e-22	down
Bra004927	-6.17918	1.85517e-24	1.10441e-22	down
BniB027069	-3.55086	1.88238e-24	1.1198e-22	down
Bra010605	-1.92449	1.88425e-24	1.12011e-22	down
Bra009384	-1.973	1.9549e-24	1.16127e-22	down
Bra025359	-1.2592	1.9813e-24	1.1761e-22	down
BniB003251	-1.46723	2.01196e-24	1.19344e-22	down
Bra031189	10.3762	2.05111e-24	1.21579e-22	up
BniB029261	-4.88729	2.07071e-24	1.22653e-22	down
Bol045433	13.5553	2.08218e-24	1.23244e-22	up
Bra012253	4.42863	2.14251e-24	1.26724e-22	up
BniB011025	-3.56381	2.30981e-24	1.36522e-22	down
BniB014997	-1.82159	2.38007e-24	1.40574e-22	down
Bol013643	-1.83297	2.39332e-24	1.41255e-22	down
Bra010684	-1.75956	2.39666e-24	1.41352e-22	down
Bra016439	4.50474	2.42147e-24	1.42713e-22	up
Bra029719	-1.74997	2.44716e-24	1.44124e-22	down
Bol029568	2.92037	2.47865e-24	1.45875e-22	up
BniB046184	1.72042	2.51118e-24	1.47684e-22	up
Bol017346	-3.43925	2.65586e-24	1.56081e-22	down
Bol031486	-4.03889	2.71037e-24	1.59172e-22	down
BniB000716	1.78612	2.76671e-24	1.62364e-22	up
Bra020584	3.65978	2.78113e-24	1.63095e-22	up
Bol021927	-5.04684	2.93405e-24	1.71941e-22	down
Bra038498	2.42826	2.97767e-24	1.74373e-22	up
Bol023034	3.34086	3.04566e-24	1.78228e-22	up
Bol025304	-5.46691	3.12389e-24	1.82677e-22	down
Bol013040	-4.01163	3.28025e-24	1.91684e-22	down
Bol019313	-1.47929	3.3356e-24	1.94781e-22	down
Bra030768	-7.0014	3.4627e-24	2.0206e-22	down
Bol015125	1.55202	3.57783e-24	2.08631e-22	up
BniB043537	-2.49265	3.83279e-24	2.2334e-22	down
Bra014459	-6.27178	3.87018e-24	2.2536e-22	down
BniB047021	2.65805	4.01018e-24	2.33348e-22	up
BniB019274	4.45105	4.01589e-24	2.33515e-22	up
BniB013615	-13.8709	4.17703e-24	2.42715e-22	down
Bra003422	4.06262	4.41646e-24	2.56446e-22	up
BniB037527	-1.41758	4.53471e-24	2.63128e-22	down
Bra016968	2.53177	4.74611e-24	2.75201e-22	up
BniB008850	1.90835	4.76814e-24	2.76284e-22	up
BniB027113	-4.40916	4.87613e-24	2.82344e-22	down
Bol017956	-2.06441	5.01819e-24	2.90366e-22	down
Bra021415	-3.0567	5.14802e-24	2.97669e-22	down
BniB019359	-4.35353	5.33938e-24	3.08518e-22	down
Bra012928	7.68686	5.46129e-24	3.15342e-22	up
BniB021523	-1.94874	5.50216e-24	3.17479e-22	down
Bra038642	1.81502	5.68862e-24	3.2801e-22	up
Bra039297	2.50453	5.7127e-24	3.29168e-22	up
Bol032081	-3.07673	5.84417e-24	3.36509e-22	down
Bra010276	-3.7952	5.86115e-24	3.37251e-22	down
Bra026140	4.56609	5.9104e-24	3.39848e-22	up
Bol036596	4.41814	6.02817e-24	3.46378e-22	up
BniB024080	3.35192	6.13375e-24	3.522e-22	up
BniB038129	-6.69965	6.44273e-24	3.69685e-22	down
Bra039462	2.50049	6.53679e-24	3.74821e-22	up
Bra032448	-2.97697	6.69526e-24	3.83641e-22	down
BniB024349	-2.49599	7.27082e-24	4.16333e-22	down
BniB015013	4.62641	7.41919e-24	4.24534e-22	up
Bra038613	1.49275	7.5243e-24	4.3025e-22	up
Bra008788	-3.72635	7.53051e-24	4.30308e-22	down
Bol012561	2.12496	7.5896e-24	4.33384e-22	up
Bol017405	-2.85048	7.65428e-24	4.36775e-22	down
BniB013302	2.58358	8.02362e-24	4.57535e-22	up
Bol037066	1.96999	8.34674e-24	4.75632e-22	up
Bra007093	1.80774	8.47604e-24	4.82667e-22	up
BniB045010	2.24033	8.48249e-24	4.82701e-22	up
BniB035477	-2.9781	8.87264e-24	5.04555e-22	down
BniB021835	-1.75824	9.54458e-24	5.42392e-22	down
BniB040705	-1.68364	9.58687e-24	5.44421e-22	down
Bol006259	2.4686	9.6757e-24	5.49088e-22	up
BniB007393	13.5688	9.73044e-24	5.51815e-22	up
Bra032150	-3.21751	1.00984e-23	5.72291e-22	down
Bra019920	-2.36291	1.024e-23	5.79122e-22	down
Bra015683	-5.52238	1.02367e-23	5.79122e-22	down
BniB033177	3.10385	1.02354e-23	5.79122e-22	up
Bol018186	2.19721	1.08132e-23	6.11119e-22	up
BniB009207	-2.61419	1.08648e-23	6.13618e-22	down
Bra022161	-2.44903	1.09117e-23	6.15844e-22	down
Bol025375	2.8181	1.14238e-23	6.44303e-22	up
Bra026357	8.44571	1.14958e-23	6.47922e-22	up
Bra030942	1.66172	1.15167e-23	6.48657e-22	up
BniB029329	8.71457	1.16238e-23	6.54246e-22	up
Bol032410	1.61075	1.17223e-23	6.59341e-22	up
BniB021685	6.07037	1.19455e-23	6.71436e-22	up
Bra029164	-1.68247	1.20485e-23	6.76764e-22	down
Bol038031	2.08746	1.22909e-23	6.89911e-22	up
Bra000891	11.7932	1.24706e-23	6.99522e-22	up
Bol005135	4.86605	1.27654e-23	7.15574e-22	up
Bol013124	-4.2374	1.35005e-23	7.56268e-22	down
Bol014643	3.23618	1.35268e-23	7.57225e-22	up
Bra016173	-3.11694	1.35856e-23	7.60002e-22	down
Bra027200	2.27636	1.36377e-23	7.62398e-22	up
Bol021766	3.36747	1.37667e-23	7.69093e-22	up
Bra039365	3.17123	1.41142e-23	7.87973e-22	up
Bra007049	2.53912	1.46335e-23	8.16412e-22	up
Bol030658	1.26902	1.46463e-23	8.16576e-22	up
BniB012810	1.4371	1.47686e-23	8.22836e-22	up
BniB018852	5.75853	1.5615e-23	8.69293e-22	up
Bol031472	1.67088	1.56235e-23	8.69293e-22	up
Bra029230	1.84426	1.57311e-23	8.74692e-22	up
BniB028138	4.07911	1.58316e-23	8.79687e-22	up
Bra024749	-4.13689	1.5865e-23	8.80952e-22	down
Bra014161	1.48831	1.59048e-23	8.82566e-22	up
Bra026171	-1.84702	1.66264e-23	9.21512e-22	down
Bra022984	-1.38465	1.6629e-23	9.21512e-22	down
Bol036001	6.11869	1.67129e-23	9.25541e-22	up
Bra014425	5.45432	1.74385e-23	9.6508e-22	up
BniB048274	8.69018	1.75605e-23	9.71179e-22	up
BniB006880	1.82596	1.85494e-23	1.02518e-21	up
BniB010777	2.54218	1.89292e-23	1.04547e-21	up
BniB021494	-2.39591	1.94645e-23	1.07432e-21	down
BniB004149	2.6791	1.95018e-23	1.07566e-21	up
BniB022765	4.83835	1.96987e-23	1.0858e-21	up
BniB016634	3.19331	2.00912e-23	1.10606e-21	up
Bol043805	-2.29434	2.00931e-23	1.10606e-21	down
BniB007896	1.64153	2.0671e-23	1.13711e-21	up
Bra009276	6.19052	2.13888e-23	1.17582e-21	up
Bra007945	-4.68105	2.21022e-23	1.21422e-21	down
Bra022586	4.53907	2.43831e-23	1.33864e-21	up
Bra013148	2.72146	2.47294e-23	1.35675e-21	up
Bra003469	4.35815	2.48342e-23	1.36159e-21	up
Bol010940	4.36805	2.49585e-23	1.3675e-21	up
BniB000585	-2.74571	2.51482e-23	1.37698e-21	down
Bol034957	6.0509	2.54158e-23	1.39071e-21	up
BniB021605	-1.07117	2.55346e-23	1.39593e-21	down
Bra008890	3.26802	2.5545e-23	1.39593e-21	up
Bra038465	-2.46012	2.59331e-23	1.4162e-21	down
Bol032722	-2.01804	2.60574e-23	1.42205e-21	down
BniB027161	1.77415	2.62671e-23	1.43254e-21	up
BniB031761	3.6786	2.74994e-23	1.49876e-21	up
BniB015259	3.021	2.7589e-23	1.50266e-21	up
Bol026880	-2.91544	2.78407e-23	1.51536e-21	down
Bra040537	13.1511	2.83287e-23	1.54091e-21	up
Bra014524	1.60749	2.88173e-23	1.56645e-21	up
Bol015901	2.56495	2.92953e-23	1.59139e-21	up
BniB024660	5.55894	3.02114e-23	1.64008e-21	up
Bra033363	13.1143	3.16525e-23	1.71718e-21	up
Bra005992	2.19241	3.17432e-23	1.72097e-21	up
BniB029470	-13.459	3.39023e-23	1.83682e-21	down
Bol038018	2.49625	3.4052e-23	1.84372e-21	up
Bol036708	-2.85849	3.45525e-23	1.86959e-21	down
BniB037232	8.58235	3.46724e-23	1.87485e-21	up
Bra013544	-10.8805	3.51611e-23	1.90003e-21	down
BniB029865	-1.53316	3.71321e-23	2.00523e-21	down
Bra010428	-1.30352	3.80098e-23	2.05128e-21	down
BniB015764	10.1242	3.99066e-23	2.15225e-21	up
BniB016297	2.93053	4.30931e-23	2.32259e-21	up
BniB005107	3.69323	4.45337e-23	2.39866e-21	up
BniB041297	-2.48748	4.61334e-23	2.48321e-21	down
Bol040103	4.69142	5.05689e-23	2.72018e-21	up
Bra000696	-7.37982	5.10612e-23	2.74487e-21	down
Bol010275	-2.66735	5.12002e-23	2.75055e-21	down
Bra039852	4.12408	5.52951e-23	2.96861e-21	up
BniB012526	8.00119	5.67452e-23	3.04448e-21	up
Bol036669	-1.45673	5.79087e-23	3.10489e-21	down
Bra002022	2.69226	5.94813e-23	3.18713e-21	up
Bra004786	-1.66656	6.11878e-23	3.27644e-21	down
Bol026297	10.2249	6.33896e-23	3.39214e-21	up
BniB008353	2.55994	6.40224e-23	3.42379e-21	up
BniB000364	-3.7543	6.46629e-23	3.4558e-21	down
Bol031281	-2.83677	6.4774e-23	3.4595e-21	down
BniB046999	10.0363	6.57394e-23	3.50879e-21	up
Bra004719	-3.11574	6.665e-23	3.5551e-21	down
Bra034446	-3.59185	6.72341e-23	3.58394e-21	down
BniB005257	6.29634	6.76374e-23	3.60311e-21	up
BniB046998	13.0344	6.8608e-23	3.65246e-21	up
BniB018851	1.94339	6.91148e-23	3.67707e-21	up
Bol028088	-6.81486	7.086e-23	3.76749e-21	down
BniB045255	3.11836	7.09588e-23	3.76789e-21	up
BniB018758	2.72975	7.09556e-23	3.76789e-21	up
BniB048449	2.01826	7.20913e-23	3.82557e-21	up
Bra011786	2.01043	7.67842e-23	4.07198e-21	up
Bra008649	13.0405	7.73226e-23	4.0979e-21	up
Bol017058	-1.47453	7.7988e-23	4.13051e-21	down
Bra036204	7.38506	7.87323e-23	4.16726e-21	up
Bol031360	13.1094	7.88746e-23	4.17212e-21	up
BniB018911	1.87945	8.1729e-23	4.32034e-21	up
BniB039509	2.07446	8.18656e-23	4.32479e-21	up
Bra003601	1.39424	8.27593e-23	4.36921e-21	up
Bra039407	-1.41242	8.61501e-23	4.54531e-21	down
BniB004480	1.82313	8.77781e-23	4.62825e-21	up
BniB025199	2.71829	9.00216e-23	4.74351e-21	up
BniB030818	-1.36833	9.0225e-23	4.7512e-21	down
Bol044186	8.46756	9.1617e-23	4.82142e-21	up
Bra030523	-4.45266	9.29283e-23	4.88732e-21	down
Bra019228	2.78889	9.46667e-23	4.97558e-21	up
BniB044738	3.28414	9.82353e-23	5.15985e-21	up
BniB006732	2.63651	9.89371e-23	5.19341e-21	up
BniB018783	4.44422	1.00508e-22	5.27251e-21	up
BniB018447	-2.58416	1.02194e-22	5.35755e-21	down
BniB002225	-4.35672	1.06994e-22	5.60565e-21	down
Bra028554	-4.27164	1.15007e-22	6.02165e-21	down
Bra009804	10.1305	1.15188e-22	6.02728e-21	up
Bra009382	1.45066	1.18173e-22	6.17955e-21	up
BniB011190	6.27527	1.18297e-22	6.18216e-21	up
BniB018701	3.09808	1.18657e-22	6.19705e-21	up
Bra026144	3.20364	1.19669e-22	6.24595e-21	up
BniB012056	4.28165	1.24974e-22	6.51872e-21	up
Bra028506	1.90693	1.26523e-22	6.59532e-21	up
BniB031620	-4.00399	1.26926e-22	6.61217e-21	down
BniB024793	-3.03276	1.29814e-22	6.75836e-21	down
Bol041006	-4.64133	1.3157e-22	6.84547e-21	down
BniB016810	6.68938	1.33327e-22	6.93252e-21	up
BniB011108	-2.08156	1.35884e-22	7.061e-21	down
Bra025187	13.3524	1.38256e-22	7.17976e-21	up
Bra036838	-3.77509	1.38675e-22	7.19697e-21	down
BniB016768	-6.38532	1.39093e-22	7.21412e-21	down
Bra031350	5.83688	1.4388e-22	7.45771e-21	up
Bra010612	2.94497	1.45591e-22	7.54167e-21	up
Bol023423	1.32514	1.46359e-22	7.5767e-21	up
BniB022071	3.15132	1.51559e-22	7.84101e-21	up
BniB003162	2.11811	1.5363e-22	7.94317e-21	up
Bol024852	1.56699	1.53806e-22	7.94727e-21	up
Bra006688	-1.45174	1.61904e-22	8.36046e-21	down
Bol038295	-1.82298	1.7101e-22	8.8252e-21	down
Bra001198	-1.46135	1.71168e-22	8.82781e-21	down
Bra004180	-8.51888	1.74371e-22	8.98742e-21	down
Bol038644	1.45551	1.75512e-22	9.04058e-21	up
BniB047494	6.786	1.79168e-22	9.22315e-21	up
Bol045799	3.34728	1.80793e-22	9.301e-21	up
BniB022086	3.10715	1.83698e-22	9.44454e-21	up
Bra001017	3.78791	1.84897e-22	9.50025e-21	up
Bra014931	5.33046	1.8531e-22	9.51558e-21	up
BniB029871	7.38725	1.96041e-22	1.00604e-20	up
BniB021032	-2.14017	1.98952e-22	1.02034e-20	down
BniB037975	-1.73235	2.01299e-22	1.03174e-20	down
Bol034768	-4.3426	2.02922e-22	1.03941e-20	down
Bra024640	5.11195	2.06357e-22	1.05635e-20	up
Bol011221	2.15438	2.28566e-22	1.16931e-20	up
Bra039713	13.1511	2.38251e-22	1.21811e-20	up
Bra015870	2.78125	2.43885e-22	1.24614e-20	up
BniB004738	4.46504	2.44232e-22	1.24714e-20	up
Bol011120	-1.763	2.44396e-22	1.2472e-20	down
BniB029916	1.7135	2.54536e-22	1.29815e-20	up
Bra017025	5.92834	2.55934e-22	1.30447e-20	up
Bra017289	8.25886	2.63788e-22	1.34367e-20	up
Bra015449	12.8178	2.64085e-22	1.34436e-20	up
Bra008850	4.86739	2.70613e-22	1.37674e-20	up
BniB002319	-2.418	2.90559e-22	1.47731e-20	down
BniB045083	-1.57414	2.94029e-22	1.49403e-20	down
Bra024221	4.18987	3.02986e-22	1.53859e-20	up
Bra010330	-1.51253	3.12372e-22	1.58528e-20	down
Bra022138	3.98817	3.17044e-22	1.608e-20	up
BniB042746	-1.67531	3.1805e-22	1.61212e-20	down
BniB030779	3.76748	3.28949e-22	1.66634e-20	up
Bra019098	-3.23688	3.38549e-22	1.71392e-20	down
BniB007274	3.01039	3.41144e-22	1.726e-20	up
BniB035392	-1.56585	3.4191e-22	1.72881e-20	down
Bra039824	-4.76191	3.43199e-22	1.73427e-20	down
Bra039301	-1.52245	3.47656e-22	1.75572e-20	down
Bra022058	4.28475	3.58121e-22	1.80746e-20	up
Bra022898	4.12243	3.78849e-22	1.91091e-20	up
Bra023606	-1.98967	3.83396e-22	1.93266e-20	down
Bol034340	12.8329	3.96239e-22	1.99618e-20	up
BniB007984	3.57655	3.98448e-22	2.00609e-20	up
Bra032533	3.21077	4.19726e-22	2.11193e-20	up
Bol004416	3.79132	4.26113e-22	2.14146e-20	up
Bol045526	8.25437	4.25909e-22	2.14146e-20	up
Bra035853	-1.91079	4.29619e-22	2.15777e-20	down
BniB045745	2.61441	4.30779e-22	2.16228e-20	up
Bra032083	1.99957	4.37794e-22	2.19615e-20	up
BniB011102	1.44127	4.4358e-22	2.22383e-20	up
Bra023189	2.23662	4.45983e-22	2.23452e-20	up
BniB036914	11.4593	4.53114e-22	2.26887e-20	up
Bra010455	-1.19143	4.54206e-22	2.27296e-20	down
BniB018857	-1.82887	4.5591e-22	2.2801e-20	down
Bol030979	-4.58633	4.61101e-22	2.30467e-20	down
Bra003468	-2.8687	4.68892e-22	2.34219e-20	down
Bra009509	6.38964	4.76314e-22	2.37783e-20	up
BniB041623	-2.51527	4.78306e-22	2.38633e-20	down
Bol036928	-2.55988	4.80666e-22	2.39666e-20	down
BniB004029	1.62668	4.95048e-22	2.46688e-20	up
Bra029888	-7.29047	5.04223e-22	2.51108e-20	down
Bol039670	4.04931	5.12402e-22	2.55028e-20	up
Bra011929	-1.15719	5.12792e-22	2.55068e-20	down
Bra016013	1.96369	5.14314e-22	2.55671e-20	up
Bol005900	3.99373	5.1676e-22	2.56732e-20	up
Bol025286	7.5728	5.53697e-22	2.74917e-20	up
BniB019276	1.46151	5.58698e-22	2.77234e-20	up
Bol017547	7.44577	5.72043e-22	2.83685e-20	up
Bra038803	9.89615	5.89631e-22	2.92232e-20	up
Bol018105	-3.91963	5.96993e-22	2.95703e-20	down
BniB027656	4.07571	6.19367e-22	3.06602e-20	up
BniB004363	-2.5877	6.23151e-22	3.0829e-20	down
BniB017805	-1.67782	6.81124e-22	3.36769e-20	down
BniB010165	1.49961	7.0996e-22	3.50816e-20	up
Bra034739	-1.99715	7.33342e-22	3.62153e-20	down
BniB013263	3.07669	7.75302e-22	3.82646e-20	up
Bol007635	7.71501	7.83997e-22	3.86706e-20	up
Bra010603	-1.98446	7.9354e-22	3.9118e-20	down
Bra004792	-3.17791	7.96748e-22	3.92527e-20	down
Bra019468	2.18486	8.12319e-22	3.99959e-20	up
Bra006273	-3.27187	8.14449e-22	4.00769e-20	down
Bra011881	2.78741	8.25807e-22	4.05875e-20	up
Bol024991	1.69399	8.25573e-22	4.05875e-20	up
Bra003056	1.81747	8.34918e-22	4.10108e-20	up
Bra018812	3.13281	8.38265e-22	4.11507e-20	up
Bra037529	2.10692	8.51466e-22	4.1774e-20	up
BniB014258	-3.99524	8.56812e-22	4.20113e-20	down
BniB044869	1.48985	8.66032e-22	4.24381e-20	up
Bra017969	-5.24556	8.70455e-22	4.26296e-20	down
Bol042629	8.12124	8.81847e-22	4.31619e-20	up
Bra032644	-2.34852	8.86464e-22	4.33622e-20	down
Bra014710	3.57498	9.16109e-22	4.47858e-20	up
BniB043136	-1.91815	9.21811e-22	4.50378e-20	down
Bol043443	-1.60934	9.26244e-22	4.52277e-20	down
BniB039744	-2.96746	9.33595e-22	4.55596e-20	down
Bra035213	1.8473	9.36797e-22	4.56889e-20	up
Bol014455	1.66966	9.40532e-22	4.5844e-20	up
Bol017862	1.51865	9.46104e-22	4.60884e-20	up
Bol036091	-1.57935	9.49469e-22	4.6225e-20	down
Bra035427	2.39292	9.52895e-22	4.63645e-20	up
Bol029112	-2.59123	1.01494e-21	4.93543e-20	down
Bra009126	-2.17381	1.03923e-21	5.0506e-20	down
Bra030503	6.19784	1.0462e-21	5.08148e-20	up
Bra028639	-4.40864	1.05042e-21	5.09895e-20	down
BniB036176	-1.25825	1.05726e-21	5.12915e-20	down
BniB012990	-1.61538	1.06857e-21	5.18094e-20	down
Bra010818	2.11399	1.07497e-21	5.20893e-20	up
Bol012545	12.631	1.07586e-21	5.21018e-20	up
Bra017296	-4.72418	1.09361e-21	5.29305e-20	down
Bra021673	-1.97377	1.0959e-21	5.30101e-20	down
Bra003530	5.83739	1.09991e-21	5.3173e-20	up
Bra034203	12.6625	1.10373e-21	5.33265e-20	up
BniB006674	2.65938	1.10504e-21	5.33583e-20	up
Bra009678	1.74479	1.16977e-21	5.64181e-20	up
Bol009655	2.17557	1.16952e-21	5.64181e-20	up
BniB023614	-2.33758	1.17202e-21	5.64935e-20	down
Bra035512	1.68196	1.1773e-21	5.67153e-20	up
Bra018433	-3.02855	1.20182e-21	5.78627e-20	down
Bra006671	-3.47964	1.21668e-21	5.85438e-20	down
Bol028732	1.79804	1.23038e-21	5.91684e-20	up
BniB017286	3.56285	1.26337e-21	6.07199e-20	up
Bol016431	2.67543	1.28507e-21	6.17268e-20	up
BniB013823	9.80196	1.29887e-21	6.23326e-20	up
Bra016097	2.10268	1.29919e-21	6.23326e-20	up
Bol022117	2.89629	1.30585e-21	6.26155e-20	up
BniB022602	-1.78203	1.32098e-21	6.33045e-20	down
BniB018235	4.81325	1.35848e-21	6.50637e-20	up
BniB030181	-1.99948	1.39237e-21	6.66481e-20	down
Bol018140	-1.3835	1.39533e-21	6.67513e-20	down
Bol019455	12.7234	1.41484e-21	6.76454e-20	up
BniB019174	-1.7259	1.43008e-21	6.83345e-20	down
Bra033980	-4.12775	1.48288e-21	7.08162e-20	down
Bra003654	3.65845	1.49286e-21	7.12516e-20	up
BniB018397	6.13239	1.50282e-21	7.16855e-20	up
Bol032108	9.71309	1.53195e-21	7.30142e-20	up
Bra004679	-2.89636	1.53244e-21	7.30142e-20	down
Bol028431	-1.39722	1.5367e-21	7.31749e-20	down
BniB027779	-1.85808	1.54979e-21	7.37557e-20	down
Bra035287	6.49606	1.56051e-21	7.4223e-20	up
BniB012703	2.96699	1.57631e-21	7.49314e-20	up
Bol038249	1.99674	1.58775e-21	7.53882e-20	up
BniB010579	3.64271	1.58707e-21	7.53882e-20	up
Bra039627	2.29082	1.60546e-21	7.61855e-20	up
Bra021880	-1.46109	1.64596e-21	7.80624e-20	down
BniB037767	2.33329	1.66851e-21	7.90864e-20	up
Bra004536	8.14599	1.71976e-21	8.1469e-20	up
BniB037455	-1.49043	1.72787e-21	8.18065e-20	down
BniB006827	-4.56687	1.80648e-21	8.54791e-20	down
Bol015002	1.65294	1.92056e-21	9.08251e-20	up
Bra009048	7.07166	1.93291e-21	9.1357e-20	up
BniB007983	11.306	1.97239e-21	9.31697e-20	up
BniB005023	-3.66297	2.07833e-21	9.81174e-20	down
Bol024966	2.02847	2.10522e-21	9.92735e-20	up
BniB015185	-1.95979	2.10456e-21	9.92735e-20	down
BniB029059	3.35264	2.19936e-21	1.03654e-19	up
BniB022198	3.14433	2.20825e-21	1.04013e-19	up
BniB021389	-1.61774	2.23076e-21	1.05014e-19	down
Bra023589	11.103	2.2445e-21	1.056e-19	up
Bol038667	3.14763	2.30567e-21	1.08416e-19	up
Bol022378	-2.05351	2.31113e-21	1.08611e-19	down
BniB023558	2.72447	2.3336e-21	1.09605e-19	up
BniB046292	-1.51528	2.33511e-21	1.09613e-19	down
Bra010098	-1.81211	2.33908e-21	1.09737e-19	down
BniB011548	-5.58787	2.4276e-21	1.13826e-19	down
BniB001518	-1.66506	2.46361e-21	1.15449e-19	down
BniB002578	-7.21785	2.50073e-21	1.17122e-19	down
Bra015837	-4.06758	2.5088e-21	1.17433e-19	down
Bol043171	-1.20603	2.53436e-21	1.18562e-19	down
Bol045666	7.33205	2.54439e-21	1.18964e-19	up
BniB033240	5.25527	2.65882e-21	1.24244e-19	up
Bra004477	-4.45126	2.6966e-21	1.25938e-19	down
Bol021253	3.28995	2.77497e-21	1.29525e-19	up
Bra027168	-1.703	2.8003e-21	1.30633e-19	down
BniB033773	-1.72001	2.85869e-21	1.33282e-19	down
BniB038755	1.90434	2.87679e-21	1.3405e-19	up
Bol021776	2.95815	2.90984e-21	1.35514e-19	up
Bra002523	-1.40381	2.91782e-21	1.35808e-19	down
BniB036752	-1.54895	2.96094e-21	1.37738e-19	down
BniB037386	6.40401	3.01434e-21	1.40143e-19	up
Bra033846	1.60751	3.04011e-21	1.41262e-19	up
BniB022718	1.93712	3.04904e-21	1.41597e-19	up
Bol025616	-2.0627	3.05906e-21	1.41982e-19	down
BniB017494	-3.89534	3.18205e-21	1.47608e-19	down
Bol023416	12.7434	3.22865e-21	1.49685e-19	up
BniB039202	11.2654	3.29194e-21	1.52534e-19	up
Bra014882	1.55972	3.33001e-21	1.54212e-19	up
BniB007136	-1.68132	3.46648e-21	1.60441e-19	down
Bra025716	12.5081	3.57103e-21	1.65188e-19	up
BniB000908	-1.5097	3.65731e-21	1.69084e-19	down
BniB029472	1.7191	3.6997e-21	1.70948e-19	up
Bol027725	3.35382	3.87556e-21	1.78974e-19	up
Bra011479	2.33084	3.88146e-21	1.79146e-19	up
Bra037437	-1.96886	3.95996e-21	1.82667e-19	down
Bol044305	-4.05426	4.02247e-21	1.85447e-19	down
BniB038542	1.9022	4.0375e-21	1.86036e-19	up
BniB026865	-3.56294	4.04312e-21	1.86191e-19	down
BniB005287	2.35808	4.10167e-21	1.88782e-19	up
Bra034559	2.6304	4.14525e-21	1.90681e-19	up
Bra017288	7.985	4.33028e-21	1.98971e-19	up
Bra037366	12.4645	4.32973e-21	1.98971e-19	up
Bol009875	9.69595	4.3616e-21	2.00299e-19	up
Bol039676	-1.81351	4.49481e-21	2.06301e-19	down
Bol032949	-1.50474	4.54042e-21	2.08279e-19	down
Bra021074	-2.09712	4.62126e-21	2.1187e-19	down
Bra014537	10.9772	4.69955e-21	2.15339e-19	up
Bra026973	-2.42079	4.76315e-21	2.18133e-19	down
Bra013629	12.5146	4.8418e-21	2.21611e-19	up
BniB022310	-2.14903	4.8616e-21	2.22395e-19	down
Bra020529	-1.31072	4.94767e-21	2.26207e-19	down
Bol006907	2.20373	5.23695e-21	2.393e-19	up
Bol013503	3.64678	5.31947e-21	2.42802e-19	up
Bol026113	-1.50902	5.31696e-21	2.42802e-19	down
Bra005475	1.40365	5.4307e-21	2.47742e-19	up
BniB017541	11.098	5.60071e-21	2.55356e-19	up
BniB043203	2.02401	5.61479e-21	2.55857e-19	up
Bra005007	-1.79823	5.63429e-21	2.56604e-19	down
Bol017906	-2.16406	5.7078e-21	2.59809e-19	down
Bol013545	1.40303	5.78776e-21	2.63303e-19	up
BniB011113	-4.19746	5.84227e-21	2.65637e-19	down
Bol015831	-1.35827	5.91927e-21	2.6899e-19	down
Bra006699	-1.23498	5.92499e-21	2.69101e-19	down
Bol006612	-3.8447	6.14151e-21	2.78662e-19	down
Bra016334	11.1348	6.14224e-21	2.78662e-19	up
BniB007866	-1.6289	6.20571e-21	2.81387e-19	down
Bra005185	-1.08051	6.40389e-21	2.90213e-19	down
BniB031401	3.37253	6.64359e-21	3.00911e-19	up
Bol041498	8.03596	6.73863e-21	3.05048e-19	up
BniB033797	2.27514	6.76409e-21	3.06033e-19	up
Bra030939	2.10334	6.84765e-21	3.09644e-19	up
Bol019439	-1.3594	6.86912e-21	3.10445e-19	down
Bol025374	3.30573	7.04306e-21	3.18132e-19	up
Bra013567	2.5297	7.05707e-21	3.1859e-19	up
Bra011668	-1.47899	7.38678e-21	3.33293e-19	down
Bra029649	9.77543	7.44488e-21	3.35731e-19	up
Bol035811	1.95396	7.45317e-21	3.35922e-19	up
Bol007168	2.51028	7.58392e-21	3.41628e-19	up
Bra022725	6.93499	7.59487e-21	3.41935e-19	up
Bol042991	-1.54799	7.6356e-21	3.43581e-19	down
Bra033395	12.5588	7.76336e-21	3.4914e-19	up
BniB022773	12.5875	7.98362e-21	3.5885e-19	up
Bra010945	11.0668	8.08046e-21	3.63005e-19	up
BniB022845	1.29362	8.11836e-21	3.64509e-19	up
Bol027530	4.37492	8.19056e-21	3.67551e-19	up
Bra002857	12.4284	8.24593e-21	3.69835e-19	up
Bol039511	-1.90207	8.2552e-21	3.7005e-19	down
Bra002004	8.06883	8.27302e-21	3.70647e-19	up
Bra033344	-1.57059	8.29817e-21	3.71572e-19	down
Bra002189	-3.41299	8.45204e-21	3.78258e-19	down
Bol029936	-4.53755	8.69535e-21	3.88935e-19	down
BniB001538	5.75225	8.89265e-21	3.97545e-19	up
Bra019405	5.51221	9.08468e-21	4.0591e-19	up
Bra010972	12.454	9.29388e-21	4.15033e-19	up
Bol017537	-1.32354	9.40465e-21	4.19752e-19	down
BniB034571	1.71733	9.46994e-21	4.22438e-19	up
Bra015719	-3.10475	9.58464e-21	4.27324e-19	down
BniB014690	9.5765	9.61938e-21	4.28641e-19	up
BniB008631	-1.44595	9.77825e-21	4.35486e-19	down
Bra019912	-2.28403	1.00011e-20	4.45171e-19	down
Bol033376	-1.73294	1.011e-20	4.49775e-19	down
BniB035535	-4.98049	1.03223e-20	4.58974e-19	down
BniB029651	-2.0063	1.04171e-20	4.6294e-19	down
Bra034374	2.43644	1.07233e-20	4.76291e-19	up
Bol008897	-1.36991	1.07446e-20	4.76977e-19	down
Bra006875	1.89135	1.08665e-20	4.82132e-19	up
Bol005727	6.3833	1.10168e-20	4.88537e-19	up
Bra014501	7.49061	1.10517e-20	4.89822e-19	up
Bol027195	-1.39914	1.12792e-20	4.99635e-19	down
BniB043722	1.69163	1.14726e-20	5.07933e-19	up
BniB038985	8.20734	1.1664e-20	5.16129e-19	up
BniB025501	5.52309	1.20654e-20	5.33318e-19	up
Bra010054	12.5158	1.20622e-20	5.33318e-19	up
Bra027783	3.84755	1.20877e-20	5.34018e-19	up
Bra002312	1.86259	1.21051e-20	5.34501e-19	up
BniB016611	-2.01625	1.25994e-20	5.56029e-19	down
Bra024204	-1.6519	1.32653e-20	5.85006e-19	down
Bol008430	-2.46014	1.32701e-20	5.85006e-19	down
BniB029323	12.3553	1.33658e-20	5.88909e-19	up
Bra032889	-2.48597	1.34511e-20	5.92351e-19	down
BniB022381	4.26621	1.34922e-20	5.93843e-19	up
Bol025908	-1.47072	1.36911e-20	6.01955e-19	down
BniB010444	-2.24338	1.36884e-20	6.01955e-19	down
BniB030858	3.12417	1.3838e-20	6.08093e-19	up
BniB029324	12.3309	1.38974e-20	6.10377e-19	up
Bra021736	1.67066	1.43318e-20	6.29119e-19	up
Bol030257	2.60283	1.44972e-20	6.36045e-19	up
Bra010931	1.58571	1.48201e-20	6.49864e-19	up
Bra032750	-1.19946	1.5055e-20	6.59815e-19	down
BniB006750	3.34688	1.52109e-20	6.66293e-19	up
Bra019373	12.299	1.54273e-20	6.75414e-19	up
BniB044766	3.17229	1.54489e-20	6.76004e-19	up
Bra009095	2.19326	1.55814e-20	6.81437e-19	up
Bol044399	-1.8089	1.57614e-20	6.88944e-19	down
Bol023059	2.31697	1.58451e-20	6.92238e-19	up
BniB034010	1.9086	1.59249e-20	6.95356e-19	up
Bol042199	3.70179	1.60208e-20	6.99174e-19	up
Bra036281	-2.53788	1.6591e-20	7.23675e-19	down
Bol008929	12.2812	1.69459e-20	7.38765e-19	up
BniB021728	2.58105	1.74911e-20	7.62131e-19	up
BniB010316	-4.15838	1.76907e-20	7.70421e-19	down
Bra017914	-1.70169	1.80546e-20	7.85857e-19	down
Bra019371	12.2483	1.89779e-20	8.25608e-19	up
Bol040770	-1.58218	1.90073e-20	8.26453e-19	down
BniB030307	12.306	1.90938e-20	8.29775e-19	up
BniB048407	8.84318	1.9378e-20	8.41683e-19	up
Bra025342	4.05455	1.95735e-20	8.4973e-19	up
Bol032440	-1.91853	2.03274e-20	8.81995e-19	down
Bol025007	2.82464	2.03518e-20	8.82586e-19	up
Bra026959	2.57434	2.05682e-20	8.91506e-19	up
Bra031212	12.2934	2.05911e-20	8.92028e-19	up
Bol032155	12.4372	2.15184e-20	9.3171e-19	up
BniB021938	3.40146	2.2301e-20	9.65089e-19	up
Bol027241	-1.66626	2.23628e-20	9.67259e-19	down
Bol029386	-1.67687	2.27727e-20	9.84472e-19	down
BniB022072	-1.31159	2.28351e-20	9.86654e-19	down
Bra001173	12.2982	2.29029e-20	9.89066e-19	up
Bra040507	3.08773	2.30253e-20	9.93314e-19	up
Bra005398	-2.30351	2.30246e-20	9.93314e-19	down
Bol025732	2.50227	2.40044e-20	1.03501e-18	up
BniB025225	1.68157	2.40899e-20	1.03815e-18	up
BniB035987	3.98316	2.41773e-20	1.04138e-18	up
Bol031137	-1.39998	2.44902e-20	1.0543e-18	down
Bra020113	-2.32389	2.47215e-20	1.06371e-18	down
BniB031535	2.49701	2.50046e-20	1.07533e-18	up
Bra015839	-2.54878	2.53743e-20	1.09066e-18	down
BniB013890	5.11585	2.54727e-20	1.09432e-18	up
Bra024706	5.08707	2.55528e-20	1.09719e-18	up
Bol026766	3.66567	2.61905e-20	1.12399e-18	up
BniB022466	9.60851	2.62279e-20	1.12501e-18	up
Bra023135	13.867	2.63491e-20	1.12962e-18	up
BniB001545	2.45623	2.65418e-20	1.13729e-18	up
Bol030028	-1.6194	2.66417e-20	1.14098e-18	down
Bol014759	2.18887	2.66808e-20	1.14206e-18	up
Bol006344	-1.34605	2.782e-20	1.18959e-18	down
Bra004125	-1.4106	2.78181e-20	1.18959e-18	down
Bra007206	4.99252	2.85194e-20	1.21886e-18	up
BniB048624	12.2261	2.88603e-20	1.2328e-18	up
BniB034946	-11.0779	2.98426e-20	1.27409e-18	down
Bol039913	9.88392	3.02811e-20	1.29215e-18	up
BniB019344	1.88487	3.05282e-20	1.30202e-18	up
Bol020846	2.21091	3.15866e-20	1.34647e-18	up
Bol018626	2.68348	3.2515e-20	1.38533e-18	up
Bol044839	12.3697	3.27925e-20	1.39643e-18	up
Bol030777	-6.60933	3.29847e-20	1.4034e-18	down
BniB045634	13.8802	3.29902e-20	1.4034e-18	up
BniB011170	3.46558	3.30323e-20	1.40447e-18	up
BniB011148	12.1961	3.3418e-20	1.42014e-18	up
Bol011204	2.38411	3.39839e-20	1.44344e-18	up
Bol021666	-4.16594	3.44162e-20	1.46105e-18	down
Bra024711	1.49639	3.45235e-20	1.46485e-18	up
Bol038427	2.16735	3.53426e-20	1.49807e-18	up
Bol015230	-1.59349	3.53358e-20	1.49807e-18	down
BniB013155	2.03685	3.71113e-20	1.57223e-18	up
Bra016297	-2.11859	3.72416e-20	1.57695e-18	down
BniB030480	5.08075	3.76918e-20	1.59519e-18	up
BniB038803	9.33018	3.79877e-20	1.60689e-18	up
BniB014995	-1.92143	3.81462e-20	1.61277e-18	down
BniB013846	-6.62199	3.86034e-20	1.63126e-18	down
BniB005290	4.49605	3.86401e-20	1.63198e-18	up
Bra034260	12.173	3.87891e-20	1.63743e-18	up
BniB005093	2.82172	3.89929e-20	1.64519e-18	up
BniB003908	-1.80281	3.90957e-20	1.64869e-18	down
Bra026992	3.17914	3.99036e-20	1.6819e-18	up
Bra035624	3.89513	3.99695e-20	1.68382e-18	up
Bra019089	1.58123	4.02787e-20	1.69598e-18	up
BniB022462	12.1523	4.11744e-20	1.73281e-18	up
BniB023022	-2.10105	4.11978e-20	1.73291e-18	down
Bol032445	-1.84583	4.28975e-20	1.80349e-18	down
Bra029158	7.77883	4.36285e-20	1.83329e-18	up
Bra018064	1.58863	4.47847e-20	1.88091e-18	up
Bra026680	-2.58499	4.51119e-20	1.89369e-18	down
Bol027580	-2.18706	4.63888e-20	1.9463e-18	down
Bra026359	4.6262	4.72797e-20	1.98267e-18	up
Bra017823	-2.32836	4.81814e-20	2.01946e-18	down
Bol009580	-2.25567	4.88649e-20	2.04707e-18	down
Bra004735	3.65284	5.08614e-20	2.12963e-18	up
BniB034795	-4.87971	5.10096e-20	2.13475e-18	down
BniB003276	2.79421	5.13962e-20	2.14984e-18	up
Bra031158	-1.964	5.19788e-20	2.17311e-18	down
Bra028513	11.1405	5.26547e-20	2.20025e-18	up
Bra016990	-2.76323	5.39082e-20	2.25149e-18	down
Bra034294	-2.31011	5.49068e-20	2.29204e-18	down
Bol010207	6.60165	5.49483e-20	2.29261e-18	up
Bol026252	-3.03615	5.56764e-20	2.32182e-18	down
BniB034417	1.31828	5.7153e-20	2.38219e-18	up
Bra020774	-1.57224	5.86528e-20	2.44347e-18	down
Bra036958	-1.4459	6.00104e-20	2.49877e-18	down
BniB033277	-8.12567	6.12242e-20	2.54802e-18	down
Bol006054	-2.25417	6.19624e-20	2.57745e-18	down
BniB039533	-2.18661	6.51055e-20	2.70683e-18	down
BniB032584	-5.42652	6.51442e-20	2.70707e-18	down
Bra015256	12.5483	6.55626e-20	2.72309e-18	up
Bra006302	9.31155	6.70926e-20	2.78384e-18	up
BniB038294	-1.39146	6.70656e-20	2.78384e-18	down
Bol007153	1.82265	6.75816e-20	2.80272e-18	up
Bol036154	6.65349	6.78431e-20	2.81215e-18	up
BniB044797	-2.04173	7.07788e-20	2.93237e-18	down
Bol006106	-2.5029	7.10188e-20	2.94083e-18	down
Bol032368	-3.09596	7.14958e-20	2.9591e-18	down
Bra019372	12.1073	7.26116e-20	3.00378e-18	up
BniB033508	1.51071	7.30748e-20	3.02142e-18	up
Bra017752	-3.38476	7.37232e-20	3.04671e-18	down
[truncated: 20,307 more rows]

## Sheet: Ovule vs Leaf
Gene ID	log2FoldChange	p-value	q-value	up/down
BniB007195	-10.527	0	0	down
BniB008014	-5.79425	0	0	down
BniB008204	-4.68249	0	0	down
BniB008285	-7.25069	0	0	down
BniB014987	-5.30374	0	0	down
BniB015759	-4.56919	0	0	down
BniB016846	-6.19151	0	0	down
BniB017770	-4.45374	0	0	down
BniB019730	-5.63574	0	0	down
BniB031401	-7.89708	0	0	down
BniB033894	-9.26411	0	0	down
BniB036250	-6.57617	0	0	down
BniB036673	-6.71993	0	0	down
BniB037124	-9.45737	0	0	down
BniB040340	-5.73944	0	0	down
BniB040341	-8.63426	0	0	down
BniB040409	-7.78678	0	0	down
BniB044096	-5.12616	0	0	down
BniB045007	-4.02113	0	0	down
Bol006999	-8.64019	0	0	down
Bol008547	-7.56959	0	0	down
Bol009345	-6.05943	0	0	down
Bol013750	-6.36714	0	0	down
Bol016047	-5.36558	0	0	down
Bol024073	-5.01405	0	0	down
Bol024106	-4.69714	0	0	down
Bol026330	-9.07627	0	0	down
Bol028965	-5.67841	0	0	down
Bol035580	-7.09042	0	0	down
Bol039645	-9.19345	0	0	down
Bol040165	-4.96258	0	0	down
Bol040168	-9.13509	0	0	down
Bol042574	-9.41832	0	0	down
Bra003499	-8.63422	0	0	down
Bra004275	-5.66049	0	0	down
Bra007610	-7.33374	0	0	down
Bra007819	-5.05039	0	0	down
Bra008392	-3.87323	0	0	down
Bra010717	-4.61405	0	0	down
Bra010807	-6.90342	0	0	down
Bra011711	-6.90075	0	0	down
Bra011796	-5.61688	0	0	down
Bra012238	-10.5683	0	0	down
Bra016459	-9.45972	0	0	down
Bra017055	-6.94964	0	0	down
Bra019474	-6.12234	0	0	down
Bra019644	-5.51489	0	0	down
Bra025431	-7.35617	0	0	down
Bra026426	-10.1069	0	0	down
Bra027083	-5.87964	0	0	down
Bra028174	-8.27815	0	0	down
Bra028181	-5.00894	0	0	down
Bra028288	-5.52735	0	0	down
Bra028406	-9.56187	0	0	down
Bra030182	-8.99886	0	0	down
Bra032345	-7.91179	0	0	down
Bra032945	-7.14408	0	0	down
Bra039113	-10.5373	0	0	down
Bol031102	-4.12227	1.77194e-306	2.27559e-303	down
BniB030875	-8.16757	1.0228e-304	1.29163e-301	down
Bra004267	-6.39128	1.55897e-304	1.93644e-301	down
Bra000144	-3.94422	1.43718e-303	1.75637e-300	down
Bol027669	-6.30983	4.02976e-303	4.84659e-300	down
BniB048057	-8.3433	6.28446e-302	7.44021e-299	down
Bol022501	-7.37189	3.96e-301	4.61614e-298	down
Bol040169	-9.02689	2.22608e-299	2.55561e-296	down
Bra011925	7.76249	1.0426e-297	1.17908e-294	up
Bra009483	-5.70963	7.90787e-296	8.81146e-293	down
BniB012878	-6.34956	5.53945e-293	6.08295e-290	down
Bra008162	-6.28241	4.73256e-291	5.12266e-288	down
BniB044028	-7.9959	5.52561e-289	5.89683e-286	down
Bol014453	-6.81612	9.47513e-287	9.97125e-284	down
Bra037207	-7.7785	1.26444e-284	1.31242e-281	down
Bra040482	-7.09925	2.08194e-284	2.13174e-281	down
Bol034615	-6.80579	4.71351e-284	4.7619e-281	down
Bra016047	-6.94039	7.62626e-284	7.60318e-281	down
BniB016622	-4.95259	3.76156e-283	3.70148e-280	down
BniB007099	-4.92595	9.97148e-277	9.6864e-274	down
Bra002286	-6.81937	1.01538e-276	9.73869e-274	down
Bra031937	-5.40854	1.08023e-274	1.02311e-271	down
Bra013148	-7.50131	1.17817e-274	1.1021e-271	down
Bra038584	-4.68086	3.96659e-274	3.66523e-271	down
BniB005375	-4.41294	7.80671e-273	7.12668e-270	down
Bol021195	-8.89237	1.33077e-272	1.20038e-269	down
Bol036842	-4.39244	1.99122e-271	1.775e-268	down
Bra034245	-9.12928	7.93002e-271	6.98672e-268	down
Bol020853	-5.2195	8.45214e-271	7.36113e-268	down
Bra011884	-8.11141	1.43655e-270	1.2369e-267	down
Bra028624	-5.12863	1.76648e-270	1.50389e-267	down
Bol031302	-5.20325	7.28775e-270	6.13548e-267	down
Bol045210	-4.06363	1.94424e-268	1.61885e-265	down
Bra030181	-8.0839	3.14373e-266	2.58913e-263	down
Bol013513	-4.03646	2.35553e-265	1.91913e-262	down
BniB024471	-4.07271	6.55996e-265	5.28775e-262	down
BniB043212	-5.29207	1.119e-263	8.92487e-261	down
BniB045953	-4.23247	2.09646e-262	1.65467e-259	down
Bra027737	-7.54982	1.26035e-260	9.84499e-258	down
BniB028909	-6.71031	5.11338e-260	3.95348e-257	down
BniB008002	-5.05659	5.55566e-258	4.25205e-255	down
Bra016127	5.0876	1.3899e-257	1.05313e-254	up
Bol026129	-5.22153	1.81853e-257	1.36426e-254	down
Bol020434	-4.04034	1.0027e-256	7.4485e-254	down
BniB015943	4.51359	1.96157e-256	1.443e-253	up
Bol024617	-7.96569	5.21099e-255	3.79651e-252	down
Bra024750	-5.78254	1.11308e-254	8.03217e-252	down
Bra033589	-3.97708	3.52676e-254	2.52096e-251	down
Bra025037	-4.84939	3.87489e-254	2.74393e-251	down
BniB049450	-6.94844	5.09774e-254	3.57644e-251	down
Bra020393	-5.32355	1.87421e-253	1.30283e-250	down
Bra037761	-4.65709	1.53788e-252	1.05932e-249	down
BniB036316	-5.76271	1.82216e-251	1.24383e-248	down
Bol041061	-6.52591	3.08559e-251	2.08746e-248	down
BniB007117	-6.05051	4.20877e-251	2.82211e-248	down
BniB035186	-4.97439	7.3607e-251	4.89228e-248	down
BniB010851	-3.79957	2.40306e-250	1.58331e-247	down
Bol019322	-8.25527	1.54378e-249	1.00838e-246	down
BniB014500	-6.00619	4.68354e-249	3.03309e-246	down
BniB035640	-4.96064	1.45745e-247	9.35854e-245	down
Bra007002	-4.1451	2.77636e-247	1.76777e-244	down
Bra013091	-6.61758	1.25837e-246	7.94558e-244	down
BniB032040	-5.03404	4.06538e-245	2.54574e-242	down
BniB020266	-8.35768	5.66876e-245	3.52067e-242	down
BniB041909	-6.78399	8.56679e-244	5.27728e-241	down
BniB035915	-4.62262	3.6602e-242	2.23656e-239	down
Bra034599	-5.21105	4.3028e-242	2.60819e-239	down
BniB014868	-5.66015	3.16052e-241	1.90058e-238	down
BniB038682	-3.68545	3.89695e-240	2.32498e-237	down
Bol017753	-5.04165	4.94728e-240	2.92856e-237	down
Bra032672	-3.89668	5.79224e-240	3.40215e-237	down
Bol042211	-6.77818	1.51327e-239	8.82002e-237	down
BniB038563	-6.25546	3.85993e-239	2.23257e-236	down
Bol025533	-5.44339	1.66518e-236	9.55838e-234	down
Bol039013	-7.30903	2.38427e-236	1.35831e-233	down
Bra012203	-4.02494	2.07498e-235	1.17329e-232	down
BniB041888	-6.05248	1.7913e-234	1.00538e-231	down
Bra007192	-4.77012	3.83472e-234	2.13644e-231	down
BniB034293	-4.31803	5.01009e-234	2.77091e-231	down
Bol012796	-5.45903	6.57983e-233	3.61271e-230	down
Bra018629	-4.991	9.86841e-233	5.37935e-230	down
Bol019293	-3.69839	2.41079e-232	1.30475e-229	down
Bol005250	-7.23237	2.08629e-230	1.12112e-227	down
BniB035574	-4.33688	5.35737e-230	2.85865e-227	down
BniB001158	-6.33158	1.69957e-228	9.00532e-226	down
Bra014841	-4.46675	6.57633e-228	3.46033e-225	down
BniB007231	-4.39694	8.38488e-228	4.38153e-225	down
Bra018565	-3.99755	1.01138e-227	5.24877e-225	down
BniB030309	-4.9364	1.29616e-227	6.68094e-225	down
BniB022673	-3.44407	6.78945e-226	3.47592e-223	down
Bol041070	-7.72799	2.07082e-225	1.05306e-222	down
Bra014401	-5.31417	6.0196e-225	3.0407e-222	down
BniB016861	6.97998	7.90506e-225	3.96666e-222	up
Bol031108	-6.70487	1.1353e-224	5.65933e-222	down
BniB012796	-8.2935	2.01339e-223	9.97089e-221	down
Bra001608	-4.68629	4.1053e-223	2.01986e-220	down
Bol025360	-7.04107	1.27203e-222	6.21817e-220	down
Bol023600	-4.66168	2.46712e-220	1.19829e-217	down
Bra001550	-6.55352	4.39105e-220	2.11917e-217	down
Bol034281	-4.95598	5.26388e-220	2.52433e-217	down
BniB016895	-4.667	1.28126e-219	6.10573e-217	down
Bra030660	-3.69676	1.55695e-219	7.37311e-217	down
BniB045424	-7.59347	2.4632e-219	1.15923e-216	down
BniB018575	-3.57889	8.5497e-219	3.99883e-216	down
Bol018757	-4.29223	1.71643e-218	7.97875e-216	down
Bra001345	3.52413	3.13772e-218	1.44966e-215	up
Bol027348	-7.26966	1.98929e-217	9.13504e-215	down
BniB022350	-6.8299	9.23385e-217	4.21475e-214	down
Bol044486	-4.35561	2.19648e-216	9.96569e-214	down
Bra015511	-5.12989	9.88389e-216	4.45775e-213	down
BniB001297	-5.11377	1.35363e-215	6.06889e-213	down
Bra028729	-7.17533	7.49532e-215	3.34071e-212	down
BniB031885	-4.67706	2.34188e-214	1.03769e-211	down
BniB005087	-3.93709	4.42107e-214	1.94758e-211	down
BniB014872	-5.48013	9.09643e-214	3.98403e-211	down
Bra026948	-3.76459	1.75001e-213	7.6206e-211	down
Bol004602	-7.22605	4.5966e-213	1.9902e-210	down
BniB010728	-3.58315	7.63567e-213	3.28724e-210	down
BniB011877	-5.10989	8.89109e-213	3.80609e-210	down
Bra002979	-4.04544	1.1801e-212	5.02337e-210	down
Bra027204	-8.02921	1.70152e-212	7.20248e-210	down
Bra031968	-6.36382	3.82903e-212	1.61181e-209	down
BniB008714	-5.69447	4.1848e-212	1.75183e-209	down
Bra030386	8.49928	1.70816e-210	7.11138e-208	up
Bra039925	-5.11374	3.45563e-210	1.43078e-207	down
Bol036657	-4.623	7.73052e-210	3.18338e-207	down
BniB037480	-4.57172	2.30961e-209	9.4594e-207	down
BniB047023	-5.79292	3.02389e-209	1.23183e-206	down
BniB043883	-11.3765	4.29111e-208	1.7387e-205	down
BniB045401	-4.48639	8.85963e-208	3.57071e-205	down
Bol007195	-4.97077	1.30705e-207	5.23996e-205	down
Bra023549	-8.18353	3.01258e-207	1.20139e-204	down
Bra004581	-6.13455	2.65743e-206	1.05421e-203	down
Bol033485	-4.25404	4.96012e-206	1.95744e-203	down
Bra016353	-3.28728	1.55042e-205	6.0868e-203	down
BniB021399	-4.07885	3.90399e-205	1.52477e-202	down
Bra027403	-4.34337	5.76589e-205	2.24042e-202	down
BniB015258	-3.91257	1.36364e-204	5.27158e-202	down
Bol028791	-5.97866	1.33855e-203	5.14832e-201	down
Bra029563	-4.88758	1.78739e-203	6.83992e-201	down
Bol027852	-4.41319	1.62668e-202	6.19364e-200	down
Bol029535	-6.53087	3.80824e-202	1.44275e-199	down
Bra031813	-4.59978	4.50646e-202	1.69878e-199	down
Bol040405	-4.07061	7.99134e-202	2.99754e-199	down
BniB011832	-5.71814	8.42215e-202	3.14358e-199	down
Bol026769	6.99885	2.19328e-201	8.14632e-199	up
BniB026160	-6.04396	1.26438e-200	4.67325e-198	down
BniB024854	-4.20767	1.39717e-200	5.139e-198	down
Bra023235	-3.90157	1.50406e-200	5.50545e-198	down
BniB037314	6.6884	9.85987e-200	3.59174e-197	up
BniB047097	-5.20447	2.52133e-199	9.14072e-197	down
BniB048342	-3.4784	1.2708e-198	4.58517e-196	down
Bol005249	-8.99089	1.34001e-198	4.81199e-196	down
Bol035807	-4.96488	2.32989e-198	8.32716e-196	down
BniB030223	-4.03716	3.99375e-198	1.42069e-195	down
Bra004252	-3.98891	8.94865e-198	3.16841e-195	down
Bra025156	-4.69596	1.02463e-197	3.61098e-195	down
Bol007345	-3.63973	9.70441e-197	3.40418e-194	down
BniB049452	-8.66215	9.90265e-197	3.45771e-194	down
BniB039483	-6.77046	1.84743e-196	6.39179e-194	down
Bol040309	-3.68182	1.84116e-196	6.39179e-194	down
BniB036257	-4.88931	7.26937e-196	2.50364e-193	down
Bra013176	-4.79132	7.4742e-196	2.56253e-193	down
BniB043736	-3.03766	1.89631e-195	6.47221e-193	down
Bol023353	-3.90084	5.27625e-195	1.79274e-192	down
BniB009727	-3.66905	9.94603e-195	3.36433e-192	down
Bra016372	-4.16759	1.23561e-194	4.16099e-192	down
BniB006542	-4.20391	1.98357e-194	6.65022e-192	down
Bra029188	-3.98971	2.809e-194	9.37611e-192	down
BniB038966	-3.34327	2.78731e-193	9.26293e-191	down
Bra021909	-7.86458	4.85867e-193	1.6076e-190	down
BniB047596	-6.63346	4.19643e-192	1.38245e-189	down
BniB006836	-4.64485	8.21602e-192	2.69493e-189	down
BniB031515	-7.0223	2.87439e-191	9.38762e-189	down
BniB026812	7.19123	6.89392e-191	2.24186e-188	up
BniB015773	-6.61079	6.97764e-191	2.25938e-188	down
BniB009248	-2.96163	1.69524e-190	5.46588e-188	down
Bra029200	-5.42566	3.69945e-190	1.18774e-187	down
BniB009468	-4.5254	5.30069e-190	1.69465e-187	down
BniB043995	-8.07149	5.72508e-189	1.82264e-186	down
Bra021815	-5.23318	1.14384e-188	3.62632e-186	down
Bol022547	-3.67395	7.76457e-188	2.45134e-185	down
Bra017435	-4.08568	1.01775e-187	3.19979e-185	down
Bra032384	-4.05745	1.84293e-187	5.77018e-185	down
Bol036973	-7.8884	9.46471e-187	2.9512e-184	down
Bol006327	-3.94911	1.10522e-186	3.43206e-184	down
Bol029129	-4.25811	5.21454e-186	1.61268e-183	down
Bra015520	-3.95954	5.52818e-186	1.70272e-183	down
Bra016481	-4.4446	1.84114e-185	5.6479e-183	down
BniB016347	-3.90614	2.29687e-185	7.01749e-183	down
Bra040433	-4.96629	2.92141e-185	8.88978e-183	down
Bra007041	-4.17367	3.10866e-185	9.42173e-183	down
Bra031534	-3.67636	3.85074e-185	1.16243e-182	down
Bol022267	-3.74101	6.84944e-185	2.05945e-182	down
BniB032867	-5.582	7.19874e-185	2.15592e-182	down
Bol008355	6.88387	8.39115e-185	2.50314e-182	up
Bra009244	-4.31421	5.05357e-184	1.5016e-181	down
Bra005212	-3.40843	6.5333e-184	1.9337e-181	down
Bra036788	-5.76571	6.81062e-184	2.00794e-181	down
Bra010350	-4.6957	5.05552e-183	1.48472e-180	down
BniB010454	-7.79419	5.60517e-183	1.63978e-180	down
Bra009829	-3.8395	9.0521e-183	2.63799e-180	down
BniB049457	-4.19623	3.06355e-182	8.89369e-180	down
Bra004055	-6.62579	3.10344e-182	8.97509e-180	down
BniB024697	-7.48881	6.21785e-182	1.79136e-179	down
Bra007109	-6.79546	9.68757e-182	2.78041e-179	down
Bra015809	-7.04847	1.00857e-181	2.88376e-179	down
BniB016568	-4.60563	1.17639e-181	3.35095e-179	down
Bra016284	-6.22946	3.48304e-181	9.88426e-179	down
Bra023485	-5.52919	1.3359e-180	3.77691e-178	down
BniB000184	-6.31065	1.41502e-180	3.98574e-178	down
Bra030284	-3.36502	1.87324e-180	5.25687e-178	down
Bra011706	-3.83918	2.15835e-180	6.03462e-178	down
BniB021060	-4.30826	2.28589e-180	6.36773e-178	down
Bra035535	-3.5421	1.94262e-178	5.39166e-176	down
Bra036948	-3.67065	2.15221e-178	5.95158e-176	down
Bra008543	-4.90011	4.39639e-178	1.21133e-175	down
Bol017929	-3.29776	9.4524e-178	2.59496e-175	down
Bol039362	-6.78323	3.86403e-177	1.05696e-174	down
BniB045221	-6.37599	1.60924e-176	4.38604e-174	down
Bra003874	-5.99284	1.68673e-176	4.58076e-174	down
Bol020627	-3.79933	1.98666e-176	5.37605e-174	down
Bra037182	-3.79058	3.29748e-176	8.89147e-174	down
Bra026019	-4.64432	5.5553e-176	1.49264e-173	down
BniB034994	-3.99309	6.52088e-176	1.74589e-173	down
Bol014091	-4.3931	9.89234e-176	2.63923e-173	down
BniB023421	-4.24904	1.53874e-175	4.09088e-173	down
BniB022284	-4.15458	2.16334e-175	5.71137e-173	down
Bol007720	-4.26908	2.16155e-175	5.71137e-173	down
Bra037880	-3.31813	2.99983e-175	7.89225e-173	down
Bra038291	-3.83644	4.0242e-175	1.05506e-172	down
BniB032894	-3.46769	4.29278e-175	1.1216e-172	down
Bra009763	7.50387	6.18601e-175	1.6107e-172	up
Bol025285	-4.41247	8.14377e-175	2.1132e-172	down
Bra033925	-7.71295	8.21229e-175	2.1237e-172	down
BniB039054	-5.45317	8.6557e-175	2.23076e-172	down
Bra006685	4.17385	8.708e-175	2.23663e-172	up
BniB037321	-4.18602	1.47084e-174	3.76506e-172	down
BniB040375	-3.71244	3.40251e-174	8.68042e-172	down
Bol040959	-3.35443	4.99523e-174	1.2701e-171	down
BniB011112	-4.0791	5.54135e-174	1.40424e-171	down
BniB006674	-5.46725	5.96419e-174	1.50636e-171	down
BniB031485	3.9602	1.36808e-173	3.44384e-171	up
BniB048777	6.86605	1.57597e-173	3.95402e-171	up
BniB027667	-3.28623	2.51942e-173	6.3002e-171	down
BniB033812	-5.2557	2.66965e-173	6.65394e-171	down
Bra012083	-3.92507	2.92217e-173	7.25943e-171	down
Bra030504	-3.46756	5.96152e-173	1.47616e-170	down
BniB012728	-4.77952	6.39408e-173	1.57811e-170	down
Bol010837	-9.49627	1.22494e-172	3.01344e-170	down
Bra025297	-6.19215	1.34384e-172	3.29523e-170	down
Bol035835	-5.71453	1.49536e-172	3.65495e-170	down
Bra024812	-3.98173	4.9387e-172	1.20323e-169	down
Bol044443	-6.19808	2.87378e-171	6.97906e-169	down
Bol013165	-4.2496	3.39893e-171	8.22801e-169	down
BniB000327	-3.34498	4.29238e-171	1.03577e-168	down
Bra040094	-3.78645	4.37011e-171	1.05118e-168	down
Bra014433	-4.41463	9.72828e-171	2.33263e-168	down
Bra017744	-7.23594	3.00479e-170	7.18211e-168	down
Bra019797	-3.30569	3.45151e-169	8.22394e-167	down
BniB030008	-4.07078	6.86552e-169	1.63072e-166	down
Bra002436	4.60722	9.21109e-169	2.18101e-166	up
Bra011869	-3.43158	1.70766e-168	4.03081e-166	down
Bra014024	-3.92388	2.04343e-168	4.80841e-166	down
Bra027021	-3.4351	2.90776e-168	6.82109e-166	down
BniB017865	-4.50368	3.11473e-168	7.28405e-166	down
BniB031005	-3.85166	4.3905e-168	1.02359e-165	down
BniB014394	-6.47071	4.50723e-168	1.04759e-165	down
Bra018305	-3.56287	5.16352e-168	1.19645e-165	down
Bra024832	3.67927	8.04484e-168	1.85841e-165	up
BniB012144	-6.87474	3.36893e-167	7.75879e-165	down
BniB011017	-3.61873	4.43927e-167	1.01928e-164	down
Bra028478	-5.08509	5.17758e-167	1.18521e-164	down
Bra015790	-6.34524	3.38243e-166	7.71949e-164	down
BniB005387	-9.30794	1.85911e-165	4.23017e-163	down
Bra027109	-3.04018	2.45693e-165	5.57369e-163	down
Bra040122	-5.29089	9.5587e-165	2.16198e-162	down
Bra036763	-2.91211	1.14453e-164	2.58098e-162	down
BniB007817	-5.72905	1.49315e-164	3.35714e-162	down
Bra013013	-4.3055	3.54268e-164	7.94168e-162	down
Bol041074	-3.78278	3.33517e-163	7.45446e-161	down
Bol012860	-5.14115	4.43333e-163	9.87981e-161	down
BniB045714	-3.96485	1.11217e-162	2.47124e-160	down
Bol039493	-2.83516	1.15316e-162	2.55482e-160	down
Bra033861	-4.02565	3.24104e-162	7.15959e-160	down
Bol028117	-2.72592	3.86983e-162	8.52374e-160	down
Bra016840	-8.19066	1.00591e-161	2.2092e-159	down
BniB012698	-6.12031	2.47392e-161	5.4176e-159	down
Bol045435	-4.85987	7.31244e-161	1.59673e-158	down
Bra021879	-3.14123	8.2515e-161	1.7966e-158	down
Bra025755	-3.95064	1.01966e-160	2.21374e-158	down
Bra006567	-4.28315	3.62987e-160	7.85815e-158	down
Bra018144	-5.48271	5.97383e-160	1.28956e-157	down
Bra014005	-5.43552	7.04639e-160	1.51678e-157	down
Bol009347	-3.37538	1.04112e-159	2.23472e-157	down
Bol040256	-3.64361	1.34609e-159	2.88117e-157	down
Bra022923	-9.73068	1.56535e-159	3.34103e-157	down
Bol008915	4.26654	1.81565e-159	3.86438e-157	up
Bra013931	-5.50956	2.01224e-159	4.27079e-157	down
BniB027781	-4.90269	5.33816e-159	1.12981e-156	down
Bol019400	-5.85467	8.84659e-159	1.86715e-156	down
Bra013395	-6.51561	9.2052e-159	1.93744e-156	down
Bra023102	-7.04898	1.09002e-158	2.28783e-156	down
Bol026580	-3.80383	1.24637e-158	2.60876e-156	down
BniB009872	-6.9861	1.31886e-158	2.7529e-156	down
Bra010558	-4.85869	2.10988e-158	4.39191e-156	down
BniB025610	-3.69476	2.247e-158	4.66453e-156	down
Bol025124	-3.10822	5.27218e-158	1.09146e-155	down
Bra003451	-4.47975	9.32873e-158	1.92599e-155	down
Bol045839	-5.75284	1.48043e-157	3.04816e-155	down
Bra001551	-4.83145	2.48857e-157	5.11e-155	down
Bol033422	-4.38549	3.57681e-157	7.32472e-155	down
Bra030083	5.78633	5.85031e-157	1.19482e-154	up
Bra033413	-5.12803	1.08442e-156	2.20878e-154	down
Bol032628	-4.82679	1.10388e-156	2.24239e-154	down
Bol033496	-4.41214	4.68643e-156	9.49441e-154	down
BniB037129	5.3588	6.2899e-156	1.2709e-153	up
BniB038971	-5.37179	1.43746e-155	2.8967e-153	down
Bol015953	4.47555	1.90717e-155	3.83305e-153	up
Bol030347	-5.02258	2.29279e-155	4.59589e-153	down
Bra021556	-5.42796	2.61599e-155	5.22991e-153	down
Bra038700	8.87503	3.0006e-155	5.98304e-153	up
Bol006547	-4.69018	7.30083e-155	1.45193e-152	down
BniB030797	-3.34024	4.46816e-154	8.86262e-152	down
Bol021119	-4.77907	4.62189e-154	9.14362e-152	down
Bra030303	-5.11654	8.30064e-154	1.63786e-151	down
Bra030843	-3.6625	1.04731e-153	2.06116e-151	down
Bol044003	-5.19988	1.24336e-153	2.44066e-151	down
BniB014316	-4.23164	1.41861e-153	2.77747e-151	down
Bol007171	5.49105	1.47404e-153	2.87855e-151	up
BniB049277	-3.04033	1.56801e-153	3.05419e-151	down
BniB024820	-5.05348	2.0239e-153	3.93207e-151	down
Bra025812	-4.70285	6.86524e-153	1.33038e-150	down
BniB040447	-4.59137	9.12709e-153	1.76418e-150	down
BniB045966	-3.33498	2.66811e-152	5.14408e-150	down
BniB001466	-3.69405	4.74186e-152	9.11905e-150	down
BniB022724	-5.58993	4.95418e-152	9.50325e-150	down
Bra035669	-3.01165	5.39248e-152	1.03179e-149	down
Bra005522	-4.85859	1.02904e-151	1.96398e-149	down
Bol041208	-4.87572	1.3131e-151	2.49985e-149	down
BniB035168	-3.86995	1.86799e-151	3.54731e-149	down
Bra035933	-4.28717	2.53293e-151	4.79801e-149	down
BniB011452	-3.07594	3.29911e-151	6.23376e-149	down
BniB022265	-3.18871	7.24945e-151	1.36639e-148	down
Bra017826	-5.53871	2.17937e-150	4.09753e-148	down
Bra006784	-3.83216	2.18828e-150	4.10412e-148	down
BniB030088	-3.37346	2.30724e-150	4.31653e-148	down
Bol032744	-3.76733	2.58862e-150	4.83102e-148	down
Bol023613	-3.03332	3.91782e-150	7.29368e-148	down
Bra004064	-4.93291	5.53394e-150	1.02771e-147	down
BniB012676	-6.10183	1.17039e-149	2.16823e-147	down
Bol029286	-3.91806	3.83803e-149	7.09287e-147	down
Bra013714	3.43474	5.54769e-149	1.02274e-146	up
BniB040236	-3.60356	1.12766e-148	2.07386e-146	down
Bol025998	-5.15651	1.40474e-148	2.57717e-146	down
BniB046990	-4.14539	1.52341e-148	2.78813e-146	down
Bra034927	-3.51914	2.63167e-148	4.80486e-146	down
Bol030614	-3.47408	3.07688e-148	5.6042e-146	down
BniB021180	-5.6148	7.61295e-148	1.38329e-145	down
Bol008751	4.79712	9.40228e-148	1.70026e-145	up
Bra013378	-5.85255	9.38519e-148	1.70026e-145	down
BniB045399	-3.94327	1.25803e-147	2.26955e-145	down
Bra027017	-3.99251	3.05847e-147	5.50453e-145	down
BniB035187	-5.47452	3.98355e-147	7.15246e-145	down
Bra033317	-3.17928	4.55099e-147	8.15198e-145	down
Bol022426	6.53544	4.77981e-147	8.54166e-145	up
Bra017469	-3.74024	1.40533e-146	2.50546e-144	down
Bol043110	3.95352	1.80266e-146	3.20628e-144	up
Bra001809	-3.66847	2.16555e-146	3.84271e-144	down
Bol014478	-2.62172	3.20028e-146	5.66555e-144	down
BniB005226	-4.20318	5.58752e-146	9.86869e-144	down
BniB042009	-3.20965	5.9156e-146	1.04238e-143	down
Bol034904	-4.86	7.21351e-146	1.26814e-143	down
Bra010642	-4.89788	9.58349e-146	1.68088e-143	down
Bra036950	-3.55463	1.14777e-145	2.00847e-143	down
Bra015570	-4.383	1.55167e-145	2.70898e-143	down
Bra009298	4.57578	1.99948e-145	3.48277e-143	up
BniB021605	4.39595	2.21445e-145	3.84838e-143	up
Bol043376	-3.80527	2.99887e-145	5.19964e-143	down
Bol021790	-4.37214	8.97437e-145	1.55248e-142	down
Bra000567	-3.48057	9.57667e-145	1.6529e-142	down
BniB004937	-5.48054	1.29829e-144	2.23571e-142	down
BniB046882	-4.12868	1.30302e-144	2.23877e-142	down
BniB027366	-3.90466	1.37857e-144	2.36321e-142	down
BniB025316	-3.66951	1.6365e-144	2.79905e-142	down
Bra016926	-3.90754	1.86042e-144	3.17486e-142	down
Bol015947	3.97548	2.57808e-144	4.38969e-142	up
Bra024261	-4.36455	3.11028e-144	5.28399e-142	down
Bra018062	-4.02306	3.45206e-144	5.85151e-142	down
Bol027834	-5.35434	8.30365e-144	1.40439e-141	down
Bol011201	-5.27705	1.05918e-143	1.78739e-141	down
Bra000734	-6.10086	1.14661e-143	1.93064e-141	down
BniB003125	3.00327	1.33982e-143	2.25095e-141	up
Bra007333	-6.7238	1.43617e-143	2.40749e-141	down
Bra022751	-2.84798	1.73426e-143	2.90077e-141	down
BniB015935	-4.43653	2.8255e-143	4.71559e-141	down
Bra027866	-3.86303	4.23832e-143	7.05796e-141	down
BniB007174	-3.83	4.49205e-143	7.46409e-141	down
Bra009087	-4.12214	6.09458e-143	1.01047e-140	down
Bra022692	-3.77843	1.15268e-142	1.90696e-140	down
Bol006566	-3.30265	1.16925e-142	1.93016e-140	down
Bol015853	4.59853	1.54894e-142	2.55138e-140	up
BniB048545	-3.85032	1.89976e-142	3.12244e-140	down
Bol019396	-3.09304	3.14957e-142	5.16542e-140	down
BniB024069	-5.08766	3.50882e-142	5.74219e-140	down
Bra035529	-3.92225	6.5399e-142	1.06795e-139	down
Bra030385	5.43297	7.14013e-142	1.16346e-139	up
Bol034543	-5.10985	7.66981e-142	1.24709e-139	down
Bra024616	-4.60629	1.38417e-141	2.2458e-139	down
Bra028589	3.52315	1.65503e-141	2.67952e-139	up
BniB041113	2.86354	2.88012e-141	4.65302e-139	up
Bol039160	-3.16939	3.57805e-141	5.76827e-139	down
BniB030701	-5.54136	3.82966e-141	6.16079e-139	down
Bra029732	-6.1675	4.34862e-141	6.98082e-139	down
Bol018212	-3.60752	5.28327e-141	8.46328e-139	down
Bol025168	-3.96035	1.07306e-140	1.71531e-138	down
Bra001676	-5.97779	1.39838e-140	2.23063e-138	down
Bol027347	-5.76221	1.42291e-140	2.26499e-138	down
Bol040834	-3.52007	3.4714e-140	5.51421e-138	down
Bol040055	-4.84134	6.95129e-140	1.10188e-137	down
Bra002316	-6.8588	1.00437e-139	1.58875e-137	down
Bra000687	-3.20837	1.38985e-139	2.19393e-137	down
Bra022976	-5.53847	2.44999e-139	3.85938e-137	down
Bra002957	-5.03801	2.80626e-139	4.41142e-137	down
Bra026314	-5.21605	3.06125e-139	4.8023e-137	down
Bol026950	-4.01593	3.08115e-139	4.82353e-137	down
BniB018753	-4.99823	3.94412e-139	6.16177e-137	down
Bra027040	9.31991	3.97964e-139	6.20446e-137	up
Bol040764	-4.83072	1.20032e-138	1.86752e-136	down
BniB034406	-4.60764	1.75751e-138	2.72882e-136	down
Bol011177	-8.22903	2.14455e-138	3.32296e-136	down
Bol045625	-2.7498	2.801e-138	4.33126e-136	down
Bra038369	-6.46743	3.81901e-138	5.89341e-136	down
BniB016425	-3.74274	4.56653e-138	7.03265e-136	down
Bra002221	-4.79124	5.01328e-138	7.70499e-136	down
Bra037953	-3.35849	8.36483e-138	1.283e-135	down
BniB005240	-6.54167	1.2372e-137	1.89379e-135	down
Bra010483	-3.00343	3.01327e-137	4.60314e-135	down
Bra025213	-3.72071	5.86235e-137	8.93742e-135	down
Bol009321	-4.33153	7.00277e-137	1.06546e-134	down
Bol027909	-5.14783	1.04694e-136	1.58971e-134	down
Bol006123	-4.11246	1.47539e-136	2.2358e-134	down
Bol016242	-5.58902	1.51118e-136	2.28547e-134	down
BniB011604	-2.97262	1.62842e-136	2.45788e-134	down
Bra018454	-3.63473	2.36152e-136	3.55731e-134	down
BniB034564	-5.23211	2.82193e-136	4.24242e-134	down
Bol021443	-4.45936	4.26587e-136	6.40049e-134	down
Bra003198	-5.3246	6.09706e-136	9.12993e-134	down
BniB018455	-2.96171	6.5202e-136	9.7443e-134	down
Bra015397	-2.85516	6.98505e-136	1.04184e-133	down
Bra010622	-5.18265	1.0892e-135	1.62139e-133	down
Bol021571	5.03466	1.58479e-135	2.35449e-133	up
Bol004899	-3.61741	1.877e-135	2.78317e-133	down
BniB026401	-3.53478	1.95783e-135	2.89737e-133	down
Bol008289	-2.87646	2.13985e-135	3.16055e-133	down
BniB001655	-5.36618	2.48908e-135	3.66922e-133	down
Bra037682	-3.40167	4.93878e-135	7.26624e-133	down
Bra013450	-4.71536	5.22161e-135	7.66746e-133	down
BniB026185	-3.73424	5.32261e-135	7.80067e-133	down
Bra037104	-3.99366	6.07005e-135	8.87892e-133	down
BniB045032	-4.3062	7.29708e-135	1.06532e-132	down
Bra027338	-4.98213	9.5232e-135	1.38764e-132	down
Bol008564	-3.14993	1.58417e-134	2.30389e-132	down
BniB040905	-5.89959	2.86927e-134	4.16483e-132	down
Bol019620	4.92512	3.40926e-134	4.93919e-132	up
BniB032595	7.69403	3.74164e-134	5.41039e-132	up
BniB044407	-3.41843	4.05564e-134	5.85325e-132	down
Bra011734	-3.69791	1.45591e-133	2.09723e-131	down
BniB006985	-4.32425	1.94689e-133	2.79916e-131	down
Bol014985	-3.63779	2.1198e-133	3.04199e-131	down
BniB045509	-4.29669	3.87967e-133	5.55695e-131	down
BniB035487	-5.01816	4.37383e-133	6.25292e-131	down
BniB047338	-4.49274	5.64883e-133	8.06049e-131	down
Bra037913	-4.22775	6.41488e-133	9.13638e-131	down
Bra016184	-6.83127	6.96109e-133	9.89572e-131	down
Bra032756	-3.44049	8.33676e-133	1.18291e-130	down
Bra031652	-3.59551	1.19343e-132	1.69022e-130	down
BniB015847	-5.84844	1.28947e-132	1.82282e-130	down
BniB003588	-4.28958	1.37163e-132	1.93535e-130	down
BniB038166	-3.99131	1.53702e-132	2.16468e-130	down
BniB001051	-3.32049	1.73925e-132	2.44496e-130	down
BniB003901	-3.6243	4.06867e-132	5.70894e-130	down
Bra015187	-3.98736	5.23449e-132	7.33119e-130	down
Bol025939	-3.2351	5.93994e-132	8.30387e-130	down
Bol010776	-3.04108	6.20665e-132	8.66073e-130	down
BniB040365	-3.36505	6.61787e-132	9.21758e-130	down
Bol013639	-3.11068	7.962e-132	1.10694e-129	down
BniB019561	-5.20533	9.93651e-132	1.37892e-129	down
Bra022487	-3.29867	1.03099e-131	1.42813e-129	down
BniB009619	-7.05618	1.14791e-131	1.58718e-129	down
BniB038937	3.95202	1.18901e-131	1.64101e-129	up
Bol044669	-3.73242	1.23649e-131	1.70343e-129	down
BniB038473	4.22753	2.14596e-131	2.95099e-129	up
Bra016457	-3.04469	2.93798e-131	4.0328e-129	down
Bra023270	-3.40724	8.18957e-131	1.1221e-128	down
BniB025435	-3.51727	1.29199e-130	1.76704e-128	down
BniB019876	-3.34069	1.61896e-130	2.21024e-128	down
Bra037484	4.18759	1.82143e-130	2.48219e-128	up
Bra038377	-3.83892	2.32151e-130	3.15801e-128	down
Bol042916	-6.06785	3.13674e-130	4.25933e-128	down
BniB047938	-3.99688	3.99938e-130	5.42099e-128	down
Bra013026	-6.47112	4.5046e-130	6.09489e-128	down
BniB039555	-4.61774	7.17864e-130	9.69564e-128	down
Bra006058	4.04899	8.38902e-130	1.13102e-127	up
Bra039987	5.31843	9.91081e-130	1.33382e-127	up
BniB002110	-4.2858	1.06211e-129	1.42688e-127	down
Bol045731	3.51677	1.15757e-129	1.55238e-127	up
BniB010651	-2.44225	1.2018e-129	1.60885e-127	down
BniB021384	-3.78639	1.61273e-129	2.15514e-127	down
BniB031395	-6.7991	1.7073e-129	2.2775e-127	down
Bol008679	-4.14246	2.37123e-129	3.15761e-127	down
Bol030974	-2.69673	2.70186e-129	3.59158e-127	down
BniB003784	-4.6798	2.79542e-129	3.70944e-127	down
Bra017940	-3.09387	4.84392e-129	6.4165e-127	down
Bra034822	-4.53549	8.32735e-129	1.10116e-126	down
Bra037164	-3.61657	1.03829e-128	1.37058e-126	down
BniB018723	-3.98119	1.43302e-128	1.88835e-126	down
Bol038894	-4.29613	1.47876e-128	1.94524e-126	down
Bra016889	-3.85355	1.56869e-128	2.05996e-126	down
Bol028878	-6.04152	3.36724e-128	4.41411e-126	down
Bol019527	-3.75894	4.75789e-128	6.22634e-126	down
Bra018503	-3.15346	4.87727e-128	6.37156e-126	down
Bra001289	4.31327	5.19995e-128	6.78142e-126	up
Bra009949	3.21355	5.85368e-128	7.62084e-126	up
BniB011115	-3.17597	6.32336e-128	8.21819e-126	down
BniB038022	-2.98529	7.48974e-128	9.71742e-126	down
BniB032398	-2.93001	9.63767e-128	1.24828e-125	down
Bol030571	-2.84953	1.07581e-127	1.39103e-125	down
BniB024704	-4.50732	1.30197e-127	1.68059e-125	down
BniB025463	3.14934	1.36837e-127	1.76329e-125	up
Bra007609	5.19295	2.00429e-127	2.57836e-125	up
Bol004442	-5.58757	2.74708e-127	3.5279e-125	down
Bol024878	-5.39519	4.25732e-127	5.45816e-125	down
Bol043150	-5.49872	4.56829e-127	5.84695e-125	down
BniB025347	-4.04371	9.07911e-127	1.16007e-124	down
BniB008326	-5.32889	1.11936e-126	1.42785e-124	down
Bra001129	-2.91177	1.38962e-126	1.7696e-124	down
Bra031762	-4.40696	2.76787e-126	3.51881e-124	down
Bol041335	-3.50984	3.21884e-126	4.08529e-124	down
Bol022224	-3.61073	3.473e-126	4.40049e-124	down
Bol008897	3.59437	5.30555e-126	6.71121e-124	up
BniB048373	-4.99736	6.08167e-126	7.68014e-124	down
Bra037813	4.24334	1.08308e-125	1.36547e-123	up
BniB018053	-3.30122	1.58068e-125	1.9895e-123	down
Bol006881	-7.03617	2.47485e-125	3.10977e-123	down
Bra030238	-3.2407	2.99738e-125	3.76013e-123	down
Bol028809	-3.7081	3.29056e-125	4.12108e-123	down
BniB043042	-5.69483	3.70438e-125	4.6317e-123	down
Bol035846	-3.35486	4.98102e-125	6.21766e-123	down
BniB033394	-5.49172	6.27791e-125	7.82364e-123	down
Bra022608	-4.7305	1.0961e-124	1.36374e-122	down
Bol036995	-5.03214	1.71772e-124	2.13364e-122	down
Bol011065	-8.28371	2.19615e-124	2.72344e-122	down
Bol038869	-3.50268	2.65337e-124	3.28506e-122	down
Bra011656	-6.0738	2.68107e-124	3.31394e-122	down
Bol044241	-3.8133	3.57019e-124	4.40576e-122	down
BniB006356	-4.94063	4.15658e-124	5.12105e-122	down
Bra006248	-3.39661	6.50415e-124	8.00032e-122	down
Bol014324	-3.00312	6.52467e-124	8.01255e-122	down
Bra005551	-6.70637	7.17785e-124	8.80042e-122	down
Bol012197	-10.2616	1.13558e-123	1.39003e-121	down
Bra027449	4.01907	1.13827e-123	1.39107e-121	up
Bol022266	-4.14189	1.14418e-123	1.39604e-121	down
Bra007731	-3.75271	1.19175e-123	1.45175e-121	down
Bra005609	-5.20589	1.98254e-123	2.41119e-121	down
BniB004527	-4.20831	2.40029e-123	2.91459e-121	down
BniB043155	-3.89768	3.45716e-123	4.19118e-121	down
BniB002935	-5.01752	3.79123e-123	4.58884e-121	down
Bra012282	-7.82977	4.50055e-123	5.43871e-121	down
Bra016192	4.8846	1.74571e-122	2.10625e-120	up
Bra018568	-8.39349	1.76032e-122	2.1205e-120	down
Bol039489	-3.51297	1.94358e-122	2.33754e-120	down
BniB031689	-6.54135	2.3263e-122	2.79341e-120	down
Bol042537	-6.27324	2.51091e-122	3.01032e-120	down
BniB041066	4.28199	2.93727e-122	3.5159e-120	up
Bol031192	-2.73894	2.95301e-122	3.52917e-120	down
Bra015172	4.00359	3.92352e-122	4.68165e-120	up
Bol019273	-3.47814	3.94846e-122	4.70401e-120	down
BniB031764	-4.3727	4.36784e-122	5.19547e-120	down
Bra029638	-4.82101	7.38342e-122	8.76868e-120	down
Bol021754	-3.46894	1.32794e-121	1.57462e-119	down
Bol035149	4.13851	1.45601e-121	1.72378e-119	up
BniB045590	-5.03195	1.46267e-121	1.72896e-119	down
Bol039622	-4.11964	1.95215e-121	2.30396e-119	down
Bra007941	-4.77875	2.04697e-121	2.41211e-119	down
BniB047602	4.30059	2.09009e-121	2.4591e-119	up
BniB013032	-3.13658	2.93025e-121	3.44224e-119	down
BniB044949	-3.98563	4.75626e-121	5.57867e-119	down
Bra025209	-5.91973	9.97774e-121	1.16849e-118	down
Bra032415	-5.22084	1.0982e-120	1.28411e-118	down
Bra003256	-3.01804	1.82933e-120	2.13573e-118	down
Bol044812	-9.44861	2.14875e-120	2.50478e-118	down
Bol030660	-7.00867	3.13746e-120	3.6517e-118	down
Bra002973	-3.14987	3.50045e-120	4.06793e-118	down
Bra005423	-6.57617	4.52786e-120	5.25384e-118	down
Bol025856	-4.48459	4.69036e-120	5.43408e-118	down
BniB001149	-2.78572	5.3416e-120	6.17912e-118	down
BniB041377	7.67853	1.28137e-119	1.48002e-117	up
Bra035349	-3.7608	1.61501e-119	1.86255e-117	down
Bol026635	-3.70434	1.72888e-119	1.99084e-117	down
BniB004290	-3.07273	3.25776e-119	3.74458e-117	down
Bol019607	-2.57875	3.26175e-119	3.74458e-117	down
Bol028834	-5.93615	5.60137e-119	6.42081e-117	down
Bra013863	-3.79808	8.42237e-119	9.63992e-117	down
Bra033195	-4.36012	1.10801e-118	1.26628e-116	down
Bra007750	-2.62738	1.50529e-118	1.71771e-116	down
BniB049374	3.04945	1.69184e-118	1.92768e-116	up
Bra003938	-3.90426	1.72308e-118	1.96033e-116	down
Bra031624	-4.34844	1.86898e-118	2.12312e-116	down
Bol026879	-3.10053	2.01927e-118	2.29042e-116	down
Bra002468	-2.55418	2.75483e-118	3.12008e-116	down
BniB004147	-6.45507	2.98338e-118	3.37389e-116	down
Bra008012	-3.62443	3.20101e-118	3.61461e-116	down
Bol006697	-3.58342	3.21097e-118	3.62047e-116	down
BniB006099	-5.01435	3.40097e-118	3.829e-116	down
Bol041117	-4.45059	3.51953e-118	3.9566e-116	down
Bra021396	-3.51657	3.86943e-118	4.3435e-116	down
Bol022065	-3.40635	4.87677e-118	5.46617e-116	down
BniB039685	-5.63916	8.28678e-118	9.27459e-116	down
Bra039115	-2.7316	8.59907e-118	9.60991e-116	down
Bol009167	-3.28289	1.16941e-117	1.30495e-115	down
Bra023176	-4.20341	1.27188e-117	1.41721e-115	down
Bol019477	-3.21232	1.56074e-117	1.73652e-115	down
BniB041778	-3.79832	2.10429e-117	2.33786e-115	down
BniB039726	3.49908	2.26453e-117	2.5122e-115	up
Bra008811	-2.72488	7.23518e-117	8.01476e-115	down
Bra013428	-5.15626	7.42618e-117	8.21434e-115	down
BniB013545	-4.30862	1.14913e-116	1.26924e-114	down
Bra017201	-2.61531	1.22398e-116	1.34994e-114	down
BniB034051	4.60112	1.28336e-116	1.41338e-114	up
BniB045083	-2.95755	1.53003e-116	1.68258e-114	down
Bol034328	-3.02644	1.59747e-116	1.75421e-114	down
BniB008228	-3.34158	2.00696e-116	2.20068e-114	down
Bol028665	-8.41786	2.05025e-116	2.24491e-114	down
Bra003680	-4.69963	2.19839e-116	2.40363e-114	down
BniB004199	-4.13257	3.45213e-116	3.76899e-114	down
Bol018395	-5.25626	3.85198e-116	4.19949e-114	down
Bra003624	-2.98294	4.15273e-116	4.52087e-114	down
Bol007002	-3.12955	5.20194e-116	5.65496e-114	down
BniB041588	-3.9856	6.85634e-116	7.44276e-114	down
BniB029952	-6.00073	1.17067e-115	1.26897e-113	down
Bra029372	-4.25751	2.64605e-115	2.86416e-113	down
Bol027839	-4.42304	3.67496e-115	3.9722e-113	down
Bol008638	-5.31928	3.94806e-115	4.26131e-113	down
Bra000285	-3.0212	4.17468e-115	4.49951e-113	down
Bol017020	-3.1932	6.92952e-115	7.45809e-113	down
Bol037440	-4.18903	7.96798e-115	8.5636e-113	down
Bra002709	-9.60622	8.88573e-115	9.53643e-113	down
BniB040564	4.80134	1.21509e-114	1.30223e-112	up
Bra024848	-4.25518	1.49776e-114	1.6029e-112	down
Bra020447	-3.83711	1.87422e-114	2.00296e-112	down
BniB016938	-3.17384	1.9698e-114	2.10214e-112	down
Bol027614	-5.37221	3.00136e-114	3.1985e-112	down
Bol021533	-3.11647	3.1126e-114	3.31238e-112	down
Bol025561	3.21822	3.8271e-114	4.06703e-112	up
Bra000587	-3.93297	4.06192e-114	4.31053e-112	down
Bra034318	3.68445	6.7845e-114	7.18967e-112	up
Bra029388	4.93991	7.73916e-114	8.1899e-112	up
Bra015731	-5.53859	8.40161e-114	8.87852e-112	down
Bra017912	-3.12743	9.501e-114	1.00263e-111	down
Bra000006	3.37979	1.2351e-113	1.30158e-111	up
BniB005036	-3.92105	1.28294e-113	1.35012e-111	down
Bra018288	-3.05516	1.75816e-113	1.84765e-111	down
Bol041121	-2.7313	2.45439e-113	2.57575e-111	down
Bra040448	-2.74439	2.48266e-113	2.60181e-111	down
Bol033103	3.28036	2.51997e-113	2.63726e-111	up
BniB001783	3.34174	3.34085e-113	3.49154e-111	up
Bra007820	-3.49489	3.70942e-113	3.87139e-111	down
Bra033415	-4.0189	6.70215e-113	6.98517e-111	down
Bra020013	-2.81821	8.62879e-113	8.98082e-111	down
Bol034995	-4.36579	1.0172e-112	1.05725e-110	down
Bol027824	-4.61365	2.04952e-112	2.12729e-110	down
BniB033772	3.56875	2.31592e-112	2.4005e-110	up
Bol016517	-7.08596	2.43757e-112	2.52315e-110	down
Bol030743	-4.82247	2.84268e-112	2.93847e-110	down
BniB048161	-3.66422	2.93829e-112	3.03316e-110	down
Bol044323	-5.85082	4.13864e-112	4.26646e-110	down
BniB026673	-7.6132	5.96702e-112	6.14295e-110	down
BniB041192	-2.76474	6.97202e-112	7.16784e-110	down
BniB041331	-3.92563	1.21768e-111	1.24917e-109	down
Bol031312	7.18718	1.21834e-111	1.24917e-109	up
Bol042743	-4.3538	1.3384e-111	1.37042e-109	down
BniB030422	-2.95454	1.95268e-111	1.99669e-109	down
Bra018619	-2.94166	2.02396e-111	2.06679e-109	down
Bol038260	-3.76164	2.18856e-111	2.23186e-109	down
Bol007131	-5.73524	2.21423e-111	2.255e-109	down
BniB019403	-3.77172	2.47326e-111	2.51543e-109	down
Bra021653	-2.78621	2.51928e-111	2.5588e-109	down
Bra038418	-2.83684	4.72175e-111	4.78939e-109	down
Bra020949	-4.36686	6.88589e-111	6.97519e-109	down
Bra036642	-8.25471	7.01132e-111	7.09276e-109	down
BniB029264	-2.88246	7.4858e-111	7.56265e-109	down
Bol032464	4.75543	1.16661e-110	1.17702e-108	up
Bra040624	-4.21617	1.20796e-110	1.21712e-108	down
Bra039227	-2.91683	1.4775e-110	1.48673e-108	down
Bra017277	-3.52181	1.77941e-110	1.78814e-108	down
BniB044299	3.39909	2.44207e-110	2.4508e-108	up
Bra005922	3.69576	3.06607e-110	3.07297e-108	up
Bol030319	-3.52461	3.15486e-110	3.15778e-108	down
Bol042814	-4.61714	3.63833e-110	3.63689e-108	down
BniB015485	-4.21554	4.00066e-110	3.99381e-108	down
Bol031393	-2.72291	4.13147e-110	4.11897e-108	down
Bol023013	-5.07705	4.65499e-110	4.6348e-108	down
BniB043302	-3.77635	6.59847e-110	6.56123e-108	down
Bol005763	-5.80924	8.35643e-110	8.29839e-108	down
Bra033478	-3.26137	1.02343e-109	1.01499e-107	down
Bol035794	3.91549	1.3056e-109	1.29314e-107	up
BniB014617	-4.07968	1.50429e-109	1.48799e-107	down
BniB018759	-4.2254	1.82542e-109	1.80329e-107	down
Bra000821	-3.07531	2.31511e-109	2.28406e-107	down
Bol017617	3.62044	2.85243e-109	2.81051e-107	up
BniB042884	-4.45181	4.22432e-109	4.15684e-107	down
Bra007655	-2.6731	5.31656e-109	5.22485e-107	down
Bra008025	5.3369	6.15966e-109	6.04556e-107	up
Bol024653	4.08273	6.45097e-109	6.32328e-107	up
Bol045473	-3.24358	6.70116e-109	6.56003e-107	down
Bra040318	-3.83452	6.98391e-109	6.82801e-107	down
BniB014527	-2.91432	8.50321e-109	8.30268e-107	down
Bra040203	4.18058	8.52405e-109	8.31232e-107	up
BniB007190	-3.30231	1.08737e-108	1.059e-106	down
Bra021028	-4.4679	1.21062e-108	1.17751e-106	down
Bol018862	-3.28348	1.48299e-108	1.44059e-106	down
Bra018379	3.95041	2.218e-108	2.15183e-106	up
BniB037809	-4.9239	2.48421e-108	2.40702e-106	down
BniB041672	-2.72615	3.03342e-108	2.9354e-106	down
Bra007055	-3.15795	3.75933e-108	3.63322e-106	down
BniB037527	4.39033	4.18024e-108	4.03487e-106	up
Bol030793	4.43149	4.51693e-108	4.3543e-106	up
Bra008191	-3.22049	4.56751e-108	4.39746e-106	down
Bra020707	4.68867	6.50021e-108	6.25027e-106	up
BniB042923	-3.7276	6.72431e-108	6.45755e-106	down
Bol005206	-2.87111	8.04277e-108	7.71393e-106	down
Bra038863	-4.14424	9.44329e-108	9.04574e-106	down
Bra025610	-2.9532	9.51721e-108	9.10504e-106	down
BniB047533	-3.52628	1.17713e-107	1.12473e-105	down
Bol021149	-3.78517	1.28963e-107	1.23067e-105	down
BniB043478	-3.01686	2.2926e-107	2.18504e-105	down
BniB046292	3.723	2.47978e-107	2.36046e-105	up
Bra011208	-5.27412	2.70691e-107	2.57343e-105	down
Bol008600	-2.8249	5.34593e-107	5.07595e-105	down
Bra019560	-4.59574	5.99423e-107	5.68439e-105	down
Bol039365	-3.13789	9.98883e-107	9.46067e-105	down
Bra035214	-7.50719	1.18559e-106	1.1215e-104	down
Bra033412	-3.2497	1.23089e-106	1.1629e-104	down
Bol036928	5.45629	1.58487e-106	1.49546e-104	up
BniB038601	-4.26714	1.77911e-106	1.67665e-104	down
BniB027222	-3.54961	2.08048e-106	1.95823e-104	down
Bol029420	-2.82902	2.58113e-106	2.42645e-104	down
Bra020297	4.36647	2.92862e-106	2.74971e-104	up
Bol030750	-3.15158	2.9932e-106	2.80686e-104	down
BniB009771	-4.22691	3.1459e-106	2.94641e-104	down
Bol014032	-3.98338	3.23765e-106	3.0286e-104	down
BniB005502	-2.82518	3.4938e-106	3.26419e-104	down
Bra024580	-2.74055	4.43694e-106	4.14023e-104	down
Bra039329	-4.64623	5.36746e-106	5.00237e-104	down
Bol008414	-5.67881	6.37512e-106	5.93419e-104	down
BniB043010	-3.18276	7.55754e-106	7.02619e-104	down
Bra012340	-6.77068	7.7376e-106	7.18478e-104	down
Bra040120	-3.63746	8.02315e-106	7.44081e-104	down
BniB042317	-4.96211	9.75677e-106	9.03753e-104	down
Bol032680	-3.35079	1.0495e-105	9.70949e-104	down
Bra000802	-2.96923	1.0977e-105	1.0143e-103	down
BniB009189	3.42306	1.10996e-105	1.02438e-103	up
BniB014055	-3.00182	1.45454e-105	1.34076e-103	down
Bra035494	-5.33377	2.00209e-105	1.84324e-103	down
Bra027320	-3.58988	2.11752e-105	1.94715e-103	down
Bra034911	-3.51286	2.70678e-105	2.48598e-103	down
Bol038472	4.81383	3.32626e-105	3.05122e-103	up
BniB019199	-3.73033	3.75902e-105	3.44403e-103	down
Bra008426	-4.3559	4.29133e-105	3.92698e-103	down
BniB046056	-3.77986	4.64126e-105	4.24207e-103	down
Bra038646	-2.87195	4.74046e-105	4.32752e-103	down
BniB011010	-4.12426	5.2309e-105	4.76949e-103	down
Bra004214	-2.3698	6.01994e-105	5.48234e-103	down
Bra034200	-4.51892	6.83819e-105	6.22005e-103	down
Bra015530	-3.19704	8.37198e-105	7.60605e-103	down
Bra020419	-3.64882	9.08682e-105	8.24561e-103	down
Bra011918	-3.12626	1.33654e-104	1.21136e-102	down
Bol035016	-3.84833	1.3993e-104	1.26672e-102	down
Bra027273	-2.97859	2.01286e-104	1.81998e-102	down
Bol023415	3.72567	2.12076e-104	1.91526e-102	up
Bra016134	-2.75387	3.60673e-104	3.25335e-102	down
Bra021539	-5.42043	5.91349e-104	5.32777e-102	down
BniB043605	-7.26021	6.75386e-104	6.07767e-102	down
Bol033405	-4.24357	8.48222e-104	7.62393e-102	down
Bol036210	-3.80999	8.65588e-104	7.77081e-102	down
Bra040598	-4.32143	8.77293e-104	7.86657e-102	down
Bol024996	-3.01164	9.29586e-104	8.32562e-102	down
BniB025073	-8.18475	1.04776e-103	9.37298e-102	down
Bol017075	-3.8153	1.27849e-103	1.14234e-101	down
Bra009143	-5.12435	1.30808e-103	1.16741e-101	down
Bra004045	-3.32766	1.37856e-103	1.22887e-101	down
BniB004505	-4.58887	1.43329e-103	1.27615e-101	down
BniB000480	2.7444	1.6164e-103	1.4375e-101	up
Bra014328	-3.63399	1.96625e-103	1.74657e-101	down
BniB012051	-2.59196	2.04998e-103	1.81881e-101	down
BniB039489	-4.20182	2.24791e-103	1.99209e-101	down
Bra033029	-2.56161	2.65636e-103	2.35131e-101	down
BniB012975	-4.661	4.30144e-103	3.80304e-101	down
Bra034691	-4.69762	6.66889e-103	5.8893e-101	down
Bol026644	2.92773	1.8786e-102	1.65706e-100	up
BniB032442	-5.01846	2.11765e-102	1.86575e-100	down
Bra038124	-4.61247	3.84933e-102	3.3875e-100	down
Bra007759	3.00275	3.93055e-102	3.45496e-100	up
Bra035563	-3.15201	4.49151e-102	3.94348e-100	down
Bra037411	-8.73038	5.44274e-102	4.77311e-100	down
Bra035392	-3.21506	6.46863e-102	5.66622e-100	down
Bra023513	-2.67594	7.42325e-102	6.49492e-100	down
Bra022486	-2.52946	1.00921e-101	8.81983e-100	down
BniB009933	-5.17144	1.35651e-101	1.18413e-99	down
Bra036540	-3.78212	1.54066e-101	1.34334e-99	down
Bra010015	-5.35193	1.90254e-101	1.65696e-99	down
Bol038173	-3.88115	2.13579e-101	1.85796e-99	down
Bol022138	4.15613	2.32046e-101	2.0163e-99	up
BniB046939	-3.64573	3.42492e-101	2.97258e-99	down
Bra005424	-11.9009	3.46524e-101	3.00413e-99	down
BniB003948	-4.26705	4.71231e-101	4.08059e-99	down
BniB036496	-3.50376	4.87615e-101	4.21765e-99	down
BniB012959	-5.94295	5.85964e-101	5.06254e-99	down
Bol026768	5.00547	6.87549e-101	5.93344e-99	up
Bra016470	-2.45381	7.71059e-101	6.64655e-99	down
Bra008849	-5.9323	1.19129e-100	1.02573e-98	down
Bra030763	3.13304	1.27047e-100	1.09266e-98	up
BniB009073	-6.51546	1.4577e-100	1.25227e-98	down
Bra032889	4.3787	1.5e-100	1.28715e-98	up
Bra013012	-3.07381	1.75447e-100	1.50381e-98	down
BniB012809	-3.11044	1.80213e-100	1.54291e-98	down
Bra005185	2.92028	2.26958e-100	1.94093e-98	up
BniB048879	-5.02004	2.2901e-100	1.95627e-98	down
Bra012963	-3.15578	2.78999e-100	2.38061e-98	down
Bra025219	-3.53335	3.12659e-100	2.66481e-98	down
Bol025737	-4.3004	3.23501e-100	2.75412e-98	down
BniB018297	-3.67445	4.48711e-100	3.81581e-98	down
BniB021534	4.0167	4.86724e-100	4.13442e-98	up
BniB000975	-2.67285	6.16378e-100	5.2299e-98	down
Bol034698	-3.57647	6.38947e-100	5.41532e-98	down
Bra028988	5.05732	7.39374e-100	6.25948e-98	up
Bol038131	-3.48564	8.27737e-100	6.99974e-98	down
Bol044433	-6.71677	8.84105e-100	7.46808e-98	down
BniB043386	-3.26448	9.05647e-100	7.64152e-98	down
Bra003389	-2.6745	9.80831e-100	8.2667e-98	down
BniB031452	-6.88143	1.54554e-99	1.30117e-97	down
Bra026569	4.97515	1.6822e-99	1.41465e-97	up
Bra031571	5.06633	2.1938e-99	1.84284e-97	up
Bra011919	-2.87694	2.36881e-99	1.98765e-97	down
Bol013175	-2.4619	2.96291e-99	2.4834e-97	down
Bol022468	6.08111	3.94704e-99	3.30461e-97	up
Bra021853	-2.78921	4.25204e-99	3.55604e-97	down
Bol040288	-3.3236	5.06907e-99	4.23466e-97	down
Bol010475	-3.04145	6.33401e-99	5.28555e-97	down
BniB001784	-3.89757	6.63546e-99	5.53101e-97	down
Bra027915	-3.32616	6.92667e-99	5.7674e-97	down
BniB032455	4.32017	7.03649e-99	5.85241e-97	up
Bol016196	4.46108	9.18676e-99	7.63246e-97	up
Bra031769	-7.99593	9.3817e-99	7.78589e-97	down
Bol041820	4.48067	1.11029e-98	9.20425e-97	up
BniB004405	-3.4095	1.12215e-98	9.29241e-97	down
Bra014308	5.7601	2.01523e-98	1.66697e-96	up
Bra004932	-8.17628	2.11566e-98	1.74813e-96	down
Bra008184	-2.88097	2.45425e-98	2.02569e-96	down
BniB012605	-3.64564	2.59169e-98	2.13681e-96	down
Bra032742	-6.27905	2.83082e-98	2.33143e-96	down
Bra033973	-6.82604	2.95653e-98	2.43231e-96	down
Bol041219	-3.02916	2.99359e-98	2.46013e-96	down
Bra036216	-5.64843	3.09044e-98	2.53697e-96	down
Bra028418	-3.14234	3.53406e-98	2.898e-96	down
Bra008152	-2.33313	3.84712e-98	3.15131e-96	down
BniB011023	9.75384	4.00039e-98	3.27332e-96	up
Bol030708	-2.77246	4.06612e-98	3.32352e-96	down
BniB044842	-3.34015	4.19355e-98	3.42398e-96	down
Bra033859	-4.05582	5.1957e-98	4.23765e-96	down
Bra024265	3.11064	5.72338e-98	4.66301e-96	up
Bra007018	3.33549	7.32998e-98	5.96555e-96	up
Bra010820	-2.78394	7.59778e-98	6.17687e-96	down
BniB010517	3.22493	7.79596e-98	6.33119e-96	up
BniB026813	4.39705	9.64817e-98	7.827e-96	up
Bol016216	-3.25277	1.13702e-97	9.21413e-96	down
Bra035952	4.28385	1.17069e-97	9.47682e-96	up
BniB018051	-3.13237	1.199e-97	9.69562e-96	down
Bol010173	-2.75034	1.28452e-97	1.03761e-95	down
Bra035673	2.85426	1.55651e-97	1.25599e-95	up
Bol036170	-4.42403	1.78075e-97	1.4354e-95	down
Bol017088	-6.09606	1.86821e-97	1.5043e-95	down
BniB033460	-3.85095	2.22876e-97	1.79271e-95	down
BniB005293	-5.59413	3.37592e-97	2.71255e-95	down
BniB042207	-3.54236	4.79973e-97	3.85249e-95	down
Bol022855	-3.24415	4.99451e-97	4.00459e-95	down
BniB046278	2.63677	5.21023e-97	4.17314e-95	up
BniB024202	4.55283	5.57238e-97	4.45849e-95	up
BniB029982	-2.99897	1.66811e-96	1.33326e-94	down
Bra022161	4.55475	2.29967e-96	1.8361e-94	up
BniB016758	-4.49641	2.33957e-96	1.86599e-94	down
Bra015166	2.82039	2.36264e-96	1.88241e-94	up
BniB030818	5.84998	2.62695e-96	2.0908e-94	up
Bra004340	-2.48844	2.99802e-96	2.38363e-94	down
Bra036365	-2.33061	3.61803e-96	2.87357e-94	down
BniB028215	-5.30463	3.75413e-96	2.97854e-94	down
Bra030168	-3.96659	3.79775e-96	3.01e-94	down
Bol008878	3.39266	3.81186e-96	3.01802e-94	up
BniB005093	-4.31933	3.90682e-96	3.08998e-94	down
Bra039844	-4.88066	4.18442e-96	3.30608e-94	down
Bra029847	-7.50987	5.61631e-96	4.43279e-94	down
BniB034258	-2.84477	5.87212e-96	4.62987e-94	down
Bol015024	-2.79571	6.66478e-96	5.24938e-94	down
Bol036131	-3.30147	9.16757e-96	7.21315e-94	down
Bra026230	-5.04216	1.15245e-95	9.05819e-94	down
Bra025082	-4.33555	1.20433e-95	9.45616e-94	down
Bra036647	-3.15965	1.5489e-95	1.21491e-93	down
Bol041161	3.27686	1.96104e-95	1.53658e-93	up
Bol011216	-3.57237	1.9756e-95	1.5464e-93	down
Bra031427	-7.84383	3.27034e-95	2.55721e-93	down
Bra040398	-2.81951	3.93274e-95	3.07199e-93	down
BniB029100	-2.78198	4.41262e-95	3.4433e-93	down
Bra004077	-3.2982	4.5109e-95	3.51637e-93	down
BniB046928	-3.87589	4.87646e-95	3.79742e-93	down
Bra006809	-5.12536	5.17524e-95	4.02595e-93	down
BniB030209	4.71535	5.20101e-95	4.04185e-93	up
BniB017580	-3.15937	5.25201e-95	4.0773e-93	down
Bol016062	4.74354	5.99813e-95	4.65177e-93	up
Bol040892	-3.0143	7.00797e-95	5.42939e-93	down
Bol018833	4.62059	7.05329e-95	5.45891e-93	up
Bol043412	-5.46465	7.54538e-95	5.83381e-93	down
Bol008609	-2.76003	8.45416e-95	6.52978e-93	down
Bra015820	-6.33448	1.09305e-94	8.43385e-93	down
Bra022250	3.51316	1.50149e-94	1.15735e-92	up
BniB007442	-3.20015	1.59064e-94	1.22482e-92	down
Bol017419	5.02992	1.72322e-94	1.32557e-92	up
Bra019349	-6.70201	2.30131e-94	1.76846e-92	down
Bol038846	-5.62631	2.81869e-94	2.16385e-92	down
BniB016050	-4.0935	2.91594e-94	2.23624e-92	down
BniB018159	-3.31851	2.9536e-94	2.26283e-92	down
Bra010732	3.8843	3.15453e-94	2.41433e-92	up
Bra031807	-2.52184	3.16357e-94	2.4188e-92	down
Bol006334	-3.48916	3.472e-94	2.65195e-92	down
BniB001228	-3.49406	4.01325e-94	3.06227e-92	down
BniB023082	-2.57011	4.51281e-94	3.43999e-92	down
Bra004989	-2.39531	6.03632e-94	4.5967e-92	down
Bra034824	-3.20907	7.71612e-94	5.86999e-92	down
Bra003180	-3.66035	8.02716e-94	6.10048e-92	down
Bol028970	-4.5419	8.26562e-94	6.27541e-92	down
BniB016446	-3.81505	9.45316e-94	7.16983e-92	down
Bol016265	-4.62627	1.18868e-93	9.00661e-92	down
Bra004247	-2.40452	1.19885e-93	9.07459e-92	down
Bra031129	-8.16339	1.24477e-93	9.41277e-92	down
Bra036542	-4.85701	1.52595e-93	1.15276e-91	down
Bra020152	8.31302	1.56103e-93	1.17808e-91	up
BniB022072	4.5217	1.7677e-93	1.33272e-91	up
Bra033269	-3.09314	1.95178e-93	1.47004e-91	down
BniB048071	-3.6308	1.95865e-93	1.47375e-91	down
Bol013494	-2.50766	2.3665e-93	1.77887e-91	down
BniB026626	-3.12539	2.82857e-93	2.12409e-91	down
BniB000669	-3.67607	2.86376e-93	2.14839e-91	down
Bra022866	-4.09712	3.1391e-93	2.35262e-91	down
BniB025288	-3.24243	4.3672e-93	3.26979e-91	down
Bol013105	-3.56924	6.90024e-93	5.16122e-91	down
BniB003854	-3.25923	1.50777e-92	1.12666e-90	down
BniB008158	-4.08716	1.51624e-92	1.13188e-90	down
Bol018526	-3.97775	1.70061e-92	1.26826e-90	down
Bra036518	-4.6135	1.72147e-92	1.28256e-90	down
BniB004364	-3.42187	1.84566e-92	1.37373e-90	down
Bra014874	-4.15893	2.08865e-92	1.55306e-90	down
Bra027049	-3.31664	2.32264e-92	1.72536e-90	down
Bra033282	-4.56107	2.44304e-92	1.81302e-90	down
Bol009323	-4.99566	2.62038e-92	1.94273e-90	down
Bol024341	-3.59503	2.82165e-92	2.0899e-90	down
Bol031911	-6.89918	3.72537e-92	2.75655e-90	down
BniB045344	-5.73144	4.14933e-92	3.06727e-90	down
Bol013540	-2.33519	4.20054e-92	3.1021e-90	down
BniB024651	-9.61861	4.47282e-92	3.29996e-90	down
Bra038615	-3.34272	4.58485e-92	3.37932e-90	down
BniB002111	-3.16783	4.94875e-92	3.64399e-90	down
BniB007229	-2.74531	5.3688e-92	3.94946e-90	down
Bra019210	-2.74722	6.02129e-92	4.42515e-90	down
Bra007555	-2.66122	6.56216e-92	4.81797e-90	down
Bol018680	-5.28019	7.08684e-92	5.19816e-90	down
Bol017764	-2.42006	8.5952e-92	6.29843e-90	down
BniB049227	-2.40093	1.20216e-91	8.80072e-90	down
BniB024292	-3.34528	1.25008e-91	9.14274e-90	down
Bol008681	-4.30481	1.28326e-91	9.37636e-90	down
Bol026364	-4.38461	1.48165e-91	1.08155e-89	down
BniB007145	-2.5416	1.7021e-91	1.24127e-89	down
Bra017134	-5.36995	1.90138e-91	1.38526e-89	down
BniB020945	-8.57482	2.11356e-91	1.53837e-89	down
BniB001188	-6.29381	2.12459e-91	1.54492e-89	down
BniB000724	-4.0854	2.41579e-91	1.75498e-89	down
Bra033851	-2.76074	3.18272e-91	2.30991e-89	down
BniB035877	3.07554	3.19083e-91	2.31358e-89	up
Bol025609	-4.87469	4.29054e-91	3.10798e-89	down
BniB006475	3.75301	4.82438e-91	3.49134e-89	up
Bra018970	5.2492	4.89578e-91	3.53963e-89	up
Bol006085	-4.42521	5.25082e-91	3.7927e-89	down
Bra035897	-5.05043	5.32627e-91	3.84354e-89	down
Bol033872	-3.73937	7.1908e-91	5.18408e-89	down
BniB041365	-4.71985	8.6714e-91	6.24555e-89	down
Bra001470	-2.58662	9.84659e-91	7.08524e-89	down
Bol042680	-4.50686	1.00733e-90	7.24148e-89	down
Bol009860	-4.46425	1.10593e-90	7.94277e-89	down
BniB040535	-4.52059	1.17201e-90	8.40937e-89	down
Bol027936	-2.07479	1.18573e-90	8.49979e-89	down
BniB010205	-3.01658	1.41004e-90	1.00982e-88	down
Bol006344	5.20776	1.50611e-90	1.0776e-88	up
Bra021417	-3.88735	1.83805e-90	1.31386e-88	down
BniB026256	-6.69661	2.55067e-90	1.82153e-88	down
Bra035407	2.9233	2.66941e-90	1.90453e-88	up
BniB046499	-7.19056	2.77554e-90	1.97839e-88	down
BniB041624	-2.84878	3.27189e-90	2.32999e-88	down
Bra015038	-4.97951	4.90199e-90	3.48755e-88	down
Bra040093	-2.56566	5.39769e-90	3.83661e-88	down
Bra002366	-3.49163	6.58243e-90	4.67432e-88	down
Bol025645	-2.987	6.84434e-90	4.85577e-88	down
Bra000663	-4.821	1.13293e-89	8.03015e-88	down
BniB013310	-2.72967	1.50597e-89	1.06643e-87	down
BniB007354	-11.1805	1.55831e-89	1.10246e-87	down
BniB006124	-3.83826	1.63723e-89	1.15721e-87	down
Bra000451	-2.94379	1.80542e-89	1.2749e-87	down
Bra006722	-2.81615	1.93156e-89	1.3627e-87	down
BniB037150	-6.58557	2.08534e-89	1.46983e-87	down
Bol027725	-5.35917	2.10293e-89	1.48084e-87	down
BniB047082	-4.70865	2.18426e-89	1.53669e-87	down
Bra026630	-5.77466	2.6016e-89	1.8286e-87	down
Bra038011	-3.44402	2.67132e-89	1.87586e-87	down
BniB045566	-4.72164	2.98496e-89	2.09417e-87	down
Bra024532	-4.52301	3.11296e-89	2.18195e-87	down
BniB017323	-4.09067	3.37744e-89	2.36514e-87	down
BniB031036	-3.44853	4.54732e-89	3.18145e-87	down
Bra012557	-4.10175	4.99799e-89	3.49352e-87	down
BniB028923	-4.76565	5.44634e-89	3.8034e-87	down
Bol015240	-4.90364	7.04928e-89	4.91827e-87	down
Bol005544	3.24071	7.43285e-89	5.18111e-87	up
Bol040746	-2.50532	8.63336e-89	6.0124e-87	down
Bra027521	-4.49395	1.09429e-88	7.61377e-87	down
BniB001674	3.39896	1.23642e-88	8.59483e-87	up
Bra030155	-4.36223	1.37562e-88	9.55368e-87	down
BniB044704	-3.60382	1.37935e-88	9.57084e-87	down
BniB000072	-2.58965	1.38329e-88	9.58934e-87	down
BniB006711	-6.03295	1.42947e-88	9.90044e-87	down
BniB049445	-3.13686	1.58195e-88	1.09465e-86	down
Bra006976	4.74262	1.65012e-88	1.14078e-86	up
Bol019359	-4.69135	2.00516e-88	1.38496e-86	down
Bol034610	-3.11954	2.0975e-88	1.44743e-86	down
Bra016522	-4.01364	2.26067e-88	1.55861e-86	down
BniB036557	-4.48845	2.30343e-88	1.58664e-86	down
Bol015561	-4.81192	3.12282e-88	2.1491e-86	down
Bol006229	3.72483	3.33641e-88	2.29401e-86	up
BniB049586	-2.68371	3.41842e-88	2.34827e-86	down
Bol042356	-2.61985	3.57849e-88	2.456e-86	down
Bra004075	-3.19275	3.68581e-88	2.52736e-86	down
BniB023847	-5.6297	3.858e-88	2.64305e-86	down
Bra023395	-4.63655	3.90411e-88	2.67222e-86	down
Bol040371	-4.14743	3.98156e-88	2.72277e-86	down
Bol018690	-4.45831	4.63404e-88	3.16611e-86	down
Bra015350	-6.37582	4.95266e-88	3.38075e-86	down
BniB047061	-3.94964	6.10894e-88	4.16629e-86	down
Bra001579	-4.73347	6.37416e-88	4.34325e-86	down
Bra005131	-3.79789	8.31594e-88	5.66127e-86	down
BniB042901	-4.28879	1.16984e-87	7.9568e-86	down
Bra031515	-5.36698	1.37039e-87	9.31251e-86	down
Bra017920	-5.95078	1.48209e-87	1.00625e-85	down
BniB012219	-4.98068	1.68394e-87	1.14228e-85	down
Bol044626	-3.02068	1.72238e-87	1.16731e-85	down
Bra024864	-4.32439	1.99147e-87	1.34847e-85	down
BniB031049	-6.40619	2.01894e-87	1.36585e-85	down
Bra024957	-3.44149	2.09271e-87	1.4145e-85	down
Bra021649	-3.76451	2.58117e-87	1.74309e-85	down
Bol027862	4.30515	2.81717e-87	1.90078e-85	up
Bol018899	-3.77376	2.84733e-87	1.91942e-85	down
Bra032002	-3.78519	4.14771e-87	2.79353e-85	down
Bol040714	-4.97637	4.48465e-87	3.01778e-85	down
Bra008061	5.9255	5.18506e-87	3.486e-85	up
BniB015616	-11.8246	5.26103e-87	3.53394e-85	down
BniB015815	-2.44078	5.36031e-87	3.59743e-85	down
BniB042864	-2.74842	5.51417e-87	3.69742e-85	down
Bra014720	-5.38414	5.67435e-87	3.80146e-85	down
Bra005019	-3.89176	7.295e-87	4.88288e-85	down
Bol043865	-3.47735	7.947e-87	5.3146e-85	down
BniB035388	4.74129	8.07677e-87	5.39662e-85	up
BniB026693	3.76743	9.14792e-87	6.10694e-85	up
Bol017005	-2.79685	1.04372e-86	6.96153e-85	down
Bra011668	5.03097	1.17781e-86	7.84897e-85	up
Bra040520	-7.35144	1.22534e-86	8.15853e-85	down
Bol038187	-3.31911	1.40805e-86	9.36683e-85	down
BniB006178	-2.55157	1.5478e-86	1.02875e-84	down
BniB045398	-4.59491	2.90564e-86	1.92954e-84	down
BniB039557	-2.68221	3.01957e-86	2.00344e-84	down
Bol016025	-2.65671	3.19821e-86	2.12011e-84	down
Bra033642	-5.62924	3.54956e-86	2.35096e-84	down
Bra022245	-3.10201	4.29262e-86	2.84063e-84	down
Bra013053	-7.37226	6.38816e-86	4.22365e-84	down
Bol025183	-2.57885	6.69277e-86	4.4212e-84	down
Bol018739	-2.5043	6.72725e-86	4.4401e-84	down
BniB033908	-4.54961	8.70366e-86	5.73957e-84	down
Bra033590	-4.10996	9.83846e-86	6.48226e-84	down
BniB002645	-3.25983	9.93242e-86	6.53849e-84	down
BniB009417	-2.81467	1.08863e-85	7.16023e-84	down
BniB035817	-3.46034	1.2854e-85	8.44707e-84	down
Bol025921	4.28836	1.33339e-85	8.75485e-84	up
BniB037521	-3.21278	1.36777e-85	8.97283e-84	down
Bol032598	-2.6369	1.92263e-85	1.26019e-83	down
Bol015063	-3.17115	1.93296e-85	1.26586e-83	down
Bol030593	-2.76094	1.94515e-85	1.27274e-83	down
BniB017920	-4.29157	2.37626e-85	1.55349e-83	down
Bol016935	-2.60888	2.73457e-85	1.78619e-83	down
Bol013070	-3.37944	2.89181e-85	1.88727e-83	down
BniB032870	-2.58367	4.27773e-85	2.78936e-83	down
Bra015886	-4.09209	4.30338e-85	2.80367e-83	down
BniB012189	-2.90685	4.34707e-85	2.8297e-83	down
BniB048332	-3.76125	4.5324e-85	2.94781e-83	down
BniB023394	3.73754	4.79708e-85	3.11728e-83	up
BniB021191	-2.95114	5.18951e-85	3.3694e-83	down
Bra015335	-3.21432	5.92762e-85	3.84534e-83	down
BniB007080	-2.45066	6.72239e-85	4.35719e-83	down
BniB018446	4.52691	6.94294e-85	4.49629e-83	up
BniB020591	-3.52659	7.001e-85	4.53003e-83	down
Bol006741	-7.82362	7.19903e-85	4.65418e-83	down
BniB019008	-3.42994	7.92355e-85	5.11822e-83	down
BniB004555	-3.2146	8.45469e-85	5.45666e-83	down
Bra025321	-4.8417	9.92132e-85	6.39778e-83	down
Bol011487	-3.89102	9.95225e-85	6.41226e-83	down
BniB013934	-2.68099	1.1011e-84	7.08836e-83	down
Bol007138	5.54987	1.32256e-84	8.5068e-83	up
BniB000498	-3.34277	1.33632e-84	8.58804e-83	down
Bra003176	-2.61529	1.56907e-84	1.00753e-82	down
BniB021494	5.79401	1.57753e-84	1.01211e-82	up
BniB017479	-2.80826	1.58965e-84	1.01902e-82	down
Bol026470	-3.5487	1.61085e-84	1.03174e-82	down
Bra035966	-4.59565	1.68843e-84	1.08051e-82	down
BniB047628	7.87677	1.78868e-84	1.1437e-82	up
BniB019220	-6.28627	2.15959e-84	1.3797e-82	down
Bol009975	-2.53219	2.71923e-84	1.73577e-82	down
BniB006206	-2.77736	3.22405e-84	2.05628e-82	down
Bra026099	-3.86317	3.65228e-84	2.32744e-82	down
BniB009478	-3.40404	3.99553e-84	2.54404e-82	down
Bra021555	-4.91874	4.27119e-84	2.71728e-82	down
Bra006879	-4.6906	4.96612e-84	3.15674e-82	down
BniB035016	8.0613	5.07972e-84	3.22624e-82	up
Bol042553	4.41565	6.5731e-84	4.17122e-82	up
Bol005842	-7.33428	6.77398e-84	4.2951e-82	down
BniB022692	-3.13511	8.46225e-84	5.36108e-82	down
Bol039734	4.53389	1.09447e-83	6.92798e-82	up
Bra015574	-2.24366	1.10361e-83	6.98001e-82	down
Bol013334	-2.44836	1.2531e-83	7.91885e-82	down
Bra040801	-4.19365	1.32113e-83	8.34186e-82	down
Bra010774	-2.83224	1.35515e-83	8.54952e-82	down
Bra006688	3.54335	1.62597e-83	1.02496e-81	up
Bol026114	-4.44358	1.62959e-83	1.02638e-81	down
Bra029693	2.31495	2.37682e-83	1.49578e-81	up
Bol032415	4.53545	2.42372e-83	1.52403e-81	up
Bol039040	-4.28842	2.63777e-83	1.65724e-81	down
Bol026989	-7.96274	3.46968e-83	2.17811e-81	down
Bra017712	-4.92242	3.74469e-83	2.3488e-81	down
Bra022516	-3.05087	3.98536e-83	2.49769e-81	down
Bra005144	-3.06801	4.83856e-83	3.0299e-81	down
BniB026846	-4.53828	4.93647e-83	3.08865e-81	down
Bra019875	-5.56615	4.99669e-83	3.12376e-81	down
Bra031197	-3.20662	5.26369e-83	3.28796e-81	down
BniB017805	6.57859	5.70325e-83	3.5596e-81	up
BniB045876	-8.46107	5.82702e-83	3.63385e-81	down
Bra011679	-2.63089	6.60777e-83	4.11736e-81	down
Bra036821	4.20995	7.00567e-83	4.36171e-81	up
BniB005497	-3.89254	7.03749e-83	4.37792e-81	down
Bol019637	-3.46116	8.00019e-83	4.97272e-81	down
BniB016188	-3.80654	8.57894e-83	5.32809e-81	down
Bra004527	-3.14576	8.92761e-83	5.54009e-81	down
Bol016111	-2.62652	1.07406e-82	6.6597e-81	down
BniB029998	3.75868	1.14051e-82	7.06593e-81	up
Bol004801	-2.64789	1.27715e-82	7.90599e-81	down
Bra029511	-2.77047	1.29842e-82	8.03115e-81	down
Bol013378	-4.15956	1.34197e-82	8.29373e-81	down
BniB000694	2.98879	1.36143e-82	8.40714e-81	up
BniB015352	-2.82777	1.71089e-82	1.05565e-80	down
BniB027680	-3.41007	1.77583e-82	1.09483e-80	down
Bol022189	-2.87858	2.08802e-82	1.28625e-80	down
Bra017178	3.27242	2.27324e-82	1.39921e-80	up
Bol034769	-4.46969	2.98773e-82	1.8375e-80	down
Bra021579	-3.53952	3.13153e-82	1.92438e-80	down
BniB031996	-2.41363	3.19243e-82	1.96022e-80	down
BniB003360	-2.50075	3.96325e-82	2.43154e-80	down
Bol012444	-3.82068	4.0352e-82	2.47369e-80	down
Bol009352	-4.36048	4.11638e-82	2.52141e-80	down
Bra006699	3.89373	4.2719e-82	2.61456e-80	up
BniB020292	-2.70565	4.548e-82	2.78129e-80	down
Bol027175	-2.94165	5.01291e-82	3.06313e-80	down
Bra002520	3.09358	5.13503e-82	3.13523e-80	up
Bra022867	-3.44018	5.34208e-82	3.25901e-80	down
BniB001909	-2.86049	5.653e-82	3.44592e-80	down
BniB010091	-3.10313	5.76364e-82	3.51054e-80	down
BniB011218	-2.59847	5.95495e-82	3.62415e-80	down
Bra005061	-3.94757	6.18934e-82	3.76377e-80	down
Bra031870	-3.06683	6.6455e-82	4.03792e-80	down
BniB036221	-2.43907	7.79608e-82	4.73325e-80	down
Bol032278	-4.79372	1.18719e-81	7.20201e-80	down
Bol025990	-2.95954	1.24192e-81	7.52802e-80	down
Bol014457	-2.55746	1.26591e-81	7.6673e-80	down
BniB045706	-2.60153	1.2671e-81	7.66836e-80	down
BniB041290	-6.57925	1.29135e-81	7.8089e-80	down
BniB049758	-4.49311	1.46531e-81	8.85377e-80	down
Bol038617	-4.01808	1.48296e-81	8.95328e-80	down
BniB039380	3.25351	1.57544e-81	9.50409e-80	up
BniB027256	-2.60981	1.61641e-81	9.7435e-80	down
BniB017247	3.76105	1.98058e-81	1.19291e-79	up
BniB014683	-3.44288	2.19832e-81	1.32301e-79	down
Bol043735	-6.58834	2.34013e-81	1.40724e-79	down
BniB045705	-3.42401	2.34773e-81	1.41068e-79	down
Bol029564	-4.08279	2.42372e-81	1.45519e-79	down
Bra027254	-3.89242	2.43513e-81	1.46089e-79	down
BniB043440	-5.17182	2.93842e-81	1.76143e-79	down
BniB032063	-6.78717	3.04184e-81	1.82198e-79	down
Bol036654	-3.47846	3.42979e-81	2.05273e-79	down
Bol008822	4.9032	3.50654e-81	2.09701e-79	up
Bra023236	-3.33248	3.6542e-81	2.18359e-79	down
Bra020971	-3.74355	3.66859e-81	2.19046e-79	down
BniB020085	-2.76374	3.77265e-81	2.25082e-79	down
BniB014275	-3.77355	4.47478e-81	2.66762e-79	down
Bra040507	-5.10625	4.60509e-81	2.74314e-79	down
Bra014934	-2.53182	4.89876e-81	2.91578e-79	down
Bra038649	-2.78	6.35592e-81	3.78013e-79	down
BniB025250	3.59299	7.7301e-81	4.5938e-79	up
Bol017767	-3.61958	7.75256e-81	4.60354e-79	down
BniB040697	-2.31612	7.86265e-81	4.66525e-79	down
Bra035755	4.76983	8.19671e-81	4.85966e-79	up
Bra013744	-4.56494	9.08302e-81	5.38092e-79	down
BniB009273	-4.41431	9.46236e-81	5.60127e-79	down
Bra029564	4.54412	9.60911e-81	5.6837e-79	up
BniB042665	-5.71752	1.16029e-80	6.85767e-79	down
Bra022186	-3.402	1.1941e-80	7.05198e-79	down
BniB004556	-5.36612	1.37915e-80	8.13848e-79	down
Bol042819	-2.6212	1.39327e-80	8.21539e-79	down
Bol044634	-2.58814	1.46796e-80	8.64908e-79	down
Bol034398	-4.10709	1.55191e-80	9.1366e-79	down
Bol032951	3.64186	1.80665e-80	1.06281e-78	up
BniB039496	-2.66099	1.83306e-80	1.07751e-78	down
Bol035210	-2.56133	2.01854e-80	1.18562e-78	down
Bra010011	-1.94836	2.1525e-80	1.26332e-78	down
Bra030856	-3.33002	2.50548e-80	1.46935e-78	down
BniB008668	-3.04757	2.50964e-80	1.47065e-78	down
Bra005979	6.04024	2.66541e-80	1.56073e-78	up
BniB005708	-3.17893	3.28534e-80	1.92224e-78	down
Bra029697	-2.75029	3.52762e-80	2.06241e-78	down
BniB033324	-3.62496	3.53492e-80	2.06508e-78	down
Bra015274	-5.20671	3.9884e-80	2.32821e-78	down
Bol009212	-2.15405	4.05718e-80	2.36653e-78	down
Bra005134	-2.6853	4.20998e-80	2.45377e-78	down
BniB023903	-12.3684	4.96215e-80	2.88994e-78	down
Bol038875	-3.15236	5.22079e-80	3.03824e-78	down
BniB036793	-5.38292	5.63898e-80	3.27909e-78	down
Bra014497	-3.39348	6.4578e-80	3.75236e-78	down
Bra007080	5.52237	6.63439e-80	3.85202e-78	up
Bra027536	-2.73308	7.06761e-80	4.10041e-78	down
BniB007866	2.54858	7.35767e-80	4.26542e-78	up
Bra016989	-2.76529	8.21175e-80	4.75691e-78	down
Bra026845	-2.73483	8.72282e-80	5.04911e-78	down
Bra023597	-3.30939	9.09168e-80	5.2586e-78	down
BniB012885	-8.14188	1.0471e-79	6.05179e-78	down
Bra001852	-2.99795	1.0693e-79	6.17535e-78	down
BniB017108	3.58185	1.16294e-79	6.71107e-78	up
Bol036271	-3.38806	1.27053e-79	7.32634e-78	down
Bra032984	-3.1131	1.33288e-79	7.68004e-78	down
BniB009812	-4.46773	1.33635e-79	7.69418e-78	down
Bra025676	-3.11139	1.4231e-79	8.18739e-78	down
Bra028175	-8.09965	1.78128e-79	1.02403e-77	down
BniB045750	-3.51263	2.15367e-79	1.23718e-77	down
Bol006042	6.40476	2.73554e-79	1.57024e-77	up
Bol005195	-3.57528	2.74164e-79	1.57255e-77	down
BniB015753	-4.53913	2.75656e-79	1.57992e-77	down
Bra031940	-5.47088	2.9726e-79	1.70245e-77	down
BniB008167	-4.28651	2.98745e-79	1.70966e-77	down
Bol026111	-2.01928	3.093e-79	1.76873e-77	down
Bol029439	-2.43298	3.28356e-79	1.87629e-77	down
Bra025920	-3.01739	3.51521e-79	2.00714e-77	down
BniB031842	-3.728	3.8294e-79	2.18489e-77	down
Bra010067	3.41476	4.04944e-79	2.3087e-77	up
Bra025026	4.02917	4.58894e-79	2.61432e-77	up
Bol025854	3.09346	4.84868e-79	2.76021e-77	up
Bol017134	-5.61217	4.96727e-79	2.8256e-77	down
BniB022823	-5.51524	5.2682e-79	2.99454e-77	down
Bra023006	-4.69603	5.45479e-79	3.09827e-77	down
BniB040869	-3.64937	5.53532e-79	3.14165e-77	down
Bra040916	-2.44986	5.74515e-79	3.25831e-77	down
BniB013561	3.15433	5.85002e-79	3.3153e-77	up
Bra027982	-2.20307	7.30051e-79	4.13423e-77	down
Bra008769	-2.6276	8.00734e-79	4.53112e-77	down
Bra026745	-4.75026	8.06946e-79	4.56286e-77	down
Bol008835	-3.16581	8.77886e-79	4.96028e-77	down
Bra011993	2.80948	1.24317e-78	7.01903e-77	up
Bol010785	-4.35448	1.334e-78	7.5262e-77	down
BniB042363	-3.08749	1.64398e-78	9.26818e-77	down
BniB012256	-3.70184	1.68289e-78	9.4805e-77	down
Bra031902	-5.86521	1.70275e-78	9.58525e-77	down
Bra029093	-3.84576	1.82672e-78	1.02755e-76	down
BniB043902	-4.53497	1.83368e-78	1.0307e-76	down
BniB002200	-3.57378	1.96091e-78	1.1014e-76	down
BniB025390	-4.17579	1.98617e-78	1.11476e-76	down
BniB042350	3.8328	1.99142e-78	1.11687e-76	up
Bol018448	-3.73684	2.04995e-78	1.14885e-76	down
Bra026087	-4.46298	2.07956e-78	1.16458e-76	down
BniB015606	-4.81631	2.55243e-78	1.42835e-76	down
Bra028459	-3.66906	2.64303e-78	1.47795e-76	down
BniB017665	-2.7618	2.87994e-78	1.60924e-76	down
Bra006212	-5.47849	3.118e-78	1.74098e-76	down
Bra003776	-3.15049	3.43741e-78	1.91791e-76	down
BniB035365	-3.54337	3.67579e-78	2.04941e-76	down
Bra025612	-4.20541	4.07112e-78	2.26815e-76	down
Bra013088	-4.0096	4.67076e-78	2.60032e-76	down
Bra003998	-5.22714	5.51087e-78	3.06561e-76	down
Bra017341	-2.73774	5.51463e-78	3.06561e-76	down
Bra018955	-3.56216	5.80206e-78	3.22304e-76	down
Bra010852	-2.93343	6.10911e-78	3.39112e-76	down
BniB046721	-3.12184	6.72134e-78	3.72823e-76	down
Bol044932	4.61839	6.9011e-78	3.82514e-76	up
Bra009609	-3.36738	7.14307e-78	3.95636e-76	down
Bol031960	-4.65655	8.24693e-78	4.56442e-76	down
Bra009313	4.42429	9.47398e-78	5.23973e-76	up
Bra010384	-3.73065	1.08023e-77	5.97004e-76	down
Bol026250	6.96456	1.10359e-77	6.0947e-76	up
BniB049045	-2.59693	1.16336e-77	6.42006e-76	down
Bol013327	-3.7366	1.20973e-77	6.67111e-76	down
BniB046304	-2.54654	1.33739e-77	7.36973e-76	down
BniB018992	-4.32994	1.64233e-77	9.04356e-76	down
Bra030839	-5.78823	1.77944e-77	9.79146e-76	down
BniB014110	-6.51677	1.92353e-77	1.05766e-75	down
Bol014832	-2.35312	1.95269e-77	1.07292e-75	down
Bra010018	-2.71895	2.15083e-77	1.18093e-75	down
Bra028911	-3.83064	2.25894e-77	1.23939e-75	down
Bra011839	-4.24414	2.41617e-77	1.3247e-75	down
Bra034556	-6.91025	2.44331e-77	1.33861e-75	down
Bol042779	-3.29328	2.63388e-77	1.44197e-75	down
BniB048108	3.05912	2.74876e-77	1.50378e-75	up
Bra002523	4.01211	3.22801e-77	1.76469e-75	up
Bol024337	-2.26956	3.39167e-77	1.85283e-75	down
Bol032627	5.18309	3.54777e-77	1.93671e-75	up
Bra004423	-5.56393	3.57039e-77	1.94765e-75	down
BniB005488	-4.51617	5.5311e-77	3.01505e-75	down
BniB049211	-2.69329	6.41676e-77	3.49531e-75	down
BniB025350	-3.34092	7.25253e-77	3.94773e-75	down
Bol039319	-4.85144	7.99488e-77	4.34869e-75	down
Bra027877	-2.58516	8.64244e-77	4.69754e-75	down
BniB033056	-2.92403	1.1685e-76	6.34677e-75	down
Bra033461	-6.09239	1.21537e-76	6.59662e-75	down
Bol044805	-2.16743	1.298e-76	7.04005e-75	down
Bol027826	4.61212	1.35473e-76	7.34248e-75	up
BniB022781	-8.58799	1.57235e-76	8.51586e-75	down
BniB009572	-9.73462	1.87982e-76	1.01739e-74	down
BniB004371	-6.59413	2.0343e-76	1.10021e-74	down
Bol036294	-3.19969	2.36145e-76	1.27622e-74	down
BniB049094	4.17115	2.4696e-76	1.33373e-74	up
Bol040759	-2.26184	2.56639e-76	1.38501e-74	down
Bra038811	-7.93899	2.83151e-76	1.527e-74	down
BniB018286	-2.28353	2.8644e-76	1.54364e-74	down
BniB017156	-2.66169	2.99365e-76	1.61214e-74	down
Bol043847	4.21181	3.59047e-76	1.93217e-74	up
BniB006647	-6.29606	3.6722e-76	1.97475e-74	down
BniB043483	4.69169	4.39577e-76	2.36218e-74	up
Bol021878	-2.32038	4.72029e-76	2.53477e-74	down
BniB000398	-3.83386	4.72679e-76	2.53646e-74	down
BniB043346	-3.97471	5.1334e-76	2.75271e-74	down
Bra038235	-6.9059	5.15172e-76	2.76058e-74	down
Bol035489	-2.67728	5.23386e-76	2.80063e-74	down
Bra032273	-5.17562	5.23313e-76	2.80063e-74	down
Bra029334	3.27556	5.51707e-76	2.95009e-74	up
Bol031184	-9.59691	6.41849e-76	3.42968e-74	down
Bra008559	4.16492	7.42258e-76	3.96342e-74	up
BniB026685	-3.70567	8.47023e-76	4.51964e-74	down
Bra034620	-2.027	8.54862e-76	4.55826e-74	down
Bol030790	-2.61784	9.23029e-76	4.91828e-74	down
BniB042202	-3.94233	1.16841e-75	6.22141e-74	down
Bra003053	-2.4798	1.19047e-75	6.3344e-74	down
BniB043014	-4.02832	1.30579e-75	6.94316e-74	down
Bra020278	4.1699	1.41959e-75	7.54295e-74	up
BniB008928	-4.67661	1.83169e-75	9.72581e-74	down
Bra013018	-2.81608	1.91835e-75	1.01788e-73	down
Bra000256	-4.43782	1.97587e-75	1.04767e-73	down
Bol033356	-4.03885	2.01875e-75	1.06965e-73	down
BniB026581	-2.63288	2.38055e-75	1.26048e-73	down
Bra014229	-2.49642	2.64503e-75	1.39954e-73	down
BniB042234	5.0076	3.30846e-75	1.74935e-73	up
Bol036153	-8.51976	3.55933e-75	1.88068e-73	down
BniB000571	-3.28226	3.63865e-75	1.92126e-73	down
Bol029844	-4.90337	3.73699e-75	1.97181e-73	down
Bra008529	-3.44059	4.1606e-75	2.1938e-73	down
Bol006364	-4.86403	4.48334e-75	2.36233e-73	down
Bra013068	4.79982	4.75313e-75	2.50274e-73	up
Bol039572	-3.925	5.45204e-75	2.86876e-73	down
Bol025150	-3.21864	5.74086e-75	3.01863e-73	down
Bra016330	-4.17114	5.86241e-75	3.08041e-73	down
Bol032531	-6.22003	7.48709e-75	3.93137e-73	down
Bol031038	-5.40187	7.90878e-75	4.14992e-73	down
Bra033056	-5.54213	8.40023e-75	4.40475e-73	down
Bra036240	-4.66671	1.02324e-74	5.36176e-73	down
Bra035607	-2.98418	1.04921e-74	5.49403e-73	down
BniB004691	-3.55509	1.09798e-74	5.74544e-73	down
Bra001257	-3.20132	1.11979e-74	5.85552e-73	down
BniB012985	-3.96355	1.3985e-74	7.30786e-73	down
Bra000342	-6.85782	1.46102e-74	7.62932e-73	down
Bol009095	-2.59313	1.47702e-74	7.70757e-73	down
Bra033438	-3.31325	1.50686e-74	7.85785e-73	down
BniB038599	-2.62348	1.55962e-74	8.1274e-73	down
Bra019665	-2.95968	1.68249e-74	8.76169e-73	down
BniB032583	-2.80492	1.82822e-74	9.514e-73	down
Bol006672	-3.9656	2.05233e-74	1.06657e-72	down
Bol007154	-9.59348	2.05101e-74	1.06657e-72	down
Bol012158	-5.7181	2.06349e-74	1.07163e-72	down
BniB032322	-2.32266	2.17949e-74	1.1311e-72	down
Bra040773	-2.83887	3.04003e-74	1.57661e-72	down
Bol033559	-7.80209	3.06074e-74	1.58627e-72	down
Bra006341	-2.22446	3.13704e-74	1.6247e-72	down
BniB043686	-3.23575	3.34023e-74	1.72875e-72	down
BniB048033	-3.18112	3.49929e-74	1.80984e-72	down
Bol010004	-4.3244	4.38381e-74	2.26576e-72	down
BniB047291	-2.58119	4.75234e-74	2.45457e-72	down
Bol029624	-2.60713	5.32172e-74	2.74677e-72	down
Bol019452	-2.84627	5.65378e-74	2.91618e-72	down
BniB010138	-7.88639	5.92625e-74	3.05464e-72	down
BniB032049	-3.73742	5.99404e-74	3.08748e-72	down
BniB049770	-3.50843	6.69307e-74	3.4452e-72	down
Bol043417	-2.59691	9.40694e-74	4.83886e-72	down
Bra030906	-2.51072	1.01959e-73	5.24115e-72	down
Bra016627	-2.40074	1.02406e-73	5.26055e-72	down
Bol009669	-2.51376	1.06148e-73	5.44906e-72	down
BniB015966	6.11744	1.07659e-73	5.52292e-72	up
Bol005399	-2.79826	1.1445e-73	5.8673e-72	down
Bra020340	-2.91661	1.37738e-73	7.0564e-72	down
BniB013243	4.40056	1.38422e-73	7.08666e-72	up
Bol040701	-2.58492	1.79425e-73	9.17965e-72	down
BniB047122	-2.43427	1.8769e-73	9.59601e-72	down
BniB048719	-3.04571	2.0854e-73	1.06548e-71	down
Bol019544	-3.79719	2.16751e-73	1.10669e-71	down
BniB022124	-2.80015	2.20736e-73	1.12627e-71	down
BniB040516	-6.74458	2.24586e-73	1.14515e-71	down
BniB045290	-3.22734	2.68881e-73	1.37008e-71	down
Bol017432	-4.78357	2.88529e-73	1.46921e-71	down
Bol010485	-4.06089	3.82667e-73	1.94726e-71	down
Bra010428	3.62751	4.70862e-73	2.39444e-71	up
Bra027286	-3.71893	4.83954e-73	2.45937e-71	down
Bol042544	-4.20035	5.04033e-73	2.55969e-71	down
Bra025982	-4.6381	6.31944e-73	3.20713e-71	down
BniB008422	-10.0757	6.59684e-73	3.34567e-71	down
BniB028655	-2.56037	6.8946e-73	3.49434e-71	down
Bol034505	-6.86308	7.24794e-73	3.67096e-71	down
BniB001344	-3.78162	7.30862e-73	3.69923e-71	down
BniB035743	-4.23238	8.16996e-73	4.13243e-71	down
Bra016436	-2.81459	8.79837e-73	4.44731e-71	down
Bol007218	5.71484	8.83447e-73	4.46259e-71	up
BniB001475	3.7386	1.13665e-72	5.73778e-71	up
BniB010359	3.41867	1.37399e-72	6.93124e-71	up
BniB037907	3.41011	1.76019e-72	8.87356e-71	up
BniB008802	-2.1852	1.80371e-72	9.0869e-71	down
Bra040427	-2.48314	1.86145e-72	9.37155e-71	down
Bra009543	-4.94601	1.89805e-72	9.54947e-71	down
Bol021320	-3.12347	2.00569e-72	1.00844e-70	down
Bra007606	-2.80061	2.10739e-72	1.05887e-70	down
BniB037100	-4.05265	2.28787e-72	1.14879e-70	down
Bol038157	4.14017	2.29043e-72	1.14931e-70	up
Bol038076	-2.27318	2.54451e-72	1.27596e-70	down
BniB010342	-10.0335	2.55282e-72	1.27928e-70	down
Bra006219	3.95752	2.82856e-72	1.41652e-70	up
BniB040008	4.88439	2.96303e-72	1.48288e-70	up
Bol040770	4.37279	3.15056e-72	1.5757e-70	up
Bra032711	-7.48867	3.40316e-72	1.70091e-70	down
BniB037477	-4.32756	3.71928e-72	1.85768e-70	down
BniB047203	-5.96018	3.7641e-72	1.87883e-70	down
BniB039059	-2.51082	3.95839e-72	1.9745e-70	down
Bol022961	-2.33498	4.19115e-72	2.08923e-70	down
Bol014230	-2.85736	4.4024e-72	2.19309e-70	down
BniB024253	2.01907	4.50427e-72	2.24237e-70	up
BniB036973	-2.64227	6.0162e-72	2.99309e-70	down
Bol042665	3.91428	6.5235e-72	3.24335e-70	up
Bol015831	3.02527	6.67317e-72	3.31558e-70	up
Bra007821	5.56248	6.91127e-72	3.43163e-70	up
BniB041019	-4.57822	6.96507e-72	3.45608e-70	down
BniB022259	-6.51501	8.37047e-72	4.15072e-70	down
Bra033753	-3.45823	8.40347e-72	4.16436e-70	down
BniB037716	-2.89512	9.69404e-72	4.80076e-70	down
BniB032097	-2.70558	1.12416e-71	5.56355e-70	down
BniB011666	-6.77061	1.14514e-71	5.66367e-70	down
BniB033665	-2.52419	1.16697e-71	5.76786e-70	down
BniB020693	-2.83337	1.25121e-71	6.18018e-70	down
BniB045175	-7.47128	1.284e-71	6.33801e-70	down
BniB038955	-2.29355	1.32439e-71	6.53315e-70	down
Bra008470	-2.20333	1.52949e-71	7.54e-70	down
Bol023814	-2.66654	1.56042e-71	7.68747e-70	down
Bra037414	-3.89063	1.63495e-71	8.04941e-70	down
Bra021440	-3.51606	1.89466e-71	9.32196e-70	down
Bra002878	2.14137	1.90883e-71	9.38561e-70	up
BniB012875	-5.64956	1.95027e-71	9.58312e-70	down
Bol025908	3.79989	2.01268e-71	9.88341e-70	up
BniB033209	-4.91762	2.04654e-71	1.00431e-69	down
BniB009380	-4.2874	2.12725e-71	1.04325e-69	down
Bra006291	-2.37745	2.1833e-71	1.07004e-69	down
Bra006015	-3.34015	2.32861e-71	1.14052e-69	down
Bra030072	-3.82688	2.38675e-71	1.16824e-69	down
BniB016447	-2.78642	2.61322e-71	1.27827e-69	down
Bra034394	-2.02767	2.69468e-71	1.31726e-69	down
Bra033802	-4.87362	2.8517e-71	1.39312e-69	down
Bra018301	2.23512	3.02172e-71	1.47523e-69	up
Bra038522	-3.23274	3.56033e-71	1.73706e-69	down
Bol036664	-5.93682	3.74531e-71	1.82614e-69	down
Bra004721	-3.30412	3.859e-71	1.88036e-69	down
BniB037741	2.61237	3.92403e-71	1.91082e-69	up
Bol038502	-3.6945	4.4597e-71	2.17027e-69	down
Bra038805	-2.10371	4.67669e-71	2.27441e-69	down
Bol025138	3.25126	4.6865e-71	2.27772e-69	up
BniB009687	-4.00369	4.90003e-71	2.37997e-69	down
Bra017498	-2.59951	4.99768e-71	2.42584e-69	down
BniB039596	-5.11518	5.36619e-71	2.60305e-69	down
Bra025385	-3.31715	6.03866e-71	2.92738e-69	down
Bol032949	2.19831	6.65646e-71	3.22481e-69	up
Bol017347	-5.30211	6.83616e-71	3.30975e-69	down
Bol036182	-2.26975	7.45658e-71	3.60782e-69	down
Bra030858	-2.05693	7.64134e-71	3.69486e-69	down
BniB022446	-3.32268	8.141e-71	3.93395e-69	down
Bra041008	-2.43235	8.39654e-71	4.05485e-69	down
BniB019573	-2.62617	8.42724e-71	4.06708e-69	down
Bra027350	-3.29949	8.63925e-71	4.16675e-69	down
Bol037309	-2.65739	8.69781e-71	4.19232e-69	down
Bra034306	-4.36108	9.62119e-71	4.63444e-69	down
Bra000837	-3.14679	9.73464e-71	4.68611e-69	down
Bol008087	-3.45168	9.94502e-71	4.78434e-69	down
Bra038267	3.07439	1.00704e-70	4.84158e-69	up
BniB017063	-2.24777	1.13792e-70	5.46736e-69	down
Bol038155	2.48067	1.14985e-70	5.52117e-69	up
BniB032895	-4.13557	1.17637e-70	5.64496e-69	down
BniB031178	-3.98769	1.22773e-70	5.88768e-69	down
Bol011485	-3.28957	1.24567e-70	5.96992e-69	down
Bra033199	-3.43462	1.28114e-70	6.13605e-69	down
BniB013202	-2.55217	1.36929e-70	6.5541e-69	down
BniB048280	-3.4072	1.40646e-70	6.72775e-69	down
Bra016178	-6.07716	1.43713e-70	6.8701e-69	down
Bol035226	-4.0499	1.43863e-70	6.87296e-69	down
BniB037428	-5.20307	1.44992e-70	6.92254e-69	down
Bra011929	2.93177	1.46586e-70	6.99421e-69	up
BniB020601	-3.44382	1.61627e-70	7.70704e-69	down
Bol027376	-2.18717	2.00274e-70	9.54386e-69	down
Bra013169	4.50733	2.09849e-70	9.99388e-69	up
Bol042060	-4.77745	2.14378e-70	1.02031e-68	down
BniB027474	-6.28509	2.20155e-70	1.04715e-68	down
Bol024707	-3.34239	2.33653e-70	1.11066e-68	down
Bra007282	-2.48003	2.6252e-70	1.24709e-68	down
Bol032992	2.29855	2.63907e-70	1.2529e-68	up
Bra027180	-4.59551	3.04541e-70	1.4449e-68	down
Bra031159	2.8338	3.12907e-70	1.48366e-68	up
BniB049603	-3.08903	3.33389e-70	1.57979e-68	down
Bra016399	-2.83843	3.5265e-70	1.67002e-68	down
Bra021759	-4.58824	4.13614e-70	1.9575e-68	down
BniB043728	-3.60207	4.1942e-70	1.98374e-68	down
Bol004398	2.76199	4.50165e-70	2.12782e-68	up
Bol007129	-4.06275	5.18029e-70	2.44707e-68	down
Bol028336	-3.39912	7.57012e-70	3.57376e-68	down
Bra009285	-7.22782	7.72914e-70	3.64656e-68	down
BniB035476	9.41124	8.00577e-70	3.77472e-68	up
Bra033148	5.53764	8.60951e-70	4.05686e-68	up
Bol040835	-3.41099	9.58146e-70	4.51204e-68	down
Bra015878	-2.27302	9.96625e-70	4.69033e-68	down
Bol007661	-4.87261	1.03562e-69	4.8708e-68	down
Bol027707	-3.45287	1.05851e-69	4.97538e-68	down
Bol042856	4.13555	1.2975e-69	6.09494e-68	up
Bra029613	-2.29461	1.32324e-69	6.21202e-68	down
BniB021342	-3.71468	1.46698e-69	6.88255e-68	down
Bra027306	-5.97902	1.48733e-69	6.97371e-68	down
Bol010066	-4.97282	1.50306e-69	7.04311e-68	down
Bra019211	-3.75467	1.90409e-69	8.91674e-68	down
BniB017948	4.58224	1.94834e-69	9.11834e-68	up
Bol039545	-3.37156	2.13816e-69	1.00005e-67	down
Bol037201	-4.54138	2.22605e-69	1.04052e-67	down
Bra030404	-4.41804	2.37138e-69	1.10776e-67	down
Bra004459	-2.71391	2.44861e-69	1.14314e-67	down
Bra002665	-2.4495	2.69027e-69	1.25518e-67	down
BniB045180	-2.51847	2.75813e-69	1.28605e-67	down
Bra040749	-2.29939	2.8136e-69	1.31111e-67	down
Bra000060	-2.86395	2.86472e-69	1.33411e-67	down
Bra022369	-3.18719	3.12469e-69	1.45428e-67	down
Bra015164	-4.43464	3.42266e-69	1.59199e-67	down
BniB012302	-3.23634	3.4591e-69	1.60795e-67	down
Bol040837	-2.73491	3.89642e-69	1.81013e-67	down
Bol043043	-4.69409	4.05104e-69	1.8808e-67	down
BniB018513	-4.23608	4.13576e-69	1.91896e-67	down
Bra020780	-7.11744	4.41915e-69	2.0492e-67	down
Bol043468	2.81543	4.78652e-69	2.21819e-67	up
Bra039489	-3.23375	4.94423e-69	2.28988e-67	down
Bra014973	-2.72006	5.01839e-69	2.32281e-67	down
Bra021327	-2.96247	5.251e-69	2.42899e-67	down
Bol005945	-2.96943	5.43944e-69	2.51462e-67	down
BniB032279	-5.87866	5.76071e-69	2.66152e-67	down
BniB014988	-6.52933	5.7921e-69	2.67439e-67	down
Bol004670	2.32639	5.88706e-69	2.71658e-67	up
Bol009600	-2.79003	6.97089e-69	3.21476e-67	down
Bol043803	-3.12337	7.14765e-69	3.29427e-67	down
BniB000725	-2.88137	7.21548e-69	3.32351e-67	down
Bol037964	-4.01311	7.47579e-69	3.44132e-67	down
Bol010302	-3.56996	7.56369e-69	3.47966e-67	down
Bol015223	-5.45511	7.72376e-69	3.55115e-67	down
Bol013718	-5.14547	7.88205e-69	3.62173e-67	down
BniB001962	-5.84667	8.02452e-69	3.68496e-67	down
Bol042826	-3.22589	9.68066e-69	4.44278e-67	down
Bol024573	-2.95235	1.11506e-68	5.1143e-67	down
Bra003524	-2.1791	1.14592e-68	5.25267e-67	down
Bra009062	-6.18246	1.20951e-68	5.54076e-67	down
BniB004019	-2.40204	1.30464e-68	5.97295e-67	down
Bol035789	3.00563	1.35479e-68	6.19884e-67	up
Bra029714	-2.66802	1.39317e-68	6.37058e-67	down
Bol013836	-2.79678	1.41415e-68	6.46262e-67	down
BniB036274	-4.90758	1.76288e-68	8.05142e-67	down
Bra013950	-4.61497	2.04303e-68	9.32532e-67	down
Bra014473	-2.20085	2.06169e-68	9.40484e-67	down
Bol009145	-2.50552	2.77499e-68	1.26511e-66	down
Bol034271	-2.70387	2.8174e-68	1.28367e-66	down
BniB010853	-4.8333	2.96401e-68	1.34966e-66	down
BniB046107	3.10676	3.09144e-68	1.40684e-66	up
Bol014704	-2.34797	3.61601e-68	1.64457e-66	down
Bra010453	-7.81379	3.94962e-68	1.79522e-66	down
Bol033867	-2.76786	4.38247e-68	1.99076e-66	down
Bra019785	-2.74305	4.58e-68	2.07925e-66	down
Bol034848	6.15841	4.7831e-68	2.17015e-66	up
Bol012334	-5.42818	4.90094e-68	2.22229e-66	down
BniB012325	-2.99414	4.9431e-68	2.24006e-66	down
Bra027821	-2.53041	4.96201e-68	2.24729e-66	down
Bol019887	5.03206	5.12261e-68	2.31864e-66	up
Bra040412	-3.00572	5.43121e-68	2.45685e-66	down
BniB008162	2.04811	5.60177e-68	2.5325e-66	up
Bra018682	4.70692	6.30822e-68	2.85017e-66	up
BniB001096	-3.29984	6.32507e-68	2.85608e-66	down
Bol035154	-2.91015	8.5248e-68	3.84708e-66	down
Bra039320	-6.12254	9.12607e-68	4.11597e-66	down
BniB037893	-5.432	9.28054e-68	4.18314e-66	down
Bra003564	-4.91947	1.0469e-67	4.71604e-66	down
Bol018935	-4.91234	1.2266e-67	5.52224e-66	down
Bol014027	-3.60083	1.22819e-67	5.52613e-66	down
Bra033344	4.14381	1.33674e-67	6.01098e-66	up
BniB015914	-4.52143	1.40731e-67	6.32456e-66	down
Bol019478	-2.71795	1.40999e-67	6.33286e-66	down
BniB026538	-3.64757	1.4213e-67	6.37987e-66	down
Bol028963	-5.07465	1.44815e-67	6.49652e-66	down
Bra013658	-5.50749	1.8968e-67	8.50416e-66	down
BniB031410	-3.66191	2.08373e-67	9.33674e-66	down
BniB045330	-4.00849	2.13629e-67	9.56658e-66	down
Bol016022	2.78217	2.21343e-67	9.90617e-66	up
Bra008373	-2.70127	2.27346e-67	1.01688e-65	down
BniB013993	-7.51321	2.41051e-67	1.07755e-65	down
BniB011748	-5.41197	2.45512e-67	1.09684e-65	down
BniB046697	-6.42818	2.46384e-67	1.10009e-65	down
Bol044207	-2.64031	2.78424e-67	1.24241e-65	down
Bra040924	-3.80496	3.02605e-67	1.34952e-65	down
BniB005781	-5.07598	3.1759e-67	1.41552e-65	down
Bol041059	-3.57329	3.39009e-67	1.5101e-65	down
Bol031431	-5.17867	3.44496e-67	1.53363e-65	down
BniB037340	3.79988	3.51731e-67	1.56493e-65	up
Bra034157	-3.43065	3.52687e-67	1.56826e-65	down
Bol012074	-7.11122	3.66056e-67	1.62675e-65	down
Bra025534	-2.06635	3.79489e-67	1.68546e-65	down
Bol038426	-3.64898	3.88474e-67	1.72435e-65	down
BniB038604	-3.23059	4.1451e-67	1.83884e-65	down
Bol043454	-5.1158	4.33209e-67	1.92067e-65	down
BniB002955	-2.57581	4.40709e-67	1.95278e-65	down
Bra034212	-4.2733	4.60227e-67	2.03807e-65	down
Bol041148	3.73995	4.86321e-67	2.15237e-65	up
BniB003991	-8.65556	4.89985e-67	2.16732e-65	down
Bol022291	-1.91843	4.95846e-67	2.19197e-65	down
Bra019733	2.93152	5.93228e-67	2.62092e-65	up
Bol005613	-5.27606	6.46671e-67	2.85537e-65	down
BniB034304	-4.75711	6.54648e-67	2.88891e-65	down
Bol010213	-2.96329	6.71886e-67	2.96326e-65	down
Bra016163	-4.71478	7.20209e-67	3.17453e-65	down
Bra032894	-4.52155	7.75941e-67	3.4182e-65	down
Bra008655	-4.5537	7.88988e-67	3.47366e-65	down
BniB008649	8.67338	7.96774e-67	3.5059e-65	up
Bol013049	-2.1981	9.4024e-67	4.13476e-65	down
BniB045618	-4.31789	1.10299e-66	4.84766e-65	down
BniB048088	-3.35949	1.14955e-66	5.04934e-65	down
Bra017932	-2.45408	1.20803e-66	5.30316e-65	down
Bra010744	-3.0186	1.22325e-66	5.36685e-65	down
Bra033726	-5.01082	1.41395e-66	6.19996e-65	down
Bra017453	-2.51132	1.60519e-66	7.03444e-65	down
BniB043901	-4.57103	1.72008e-66	7.53354e-65	down
Bol031569	-3.56969	1.73707e-66	7.60358e-65	down
BniB007420	3.08151	1.74927e-66	7.65257e-65	up
BniB017296	2.51293	1.81882e-66	7.95223e-65	up
BniB030703	-4.27881	1.91323e-66	8.3602e-65	down
Bol007882	-2.6594	2.06596e-66	9.02234e-65	down
Bra021163	-7.00681	2.37132e-66	1.035e-64	down
Bra032122	-2.56973	2.56658e-66	1.11957e-64	down
Bol024589	-2.48269	2.58776e-66	1.12816e-64	down
Bra026924	-3.50251	2.81275e-66	1.22554e-64	down
BniB047540	4.21391	3.28159e-66	1.429e-64	up
BniB006379	-5.2249	3.48909e-66	1.51849e-64	down
Bra000393	-3.95815	3.56971e-66	1.55268e-64	down
Bra015501	-6.22275	3.94359e-66	1.71432e-64	down
BniB036815	-4.74235	4.46041e-66	1.93788e-64	down
Bra018006	-5.20596	4.98255e-66	2.16348e-64	down
Bol038117	-4.85897	5.32633e-66	2.31143e-64	down
Bra011002	-4.07713	5.38217e-66	2.33433e-64	down
Bra001100	6.05238	5.58868e-66	2.42251e-64	up
BniB012735	-9.04707	6.03216e-66	2.61325e-64	down
Bra002788	-4.93183	7.28034e-66	3.15218e-64	down
Bra035087	-3.49927	7.42464e-66	3.21282e-64	down
Bol009389	3.12368	7.48386e-66	3.2366e-64	up
BniB046555	-3.60744	7.51347e-66	3.24755e-64	down
Bra019493	2.28519	7.80518e-66	3.37171e-64	up
Bra029435	-2.38869	8.30871e-66	3.58719e-64	down
Bol026218	-3.72337	8.73999e-66	3.77124e-64	down
BniB020701	-5.32783	1.05868e-65	4.56552e-64	down
BniB001926	-2.20689	1.0675e-65	4.60094e-64	down
BniB025274	-3.44759	1.10323e-65	4.75223e-64	down
Bol034249	-3.59914	1.12911e-65	4.86093e-64	down
BniB007002	-2.07129	1.16258e-65	5.00221e-64	down
BniB008318	-2.94643	1.20557e-65	5.18424e-64	down
BniB031626	-3.74687	1.25282e-65	5.38437e-64	down
Bol040910	-2.39673	1.40435e-65	6.03219e-64	down
Bra014908	-3.849	1.61899e-65	6.9502e-64	down
Bra009700	-4.07542	1.64131e-65	7.04202e-64	down
Bra024790	6.8537	1.85121e-65	7.93809e-64	up
Bol035756	-3.15206	1.86455e-65	7.99079e-64	down
Bra024367	-2.91889	1.86819e-65	8.00186e-64	down
Bra022549	-2.82122	1.97892e-65	8.47134e-64	down
BniB034763	-6.00387	1.99932e-65	8.55384e-64	down
BniB015512	-2.07501	2.30643e-65	9.86219e-64	down
BniB002640	-3.14907	2.68612e-65	1.14793e-63	down
Bol035748	-2.81276	2.74779e-65	1.17362e-63	down
Bra024031	-5.33523	2.79292e-65	1.19222e-63	down
Bol020350	-2.96404	2.89678e-65	1.23586e-63	down
Bol027815	-7.86431	3.13258e-65	1.33571e-63	down
BniB040871	-3.93629	3.23781e-65	1.3798e-63	down
Bra005257	-2.69115	3.25687e-65	1.38714e-63	down
Bra000162	3.02571	3.29281e-65	1.40166e-63	up
Bol007101	-2.97543	4.36365e-65	1.85645e-63	down
BniB020961	3.3176	4.36736e-65	1.85699e-63	up
Bra012779	-2.25699	4.54964e-65	1.9334e-63	down
Bra008991	-3.74126	4.61888e-65	1.96173e-63	down
BniB029653	-4.21771	4.75404e-65	2.018e-63	down
Bol036647	4.02974	5.37532e-65	2.28045e-63	up
BniB006678	2.16637	5.67947e-65	2.40813e-63	up
Bra031076	4.41231	5.73594e-65	2.43072e-63	up
BniB047100	-2.27597	5.78166e-65	2.44872e-63	down
BniB021842	2.67777	5.90975e-65	2.50158e-63	up
BniB008981	4.08756	5.93126e-65	2.50928e-63	up
Bra015788	-3.60981	6.63664e-65	2.80613e-63	down
Bol011104	-2.43119	7.3881e-65	3.12038e-63	down
Bra023075	4.06412	7.38767e-65	3.12038e-63	up
Bra027801	3.42387	8.27412e-65	3.49265e-63	up
Bra014808	2.85943	9.27381e-65	3.91245e-63	up
Bol015980	-2.79552	1.00642e-64	4.24355e-63	down
Bra017693	-3.27691	1.06275e-64	4.47855e-63	down
BniB019593	-3.24709	1.10963e-64	4.67354e-63	down
Bra017503	-2.05915	1.11414e-64	4.68992e-63	down
Bra021733	-2.16532	1.12421e-64	4.72969e-63	down
Bol042996	4.34062	1.18842e-64	4.99703e-63	up
BniB022878	-3.78564	1.41518e-64	5.94722e-63	down
BniB002867	-4.00932	1.45331e-64	6.10408e-63	down
BniB012938	-4.72234	1.47352e-64	6.18551e-63	down
BniB032722	-2.4163	1.56244e-64	6.55513e-63	down
BniB043865	-5.32801	1.74919e-64	7.33459e-63	down
BniB030181	4.95321	1.75044e-64	7.33579e-63	up
BniB020165	-2.29674	1.95278e-64	8.17923e-63	down
BniB004897	2.22134	1.99986e-64	8.37177e-63	up
Bol025670	-3.74322	2.09508e-64	8.76555e-63	down
BniB043237	2.89545	2.37981e-64	9.95134e-63	up
Bol037093	-3.15977	2.45318e-64	1.02525e-62	down
Bol033316	-3.5132	2.90763e-64	1.2145e-62	down
BniB012990	5.20943	3.30154e-64	1.37828e-62	up
Bol019439	2.11333	3.4131e-64	1.42407e-62	up
Bol020875	-7.017	3.88808e-64	1.62135e-62	down
Bra001253	-4.17851	3.93432e-64	1.63973e-62	down
BniB048913	-5.32425	4.05156e-64	1.68767e-62	down
BniB039312	-3.711	4.06341e-64	1.69168e-62	down
BniB008949	-2.50318	4.17464e-64	1.73703e-62	down
Bol027898	-3.13161	4.55838e-64	1.89565e-62	down
BniB044929	3.38003	4.58071e-64	1.9039e-62	up
Bra003436	-2.93946	4.9445e-64	2.05397e-62	down
Bra005211	-2.75041	4.98806e-64	2.07093e-62	down
Bol033376	3.0134	5.02453e-64	2.08493e-62	up
BniB043720	-2.91866	5.51624e-64	2.28772e-62	down
Bra028526	2.23759	6.14096e-64	2.54541e-62	up
BniB001507	-3.46339	6.50702e-64	2.69566e-62	down
BniB012365	-3.08623	7.0914e-64	2.93615e-62	down
Bra016375	-3.31794	7.58201e-64	3.13757e-62	down
Bol036283	-2.54501	8.3261e-64	3.4436e-62	down
Bol011472	-3.22203	1.01764e-63	4.20656e-62	down
Bol006838	-2.76766	1.03302e-63	4.26782e-62	down
Bol044745	-2.73737	1.06469e-63	4.39627e-62	down
BniB005417	-4.42651	1.26515e-63	5.22116e-62	down
Bol019235	-5.57436	1.34291e-63	5.53904e-62	down
Bol043082	5.80534	1.58895e-63	6.5503e-62	up
Bol029484	-6.8777	1.63696e-63	6.74456e-62	down
BniB036176	2.16947	1.67568e-63	6.89952e-62	up
Bra023937	4.43724	1.67639e-63	6.89952e-62	up
Bol041773	3.88723	1.7647e-63	7.25904e-62	up
Bra008630	4.55619	1.80793e-63	7.43284e-62	up
Bol039373	-2.21078	1.85075e-63	7.60474e-62	down
Bra019026	-2.08257	1.97894e-63	8.12704e-62	down
Bra025682	-6.62145	2.14299e-63	8.79601e-62	down
Bol043891	-4.19229	2.19014e-63	8.98469e-62	down
Bol044702	-2.82477	2.2263e-63	9.12805e-62	down
Bol042634	-2.2304	2.47275e-63	1.0133e-61	down
Bra018513	-2.41592	2.58453e-63	1.05854e-61	down
Bol016185	-8.87018	2.87808e-63	1.17813e-61	down
Bol015559	-3.06833	3.403e-63	1.39225e-61	down
BniB023288	-4.02908	3.45767e-63	1.41386e-61	down
BniB028939	-4.11683	3.97888e-63	1.6261e-61	down
Bol035752	-3.91976	4.2584e-63	1.7394e-61	down
BniB005229	-2.40497	5.12881e-63	2.0938e-61	down
Bra020806	-3.33222	5.30366e-63	2.16402e-61	down
Bra016173	-2.4942	5.39438e-63	2.19985e-61	down
Bol035796	-2.08938	5.98924e-63	2.44112e-61	down
Bra002374	-2.7356	7.54498e-63	3.07357e-61	down
BniB012409	-3.44925	7.60028e-63	3.09443e-61	down
BniB049041	-5.57752	7.87515e-63	3.20462e-61	down
Bra001415	-2.03218	7.88516e-63	3.20697e-61	down
BniB010448	-2.4966	7.95913e-63	3.23532e-61	down
Bol024004	-2.59317	8.48005e-63	3.44522e-61	down
Bol042832	-2.04984	8.78404e-63	3.56681e-61	down
BniB019801	-4.167	9.19972e-63	3.7336e-61	down
BniB010022	3.76477	9.52978e-63	3.86548e-61	up
BniB020453	-2.91953	9.56089e-63	3.87602e-61	down
Bra022871	-2.47008	1.33661e-62	5.41577e-61	down
Bra036780	3.74369	1.4016e-62	5.67606e-61	up
BniB032585	-2.96941	1.54253e-62	6.24347e-61	down
Bol033052	-4.70248	1.54391e-62	6.24569e-61	down
BniB015473	-2.72541	1.79855e-62	7.27193e-61	down
Bol006694	2.26822	1.90607e-62	7.70257e-61	up
BniB024966	-2.90383	2.02328e-62	8.17184e-61	down
BniB004666	-2.53055	2.08279e-62	8.40774e-61	down
Bol036521	-4.54947	2.23148e-62	9.00317e-61	down
BniB025427	4.19772	2.25366e-62	9.08781e-61	up
Bol022870	-2.46133	2.33019e-62	9.3914e-61	down
Bol025196	4.05725	2.38376e-62	9.60221e-61	up
Bol018846	3.41661	2.38981e-62	9.62148e-61	up
Bol020628	3.46659	3.44242e-62	1.3852e-60	up
Bol016945	-5.19555	3.51271e-62	1.41273e-60	down
BniB028133	5.58794	3.60392e-62	1.44864e-60	up
Bol007255	-2.22336	3.837e-62	1.54152e-60	down
Bra002328	2.89141	4.41228e-62	1.77169e-60	up
Bra033820	-3.03989	4.47966e-62	1.7978e-60	down
Bol044801	-1.88573	4.82506e-62	1.93537e-60	down
Bra012441	-6.59716	4.82756e-62	1.93537e-60	down
Bol013914	-5.86342	5.57262e-62	2.23288e-60	down
BniB002859	4.63953	5.96936e-62	2.39058e-60	up
Bra010072	-4.56343	6.10782e-62	2.44474e-60	down
Bra000480	-2.31872	6.25853e-62	2.50374e-60	down
BniB013372	-13.868	6.40696e-62	2.56177e-60	down
Bra002840	-6.24218	6.99004e-62	2.79344e-60	down
BniB044351	5.26931	7.16932e-62	2.86357e-60	up
BniB014035	-2.28907	7.67351e-62	3.06334e-60	down
BniB029974	4.00673	7.8245e-62	3.12197e-60	up
Bol039461	-2.39537	7.9785e-62	3.18174e-60	down
Bra011827	3.25421	8.40399e-62	3.34966e-60	up
BniB045364	4.77219	8.43974e-62	3.36214e-60	up
Bra022974	-4.07282	8.96543e-62	3.56968e-60	down
BniB033927	-1.92451	9.61654e-62	3.82692e-60	down
Bra040546	-5.78679	9.83181e-62	3.91053e-60	down
Bra002942	3.95394	9.90794e-62	3.93874e-60	up
Bra027696	-9.56447	1.00712e-61	4.00154e-60	down
Bra033493	-3.28131	1.05926e-61	4.20649e-60	down
Bra024204	3.29575	1.30192e-61	5.16746e-60	up
BniB047431	-3.88569	1.4043e-61	5.57087e-60	down
Bra022734	-2.54276	1.78966e-61	7.09588e-60	down
Bol017537	3.35037	1.79127e-61	7.09858e-60	up
Bra027188	-3.79926	1.82819e-61	7.24109e-60	down
BniB039652	-4.69408	1.83329e-61	7.25749e-60	down
Bol021207	-2.65299	1.91943e-61	7.59452e-60	down
BniB008357	-2.33534	2.08812e-61	8.25767e-60	down
Bra018954	-3.3202	2.22889e-61	8.80976e-60	down
Bol021224	-2.06946	2.3288e-61	9.19987e-60	down
Bra023598	-3.36216	2.4954e-61	9.85285e-60	down
Bra033230	-2.15498	2.51754e-61	9.93509e-60	down
Bra003946	4.98473	2.64827e-61	1.04456e-59	up
Bol023950	2.90118	2.73902e-61	1.07979e-59	up
Bol030014	-8.77175	2.92192e-61	1.15129e-59	down
Bra037380	-3.16385	3.15454e-61	1.2423e-59	down
Bra004786	4.99279	3.2724e-61	1.28805e-59	up
BniB017481	-2.10963	3.44802e-61	1.35647e-59	down
BniB038018	5.01896	3.48698e-61	1.37109e-59	up
BniB026647	-2.01207	3.72037e-61	1.4621e-59	down
BniB037857	-4.06332	3.93753e-61	1.54664e-59	down
BniB017701	4.71	4.1478e-61	1.62839e-59	up
Bra034704	-2.36947	4.22602e-61	1.65824e-59	down
BniB035332	-2.36145	4.24357e-61	1.66426e-59	down
BniB010388	-5.68512	4.40997e-61	1.72862e-59	down
Bol029235	-2.86468	5.45076e-61	2.13549e-59	down
BniB025911	-4.99264	5.63768e-61	2.20758e-59	down
Bra017686	-2.113	5.84787e-61	2.2887e-59	down
BniB012158	-4.19158	5.87858e-61	2.29953e-59	down
Bol017625	-2.13935	5.88437e-61	2.30061e-59	down
BniB033015	-2.50818	6.20411e-61	2.42437e-59	down
Bra031773	6.52167	6.25012e-61	2.44109e-59	up
Bra022585	-3.3622	6.5636e-61	2.5622e-59	down
BniB004640	-3.86445	6.70928e-61	2.61772e-59	down
Bol027195	4.11631	7.2204e-61	2.81569e-59	up
BniB044948	-2.64749	7.60359e-61	2.9636e-59	down
Bra031956	-6.07223	7.95862e-61	3.10039e-59	down
Bra007589	-2.89333	8.16593e-61	3.17951e-59	down
BniB003996	-4.18387	8.24233e-61	3.20596e-59	down
Bra026271	-5.08996	8.23972e-61	3.20596e-59	down
Bra014131	-2.45796	8.51579e-61	3.31063e-59	down
Bra014326	-2.43046	8.78307e-61	3.41278e-59	down
Bra038088	4.75836	8.91106e-61	3.46074e-59	up
Bra003592	-3.52416	9.23623e-61	3.58519e-59	down
BniB032320	-1.82038	9.39594e-61	3.64532e-59	down
BniB009831	-4.15468	9.54437e-61	3.70101e-59	down
BniB004093	-2.8774	9.65265e-61	3.74108e-59	down
BniB017569	5.81186	9.97726e-61	3.86491e-59	up
Bol043123	-2.80003	1.04603e-60	4.04996e-59	down
Bol006307	3.75741	1.07363e-60	4.15471e-59	up
Bra034404	-4.5945	1.17834e-60	4.55756e-59	down
Bol004921	-3.45794	1.30965e-60	5.06285e-59	down
Bra004710	-2.70322	1.34211e-60	5.1857e-59	down
Bra017664	4.58017	1.41183e-60	5.45231e-59	up
Bra021042	-2.25385	1.59025e-60	6.13821e-59	down
Bra019491	-4.46795	1.73788e-60	6.70465e-59	down
BniB043029	-2.65229	1.79171e-60	6.90879e-59	down
Bra028274	3.14281	1.80686e-60	6.96368e-59	up
BniB035065	-7.13114	1.99355e-60	7.67925e-59	down
Bra008055	-8.25653	2.03055e-60	7.81782e-59	down
Bra011773	-2.26963	2.29985e-60	8.85015e-59	down
Bol010807	-1.99273	2.30682e-60	8.87246e-59	down
Bra028214	-3.79009	2.48085e-60	9.537e-59	down
Bra006777	-2.93084	2.50817e-60	9.63713e-59	down
Bol013628	-2.03598	2.73119e-60	1.04887e-58	down
BniB021108	-3.04617	2.81259e-60	1.07958e-58	down
Bra021673	3.39888	2.86791e-60	1.10026e-58	up
Bol018969	-2.80364	2.98685e-60	1.14531e-58	down
Bra035516	-3.04095	2.99684e-60	1.14856e-58	down
Bra024049	-2.96503	3.02923e-60	1.16039e-58	down
BniB002804	-7.14153	3.05886e-60	1.17115e-58	down
BniB039949	-7.87205	3.07081e-60	1.17513e-58	down
Bra011713	-5.04866	3.33544e-60	1.27575e-58	down
Bol010242	-2.20035	3.38978e-60	1.29588e-58	down
BniB015362	-2.50404	3.44684e-60	1.31703e-58	down
BniB008939	-9.18677	3.5743e-60	1.36504e-58	down
BniB037455	3.15912	3.68988e-60	1.40847e-58	up
Bol045695	-8.26954	3.76505e-60	1.43644e-58	down
Bra031247	-2.42341	3.95304e-60	1.50741e-58	down
Bol027511	-2.18455	4.39817e-60	1.6763e-58	down
Bol041809	-3.5899	5.12868e-60	1.95375e-58	down
Bra012005	-2.40239	5.60357e-60	2.13358e-58	down
BniB028212	-2.09775	5.72327e-60	2.17806e-58	down
Bra020774	2.1311	5.81005e-60	2.20998e-58	up
Bol004709	-2.31476	6.58414e-60	2.50316e-58	down
Bra006139	-4.8136	6.777e-60	2.57519e-58	down
Bra019012	3.74565	7.02033e-60	2.66632e-58	up
BniB042746	4.2559	7.04866e-60	2.67574e-58	up
Bol029159	-2.80595	7.0764e-60	2.68492e-58	down
Bra012995	4.34757	7.35738e-60	2.79014e-58	up
Bra031785	-1.93664	7.39565e-60	2.80324e-58	down
[truncated: 28,894 more rows]

## Sheet: Anther vs Leaf
Gene ID	log2FoldChange	p-value	q-value	up/down
BniB016542	-9.14203	0	0	down
BniB016846	-6.3323	0	0	down
BniB031515	-8.25677	0	0	down
BniB032040	-6.22161	0	0	down
BniB035187	-6.5736	0	0	down
BniB037124	-8.92259	0	0	down
BniB040409	-7.39693	0	0	down
BniB047338	-5.4004	0	0	down
Bol025360	-6.58204	0	0	down
Bol029074	7.88144	0	0	up
Bol035580	-6.61841	0	0	down
Bol036153	-6.57675	0	0	down
Bol039645	-9.04142	0	0	down
Bol042574	-5.47169	0	0	down
Bra002286	-6.39035	0	0	down
Bra004275	-6.17659	0	0	down
Bra010038	-8.6051	0	0	down
Bra012238	-10.0113	0	0	down
Bra013148	-4.78619	0	0	down
Bra017055	-6.61109	0	0	down
Bra026426	-9.97557	0	0	down
Bra028174	-7.37183	0	0	down
Bra028406	-6.64364	0	0	down
Bra035179	-5.35245	0	0	down
Bra039113	-11.5925	0	0	down
Bol025283	-8.51876	9.82261e-306	3.10043e-302	down
BniB036673	-6.1889	3.94737e-304	1.19981e-300	down
Bra021556	-5.44364	9.02147e-301	2.64416e-297	down
Bra003499	-7.5431	6.40352e-298	1.81213e-294	down
BniB001013	-9.58482	4.29162e-296	1.174e-292	down
BniB040025	-7.28821	1.86038e-295	4.92503e-292	down
BniB040340	-5.50059	4.82977e-293	1.23864e-289	down
BniB008014	-5.65565	1.58154e-291	3.93309e-288	down
Bra023513	-4.91061	2.70164e-290	6.52104e-287	down
Bra030303	-5.56483	1.50461e-288	3.52797e-285	down
Bra020094	-6.90759	4.07078e-288	9.27991e-285	down
Bol018526	-4.23608	2.37259e-284	5.26247e-281	down
Bra034599	-5.09226	7.2393e-282	1.56344e-278	down
BniB036250	-6.94049	7.18424e-281	1.47397e-277	down
Bol035835	-5.11029	7.05154e-281	1.47397e-277	down
Bra006850	-7.44735	6.49816e-279	1.30069e-275	down
Bra039540	-7.62022	1.89011e-274	3.69322e-271	down
BniB016768	-8.77548	3.48773e-274	6.65646e-271	down
Bol024073	-5.06252	1.1622e-272	2.16769e-269	down
Bra013091	-7.69932	2.20461e-272	4.02057e-269	down
Bra011884	-6.32437	1.00076e-270	1.78541e-267	down
Bol024617	-6.42495	1.04372e-269	1.82245e-266	down
Bol024106	-6.32118	3.69918e-267	6.3246e-264	down
BniB016622	-5.55614	7.75185e-267	1.29831e-263	down
Bra027403	-4.61239	3.88474e-266	6.37618e-263	down
Bol038484	-7.68073	1.14101e-265	1.83607e-262	down
BniB013372	-10.6528	8.82165e-265	1.39224e-261	down
BniB035168	-4.90412	1.03436e-263	1.60164e-260	down
BniB015935	-6.04754	8.62282e-260	1.31046e-256	down
Bol040405	-4.1281	9.51355e-260	1.41954e-256	down
BniB045083	-4.59544	3.38188e-253	4.95608e-250	down
BniB039949	-5.68153	5.53499e-253	7.96912e-250	down
BniB007195	-7.42715	5.97384e-253	8.45267e-250	down
BniB000428	-5.08221	1.17605e-252	1.63584e-249	down
BniB012796	-6.1341	9.21805e-249	1.26083e-245	down
Bra007819	-5.24247	2.45226e-248	3.29918e-245	down
Bra037207	-4.54044	1.15323e-247	1.52648e-244	down
Bol040165	-5.1869	1.73369e-246	2.25839e-243	down
BniB034293	-4.73022	1.90352e-246	2.44088e-243	down
Bol036195	-4.62294	1.32436e-244	1.6721e-241	down
Bra001550	-6.89633	1.29398e-243	1.60898e-240	down
Bra013378	-5.66557	1.17064e-238	1.4339e-235	down
BniB014500	-7.34415	3.69788e-237	4.46285e-234	down
Bol006726	-5.03933	1.44301e-236	1.71629e-233	down
Bra015790	-6.6979	2.50595e-236	2.93794e-233	down
Bra028181	-4.57177	3.76454e-234	4.35133e-231	down
Bra017435	-4.25116	3.40722e-233	3.88362e-230	down
Bol026129	-6.85268	3.96546e-233	4.458e-230	down
Bra019644	-5.44594	4.72961e-232	5.2452e-229	down
BniB008285	-9.0002	4.25759e-230	4.65877e-227	down
Bol034904	-6.7604	1.33702e-228	1.44376e-225	down
Bra001608	-6.01605	1.55643e-228	1.65885e-225	down
Bol040168	-9.04569	1.73043e-226	1.82066e-223	down
BniB043212	-5.19921	1.22565e-225	1.27323e-222	down
Bol036842	-5.1962	8.62984e-224	8.85281e-221	down
BniB037521	-6.99334	8.19492e-222	8.30287e-219	down
Bra034927	-4.0851	3.11107e-219	3.11362e-216	down
Bol018899	-4.6456	5.39256e-217	5.33194e-214	down
Bol031302	-8.1039	5.82008e-217	5.68615e-214	down
Bol026064	-5.52738	1.1591e-215	1.1191e-212	down
Bol028088	-7.272	3.75343e-212	3.58178e-209	down
Bra017112	-9.1328	1.98265e-208	1.87024e-205	down
Bra004267	-7.47743	2.52612e-207	2.35581e-204	down
Bra014536	7.8276	1.39457e-206	1.28594e-203	up
Bra021555	-5.51736	2.19428e-206	2.00086e-203	down
Bol036657	-5.7084	1.519e-204	1.36989e-201	down
Bra016353	-3.82741	2.67092e-204	2.38255e-201	down
Bra009483	-7.53937	5.25996e-204	4.6416e-201	down
Bra040482	-6.45539	1.34882e-203	1.17759e-200	down
Bra036542	-5.13273	5.47534e-203	4.72995e-200	down
Bol014453	-6.01254	1.20012e-202	1.02594e-199	down
Bol027669	-6.10182	1.73174e-202	1.46514e-199	down
Bol044486	-5.11247	1.81213e-202	1.51751e-199	down
Bra027338	-5.6686	2.58483e-202	2.14272e-199	down
Bra028288	-5.98282	6.34172e-202	5.20446e-199	down
Bra013395	-7.06501	6.88505e-202	5.59441e-199	down
BniB007231	-4.90484	1.51875e-201	1.22195e-198	down
BniB015834	7.57246	5.57885e-201	4.44505e-198	up
Bol010837	-8.55367	9.63245e-200	7.60102e-197	down
Bra027049	-4.15451	8.24727e-198	6.44599e-195	down
BniB037321	-5.29592	8.82041e-198	6.82891e-195	down
Bol016265	-6.03207	4.90435e-197	3.76154e-194	down
BniB035186	-5.50595	5.0994e-197	3.87493e-194	down
Bra009434	-5.30384	9.04783e-197	6.81218e-194	down
Bol017753	-4.04215	1.92798e-196	1.4384e-193	down
Bra037182	-4.07041	1.39754e-195	1.03326e-192	down
Bol008564	-7.07994	1.71591e-194	1.25732e-191	down
Bol027852	-4.13429	2.86381e-194	2.07986e-191	down
Bra018135	-5.49414	8.41818e-194	6.06013e-191	down
Bra011329	-4.18406	1.65276e-192	1.17945e-189	down
BniB045221	-5.14983	5.09164e-192	3.6022e-189	down
BniB049452	-8.53696	7.5657e-192	5.30679e-189	down
Bol020434	-4.14918	1.32056e-191	9.1843e-189	down
Bra027696	-8.39786	1.92066e-190	1.32456e-187	down
BniB037480	-5.47313	1.1803e-189	8.07199e-187	down
BniB027226	-6.89456	2.48939e-189	1.6884e-186	down
Bra024750	-4.67554	4.61012e-189	3.10114e-186	down
BniB045424	-7.64181	4.78271e-189	3.19108e-186	down
Bra025431	-5.81316	1.42814e-186	9.45186e-184	down
Bol033485	-4.17719	2.44733e-186	1.60676e-183	down
BniB030309	-4.73158	4.48592e-186	2.92179e-183	down
Bra020154	-4.48944	6.6713e-186	4.31097e-183	down
BniB022724	-7.29411	8.79907e-186	5.64151e-183	down
Bol022267	-4.20766	2.27212e-185	1.44547e-182	down
BniB014868	-5.52381	3.85778e-185	2.43536e-182	down
Bol035807	-4.87731	4.56482e-185	2.8597e-182	down
BniB015616	-9.85835	1.86146e-184	1.15731e-181	down
Bol028791	-5.21921	9.11767e-184	5.62601e-181	down
Bol013513	-3.90214	1.67574e-183	1.02629e-180	down
BniB048373	-4.78637	1.324e-182	8.04862e-180	down
BniB035574	-4.314	1.08092e-181	6.52264e-179	down
Bra013013	-4.55134	6.91854e-181	4.14441e-178	down
Bol009345	-5.56595	9.75649e-181	5.80207e-178	down
BniB045953	-4.06079	6.11921e-180	3.61285e-177	down
BniB008204	-4.56562	4.07479e-179	2.38861e-176	down
Bra021292	-4.59824	4.66935e-179	2.71773e-176	down
BniB041909	-5.66194	6.56081e-179	3.79173e-176	down
BniB016895	-5.04831	9.65624e-179	5.54167e-176	down
Bol016047	-4.73571	1.6392e-178	9.34196e-176	down
Bol020853	-4.90243	3.4128e-178	1.93157e-175	down
BniB039044	-7.2497	6.03862e-178	3.39433e-175	down
BniB011017	-5.12821	2.19846e-176	1.22735e-173	down
BniB006542	-4.82437	5.29164e-176	2.93425e-173	down
Bol006123	-4.27148	9.78362e-175	5.38868e-172	down
BniB008002	-4.57542	2.54478e-174	1.39228e-171	down
BniB006747	-6.36608	4.52689e-174	2.46032e-171	down
Bol019322	-5.16266	6.64695e-174	3.58878e-171	down
Bol028336	-5.69783	1.34169e-173	7.19662e-171	down
BniB025347	-4.54035	3.71857e-173	1.98164e-170	down
BniB019514	6.0926	4.88343e-173	2.5856e-170	up
BniB022726	-7.64686	1.51604e-171	7.97543e-169	down
Bra023270	-4.55049	1.05195e-170	5.49875e-168	down
BniB031885	-4.65416	1.04064e-169	5.37123e-167	down
Bra000144	-4.10424	1.03888e-169	5.37123e-167	down
Bra025156	-5.01448	8.73019e-169	4.47788e-166	down
BniB045007	-4.09509	1.97133e-168	1.00485e-165	down
BniB024651	-7.16514	2.34987e-167	1.19041e-164	down
BniB035218	-4.1392	2.42391e-167	1.22039e-164	down
Bol007195	-3.94409	3.09674e-166	1.54964e-163	down
Bol019293	-3.62951	6.0459e-166	3.00708e-163	down
BniB014987	-4.30761	6.80824e-166	3.36586e-163	down
Bra005522	-4.25228	2.46038e-165	1.20908e-162	down
BniB018575	-3.759	4.87021e-165	2.37907e-162	down
Bra011706	-4.33833	8.44542e-164	4.10113e-161	down
Bra010717	-4.19499	2.16852e-163	1.04684e-160	down
BniB012144	-5.9397	1.32789e-162	6.37288e-160	down
BniB023421	-3.98054	2.28719e-162	1.09129e-159	down
Bol043900	-3.85431	4.05606e-162	1.9241e-159	down
Bra030504	-3.95128	2.48932e-160	1.17409e-157	down
BniB030875	-4.87524	4.25588e-160	1.99581e-157	down
Bra005131	-6.24124	4.68075e-159	2.18259e-156	down
Bra039925	-4.30114	6.34752e-159	2.94306e-156	down
BniB044096	-5.01537	1.22378e-158	5.64224e-156	down
BniB012526	6.49547	2.24319e-158	1.02845e-155	up
Bol026580	-3.46801	3.6146e-158	1.648e-155	down
BniB006836	-5.09338	5.74273e-158	2.60381e-155	down
Bra029200	-6.2287	1.49385e-157	6.73604e-155	down
Bol019313	-3.5171	4.37048e-157	1.94931e-154	down
Bra021815	-6.22951	4.35049e-157	1.94931e-154	down
Bra016457	-4.12774	8.51296e-157	3.7764e-154	down
Bra029188	-4.05401	2.08471e-156	9.19815e-154	down
Bra037411	-6.32129	2.9458e-156	1.2928e-153	down
BniB024292	-4.32304	4.18774e-156	1.82806e-153	down
BniB047082	-5.82911	7.98877e-156	3.46886e-153	down
Bra015511	-4.45178	5.58745e-155	2.4134e-152	down
Bol010710	-6.82386	7.70748e-155	3.31167e-152	down
Bra028624	-4.34273	1.10329e-154	4.7158e-152	down
Bra001009	-8.33128	1.59246e-154	6.77143e-152	down
Bol022352	-4.1236	9.91065e-154	4.19246e-151	down
BniB011115	-3.62478	1.14001e-153	4.79779e-151	down
BniB038563	-3.54093	1.43612e-153	6.01317e-151	down
BniB035915	-4.07421	1.84514e-153	7.68657e-151	down
Bra005061	-5.86582	2.10791e-153	8.73687e-151	down
Bra037196	-3.19023	3.76773e-153	1.5538e-150	down
Bol042631	-6.89575	1.59089e-152	6.52798e-150	down
BniB008714	-5.84487	4.16272e-152	1.69961e-149	down
Bra027204	-8.73017	4.68895e-152	1.90499e-149	down
Bra000567	-4.04089	1.46291e-151	5.91413e-149	down
Bol010785	-4.80752	2.22336e-151	8.94433e-149	down
Bra023235	-4.03179	3.13443e-151	1.2548e-148	down
BniB036316	-5.06217	3.27212e-151	1.30356e-148	down
Bol045435	-4.63499	5.47704e-151	2.17142e-148	down
Bra002979	-4.16201	6.65626e-151	2.62625e-148	down
Bra027897	-8.8518	2.45192e-150	9.62782e-148	down
Bra010558	-6.23268	2.61764e-150	1.02296e-147	down
BniB019730	-5.30244	3.15699e-150	1.22789e-147	down
Bra038863	-3.9023	4.41217e-150	1.70799e-147	down
Bra017134	-4.04784	4.558e-150	1.75616e-147	down
Bol044003	-4.598	7.31661e-150	2.80585e-147	down
Bra001129	-3.42858	7.61476e-150	2.90661e-147	down
Bra032415	-3.88703	1.71483e-149	6.51534e-147	down
Bol019400	-6.69581	1.74077e-149	6.5834e-147	down
Bra010642	-6.2821	2.67692e-149	1.00774e-146	down
Bra004055	-6.61823	6.92941e-149	2.59669e-146	down
Bra034200	-3.98352	2.09936e-148	7.8313e-146	down
Bol040288	-3.60183	3.77434e-148	1.40158e-145	down
Bra016481	-4.05309	6.04522e-148	2.23474e-145	down
Bra014401	-5.89932	1.38676e-147	5.10347e-145	down
BniB016758	-5.3248	4.00708e-147	1.46808e-144	down
Bol016303	-8.35542	1.11438e-146	4.06463e-144	down
BniB026812	3.8799	2.13881e-146	7.76664e-144	up
Bra003527	-5.39815	4.96833e-146	1.79619e-143	down
BniB001149	-3.32929	8.05369e-146	2.89887e-143	down
BniB031344	-10.1987	1.64797e-145	5.90585e-143	down
Bol010004	-5.37012	1.8717e-144	6.67849e-142	down
BniB009248	-3.06753	3.87803e-144	1.37774e-141	down
Bra007041	-4.22595	5.07611e-144	1.79561e-141	down
Bra007731	-4.78055	5.75862e-144	2.02829e-141	down
BniB016568	-4.78538	1.60175e-143	5.61756e-141	down
Bra008012	-4.85268	1.63316e-143	5.70333e-141	down
Bra010622	-4.57892	1.9522e-143	6.7886e-141	down
Bol020627	-3.83858	2.2798e-143	7.89437e-141	down
Bra003938	-6.81361	2.47544e-143	8.53579e-141	down
Bol028970	-4.34435	6.18363e-143	2.12331e-140	down
BniB039881	-6.52476	9.73821e-143	3.32994e-140	down
Bra018568	-7.47548	1.91289e-142	6.51389e-140	down
Bra017744	-4.89082	3.55294e-142	1.20487e-139	down
Bra036828	4.29011	5.41364e-142	1.82832e-139	up
Bra018565	-4.40129	1.60072e-141	5.38388e-139	down
Bra017113	-7.05608	9.82597e-141	3.29138e-138	down
BniB036257	-4.9414	2.94653e-139	9.8298e-137	down
BniB038966	-3.76565	3.26628e-139	1.08087e-136	down
Bra031968	-7.06423	3.26631e-139	1.08087e-136	down
Bra028478	-5.67012	7.72928e-139	2.54747e-136	down
BniB015773	-4.28425	1.2157e-138	3.99075e-136	down
BniB016347	-3.83944	1.2226e-138	3.99741e-136	down
Bol018395	-4.74199	2.71904e-138	8.85489e-136	down
Bra016372	-4.45152	3.52207e-138	1.14247e-135	down
BniB025073	-4.60175	4.92606e-138	1.5916e-135	down
Bra036948	-3.80982	1.00429e-137	3.23213e-135	down
BniB007354	-9.9749	1.02658e-137	3.29094e-135	down
Bol044626	-4.38807	1.13246e-137	3.61625e-135	down
Bra026314	-4.69706	3.70428e-137	1.17829e-134	down
Bra034245	-6.36509	4.13152e-137	1.30912e-134	down
BniB011452	-3.66202	1.20436e-136	3.80147e-134	down
Bol029286	-3.85579	2.04113e-136	6.41797e-134	down
BniB031910	4.67148	1.50079e-135	4.70096e-133	up
Bol014032	-4.50862	1.8024e-135	5.62425e-133	down
Bra010483	-3.68461	2.96892e-135	9.22919e-133	down
BniB040365	-3.50402	6.17644e-135	1.91276e-132	down
Bra037880	-3.45901	6.32572e-135	1.95163e-132	down
Bol006697	-3.80276	1.48406e-134	4.56151e-132	down
Bra010820	-6.5318	5.01815e-134	1.53666e-131	down
BniB008422	-8.26764	5.59861e-134	1.70803e-131	down
BniB042009	-3.4587	6.00361e-134	1.82481e-131	down
BniB024854	-4.30013	8.59355e-134	2.60239e-131	down
Bra025037	-3.71685	1.36444e-133	4.11674e-131	down
Bra013931	-4.70462	1.56518e-133	4.70512e-131	down
BniB039054	-5.19417	2.14078e-133	6.41194e-131	down
BniB043817	-4.79838	2.6822e-133	8.00436e-131	down
BniB023921	-3.37647	1.64166e-132	4.88137e-130	down
BniB007099	-4.96927	1.84477e-132	5.46551e-130	down
Bol025168	-3.8624	2.78202e-132	8.21267e-130	down
Bra009244	-4.24151	3.37383e-132	9.92401e-130	down
Bol008737	-5.05314	8.62934e-132	2.52923e-129	down
BniB017770	-3.89341	1.44577e-131	4.22242e-129	down
Bol011487	-4.46777	2.07813e-131	6.04773e-129	down
BniB017865	-4.51527	2.28115e-131	6.61508e-129	down
BniB027222	-4.38196	2.4738e-131	7.14851e-129	down
Bra024848	-3.94387	2.60458e-131	7.50001e-129	down
BniB004199	-4.12456	4.42542e-131	1.26986e-128	down
Bra030386	5.31039	7.01472e-131	2.00584e-128	up
Bra022923	-9.95376	8.36089e-131	2.38248e-128	down
Bol025939	-3.54284	1.62729e-130	4.62101e-128	down
BniB012698	-6.7139	1.64855e-130	4.66521e-128	down
Bra040122	-5.33925	2.20996e-130	6.23247e-128	down
Bra032672	-3.91924	5.46918e-130	1.53712e-127	down
Bra011470	-6.95593	2.43457e-129	6.81903e-127	down
Bol036654	-4.98986	4.2673e-129	1.19117e-126	down
Bra025213	-4.27214	8.26424e-129	2.29906e-126	down
BniB032867	-6.51208	1.01952e-128	2.82664e-126	down
Bra038584	-4.52512	1.76873e-128	4.88735e-126	down
Bra011919	-3.61713	7.6996e-128	2.12041e-125	down
Bra039271	-4.56422	1.20469e-127	3.30653e-125	down
Bra017424	-5.90888	1.23143e-127	3.36865e-125	down
Bra000587	-5.86159	1.86001e-127	5.07129e-125	down
BniB038022	-3.42482	2.12225e-127	5.76711e-125	down
Bol036210	-6.01509	4.0419e-127	1.09474e-124	down
Bra018288	-3.53105	8.30149e-127	2.24105e-124	down
BniB035743	-4.07588	2.5009e-126	6.72922e-124	down
Bra017469	-4.67041	3.0958e-126	8.3027e-124	down
Bol044812	-5.32068	1.34024e-125	3.58271e-123	down
Bra033589	-3.91711	2.34926e-125	6.25963e-123	down
Bol009321	-3.9906	6.0156e-125	1.59768e-122	down
Bol045625	-3.0198	6.49876e-125	1.72043e-122	down
Bra004064	-6.4212	8.12035e-124	2.14281e-121	down
Bra032756	-4.73687	8.35079e-124	2.19655e-121	down
BniB016938	-4.05049	2.26101e-123	5.92826e-121	down
Bra031937	-4.59633	6.11476e-123	1.59815e-120	down
Bra017826	-7.02628	9.15008e-123	2.38387e-120	down
Bol012860	-5.81432	1.61759e-122	4.20097e-120	down
Bra009841	-3.75466	1.95338e-122	5.05703e-120	down
Bra024580	-3.13764	3.56565e-122	9.20195e-120	down
Bra011925	5.80915	4.41568e-122	1.13599e-119	up
Bra009087	-4.8702	8.65827e-122	2.22049e-119	down
BniB038971	-6.4085	1.02443e-121	2.61905e-119	down
Bra007333	-4.88685	1.9534e-121	4.97856e-119	down
Bra013088	-4.92005	3.19035e-121	8.10597e-119	down
Bra013850	4.94741	4.82049e-121	1.221e-118	up
Bol044241	-4.24895	1.37854e-120	3.48101e-118	down
BniB034994	-4.31731	1.49666e-120	3.76768e-118	down
Bra013026	-5.32668	1.65092e-120	4.14331e-118	down
BniB024069	-4.42127	1.75579e-120	4.39306e-118	down
BniB014872	-6.71429	2.13459e-120	5.3246e-118	down
Bra027021	-4.13963	3.14091e-120	7.81105e-118	down
BniB044407	-3.24324	5.23926e-120	1.299e-117	down
Bra002709	-6.35569	6.14768e-120	1.51964e-117	down
Bra027017	-3.73625	1.28987e-119	3.17886e-117	down
Bol017929	-3.52275	1.57208e-119	3.86276e-117	down
Bol019396	-3.12436	1.65065e-119	4.0437e-117	down
Bra034822	-5.17631	4.25763e-119	1.03991e-116	down
Bra031329	-4.46986	4.51721e-119	1.10004e-116	down
Bol026769	4.43766	9.85668e-119	2.39322e-116	up
BniB022673	-3.76064	1.18464e-118	2.86785e-116	down
BniB039555	-3.99049	1.2085e-118	2.91699e-116	down
Bra016862	-3.73059	1.40766e-118	3.38774e-116	down
BniB010030	-8.79609	1.55695e-118	3.73608e-116	down
Bra011505	-3.50119	1.65349e-118	3.95617e-116	down
BniB021032	-3.86011	2.22996e-117	5.31995e-115	down
BniB035487	-5.01165	5.63265e-117	1.33826e-114	down
Bra008392	-3.97645	5.64219e-117	1.33826e-114	down
Bra005551	-5.63829	8.75359e-117	2.07026e-114	down
Bra012203	-3.72772	1.91579e-116	4.51791e-114	down
Bra040433	-4.51138	1.96083e-116	4.61088e-114	down
Bol013639	-3.36163	2.24808e-116	5.27123e-114	down
Bol025285	-4.42743	2.68044e-116	6.2671e-114	down
Bol041431	-4.4442	4.31621e-116	1.0063e-113	down
Bra040398	-3.27856	4.7299e-116	1.09963e-113	down
Bol005945	-3.17184	1.87866e-115	4.35525e-113	down
Bra023102	-7.71516	2.15407e-115	4.97967e-113	down
BniB047097	-4.89349	3.20036e-115	7.37763e-113	down
BniB030008	-4.70406	3.42452e-115	7.87228e-113	down
Bra018085	-5.00411	4.58451e-115	1.05094e-112	down
BniB028145	5.40435	4.62263e-115	1.05673e-112	up
Bra003874	-5.88873	6.05221e-115	1.37968e-112	down
Bra037761	-4.81045	7.53196e-115	1.71226e-112	down
Bra038291	-3.4778	1.22378e-114	2.77436e-112	down
Bol026989	-6.13525	1.61982e-114	3.66208e-112	down
Bra016926	-4.37338	1.9077e-114	4.30109e-112	down
Bra025219	-3.56655	3.43228e-114	7.71718e-112	down
Bra015570	-5.3102	3.6465e-114	8.17642e-112	down
Bra036518	-4.30336	2.8837e-113	6.44841e-111	down
Bra018039	-7.40871	3.44664e-113	7.68629e-111	down
Bra032894	-6.43995	3.63486e-113	8.08408e-111	down
Bra011796	-4.76276	3.79952e-113	8.42744e-111	down
Bol023600	-4.02374	6.01004e-113	1.32945e-110	down
BniB009619	-7.2026	1.15305e-112	2.54375e-110	down
Bol039373	-3.46929	1.18359e-112	2.60412e-110	down
Bol040256	-3.54784	1.31595e-112	2.8876e-110	down
Bol013165	-4.09715	1.54555e-112	3.38237e-110	down
BniB011832	-5.37305	1.8026e-112	3.93441e-110	down
BniB015258	-4.11303	2.58343e-112	5.62373e-110	down
Bol041074	-4.08668	3.03556e-112	6.59045e-110	down
Bol018811	-4.9662	3.9612e-112	8.57741e-110	down
Bra033413	-5.18441	4.47454e-112	9.66348e-110	down
Bra013450	-5.55788	4.71642e-112	1.01591e-109	down
BniB030797	-4.12801	4.95261e-112	1.064e-109	down
Bra028729	-9.02373	5.06804e-112	1.08595e-109	down
BniB006985	-4.5574	6.05386e-112	1.29381e-109	down
BniB000184	-5.05399	6.08107e-112	1.29625e-109	down
Bol014410	-5.90825	6.14198e-112	1.30584e-109	down
Bol040834	-3.74178	6.94075e-112	1.47185e-109	down
Bol034328	-4.98792	1.06396e-111	2.25041e-109	down
BniB040236	-3.16398	1.30093e-111	2.74455e-109	down
Bra033861	-3.86535	1.58426e-111	3.33372e-109	down
Bol032278	-4.09314	1.64503e-111	3.45275e-109	down
Bra027083	-5.41771	2.4086e-111	5.04251e-109	down
Bol038869	-3.42075	2.70146e-111	5.64124e-109	down
BniB009933	-4.28316	2.86846e-111	5.97476e-109	down
Bra014720	-5.56623	3.6165e-111	7.51381e-109	down
Bra002189	-5.04654	5.05398e-111	1.04739e-108	down
BniB009273	-4.80774	5.52871e-111	1.14288e-108	down
BniB015847	-6.38633	7.08466e-111	1.46085e-108	down
Bra020425	-7.62586	8.49251e-111	1.74675e-108	down
Bra033859	-4.245	1.13011e-110	2.31861e-108	down
Bol036182	-3.0089	1.68455e-110	3.44753e-108	down
Bol025533	-4.42755	1.81832e-110	3.71204e-108	down
BniB025316	-4.22325	2.72699e-110	5.55326e-108	down
Bol016242	-4.6852	2.8967e-110	5.88424e-108	down
Bra010482	-5.77422	4.6895e-110	9.50255e-108	down
Bra033199	-6.69767	5.65041e-110	1.14215e-107	down
BniB005240	-5.82456	6.18445e-110	1.24703e-107	down
BniB047023	-8.6858	6.47107e-110	1.30162e-107	down
Bra014841	-4.33315	6.80962e-110	1.36637e-107	down
Bol018212	-3.97011	7.94185e-110	1.58967e-107	down
Bol008885	6.26144	9.42906e-110	1.88276e-107	up
Bol008289	-3.41868	1.31808e-109	2.62551e-107	down
Bra018062	-4.02256	1.35537e-109	2.69324e-107	down
BniB041331	-4.91773	1.42091e-109	2.81666e-107	down
BniB045827	-4.76443	1.62638e-109	3.21619e-107	down
Bra037414	-5.39376	1.87397e-109	3.6969e-107	down
Bol018862	-3.25638	4.19972e-109	8.26519e-107	down
Bra017277	-6.25532	9.46362e-109	1.85802e-106	down
BniB038166	-3.27605	4.11947e-108	8.06856e-106	down
Bol036852	3.15159	4.94542e-108	9.66323e-106	up
BniB003346	-3.10964	5.89351e-108	1.14884e-105	down
Bra027109	-3.54214	6.77829e-108	1.31819e-105	down
BniB048070	-3.43704	7.93571e-108	1.53962e-105	down
Bol022855	-4.8944	9.34111e-108	1.80801e-105	down
Bra032273	-6.66697	2.01149e-107	3.88417e-105	down
BniB043736	-2.64059	2.20275e-107	4.2435e-105	down
Bol022266	-3.9687	3.1952e-107	6.14099e-105	down
Bra022487	-3.65948	3.71331e-107	7.1201e-105	down
Bra040120	-4.12887	3.73585e-107	7.14662e-105	down
BniB026685	-4.88915	4.1553e-107	7.93053e-105	down
Bra009763	5.53101	4.90715e-107	9.34375e-105	up
Bol022426	4.65638	5.14113e-107	9.7666e-105	up
BniB033106	6.49406	7.76139e-107	1.47102e-104	up
Bra007941	-4.92916	1.02317e-106	1.93476e-104	down
Bra018305	-3.8219	1.41302e-106	2.6658e-104	down
BniB005375	-4.12587	1.91938e-106	3.61279e-104	down
Bra035392	-3.67882	2.07883e-106	3.90396e-104	down
Bol030014	-6.5092	2.5979e-106	4.86761e-104	down
Bra018575	3.25136	3.65238e-106	6.82778e-104	up
BniB012078	-4.12672	5.58292e-106	1.0413e-103	down
Bra022365	4.45994	7.00238e-106	1.30309e-103	up
Bol004442	-6.60058	1.53578e-105	2.84859e-103	down
Bol032744	-3.27255	1.53768e-105	2.84859e-103	down
Bol025998	-5.01007	1.7802e-105	3.29045e-103	down
Bol030319	-3.85603	1.8534e-105	3.41804e-103	down
BniB014617	-4.34469	1.8594e-105	3.42142e-103	down
Bol011145	-4.71149	2.2299e-105	4.09399e-103	down
Bra000401	-3.73676	2.85692e-105	5.23346e-103	down
Bol027834	-6.21444	3.40213e-105	6.21832e-103	down
Bol029420	-3.40802	6.4548e-105	1.17717e-102	down
BniB026257	-3.88611	1.05821e-104	1.92559e-102	down
Bra015335	-3.71495	1.149e-104	2.08616e-102	down
BniB012809	-5.94247	1.60378e-104	2.90545e-102	down
BniB003991	-5.86937	2.05555e-104	3.71569e-102	down
Bra040203	4.73433	2.85411e-104	5.14787e-102	up
Bol014324	-3.65492	4.08265e-104	7.3476e-102	down
BniB001297	-8.71455	4.76962e-104	8.56518e-102	down
Bra031427	-5.52937	5.00923e-104	8.97581e-102	down
BniB038249	-4.25219	7.50756e-104	1.34232e-101	down
BniB041888	-5.19804	8.1509e-104	1.45417e-101	down
Bol043376	-4.5329	9.88012e-104	1.75886e-101	down
BniB010851	-3.72905	1.52204e-103	2.70366e-101	down
Bra020113	-4.56121	1.61472e-103	2.86211e-101	down
Bol006327	-3.45369	1.85643e-103	3.28345e-101	down
Bol034543	-4.74037	2.54954e-103	4.49964e-101	down
Bra026019	-4.65559	4.51337e-103	7.94847e-101	down
BniB016050	-3.42882	5.65848e-103	9.94378e-101	down
Bol027824	-5.08187	6.16707e-103	1.08144e-100	down
BniB009872	-4.45096	6.22547e-103	1.08935e-100	down
BniB022265	-3.64235	8.94552e-103	1.56198e-100	down
BniB022781	-5.0794	9.04773e-103	1.57648e-100	down
Bra040318	-4.19276	3.80003e-102	6.60714e-100	down
Bol022132	-7.85759	3.80876e-102	6.60832e-100	down
Bra038369	-7.16254	6.31322e-102	1.09305e-99	down
Bra016840	-9.15225	7.01392e-102	1.21181e-99	down
Bra016173	-5.69691	1.12426e-101	1.93832e-99	down
Bol027614	-6.58983	1.12883e-101	1.94214e-99	down
Bol016399	-5.26765	1.60487e-101	2.75537e-99	down
Bra029614	-6.06375	1.87842e-101	3.21829e-99	down
Bol010173	-3.15389	1.94387e-101	3.32348e-99	down
Bra017443	-3.15833	2.44926e-101	4.17887e-99	down
Bra017201	-3.19473	2.48391e-101	4.22919e-99	down
BniB040447	-4.36795	2.68352e-101	4.55959e-99	down
Bol007661	-3.45934	2.89919e-101	4.91586e-99	down
Bol038076	-2.95788	3.77131e-101	6.38145e-99	down
BniB002110	-4.45266	5.22325e-101	8.82009e-99	down
Bra016047	-5.83589	1.0524e-100	1.77345e-98	down
BniB019008	-6.20141	1.18117e-100	1.98637e-98	down
Bra020620	-6.26815	1.22802e-100	2.06094e-98	down
Bra008162	-2.86033	2.71825e-100	4.55262e-98	down
BniB027366	-3.99497	3.33658e-100	5.57684e-98	down
Bol007345	-3.17925	4.07822e-100	6.80259e-98	down
Bol021943	-5.13987	4.465e-100	7.43264e-98	down
Bra007820	-3.27779	4.51898e-100	7.50727e-98	down
Bra016134	-3.15925	6.2644e-100	1.03859e-97	down
Bol006334	-3.60047	2.41188e-99	3.99064e-97	down
BniB036857	-3.10488	3.29989e-99	5.44894e-97	down
Bol036845	-6.36014	4.39519e-99	7.24298e-97	down
Bol045183	-3.35575	4.66919e-99	7.67909e-97	down
Bra004989	-2.88062	5.55889e-99	9.12403e-97	down
Bol039160	-3.35604	5.63366e-99	9.2283e-97	down
Bra011734	-3.70193	6.3941e-99	1.04531e-96	down
Bol040055	-4.89923	7.53e-99	1.22856e-96	down
BniB017120	-4.33143	1.16073e-98	1.89004e-96	down
Bra027915	-5.14128	1.67164e-98	2.71657e-96	down
BniB042923	-3.92456	1.70986e-98	2.77318e-96	down
BniB018455	-3.29055	2.12206e-98	3.43493e-96	down
Bra016889	-3.34977	2.15355e-98	3.47904e-96	down
Bra012083	-3.8172	2.45751e-98	3.96229e-96	down
Bol036995	-5.02957	3.09689e-98	4.98339e-96	down
Bra032557	-3.03734	3.89341e-98	6.25284e-96	down
BniB026185	-3.46912	4.21479e-98	6.75576e-96	down
Bra008811	-3.29478	5.02672e-98	8.04148e-96	down
Bol021224	-3.21177	6.77371e-98	1.08151e-95	down
Bol035210	-3.39879	7.86085e-98	1.25265e-95	down
Bra020949	-5.40985	1.00985e-97	1.60611e-95	down
Bra014433	-4.58447	1.19045e-97	1.88969e-95	down
Bol031347	3.40873	1.21689e-97	1.92792e-95	up
BniB005495	-4.15871	1.26047e-97	1.99312e-95	down
Bra016399	-3.97729	1.52815e-97	2.41174e-95	down
BniB042408	-6.22379	1.69114e-97	2.66386e-95	down
Bol037440	-4.74124	1.93405e-97	3.04065e-95	down
Bra000938	-4.02011	2.54188e-97	3.98862e-95	down
Bra037682	-3.90049	3.65295e-97	5.72112e-95	down
Bra014308	4.37889	4.06962e-97	6.36155e-95	up
BniB004290	-3.00867	4.19306e-97	6.54205e-95	down
Bol037029	-3.07607	4.90747e-97	7.64216e-95	down
Bra022266	5.60938	8.82589e-97	1.37181e-94	up
Bra019870	-3.63843	8.85301e-97	1.37342e-94	down
BniB038285	6.85044	9.07233e-97	1.40479e-94	up
BniB043478	-3.44612	1.16391e-96	1.79884e-94	down
Bra022245	-3.47305	1.18842e-96	1.83327e-94	down
BniB009468	-3.91007	1.44867e-96	2.23055e-94	down
Bol030614	-3.27063	1.77032e-96	2.7207e-94	down
BniB046499	-4.37431	2.55565e-96	3.92027e-94	down
Bra015520	-4.22352	2.56494e-96	3.92718e-94	down
Bol011201	-5.09519	2.59771e-96	3.96995e-94	down
Bra031471	-2.54429	3.5011e-96	5.34061e-94	down
BniB033908	-4.85438	3.64601e-96	5.55134e-94	down
Bra015038	-5.65053	3.9905e-96	6.0646e-94	down
Bra033493	-3.45101	5.01502e-96	7.60753e-94	down
Bol007131	-5.73765	5.96093e-96	9.02575e-94	down
BniB026619	-5.57317	6.73727e-96	1.01825e-93	down
Bra014029	6.24723	1.15478e-95	1.74208e-93	up
BniB037809	-5.64581	1.2026e-95	1.81089e-93	down
BniB049277	-3.02234	1.26374e-95	1.89948e-93	down
Bra035529	-4.0314	1.57891e-95	2.36886e-93	down
Bol034995	-4.23462	1.88901e-95	2.82893e-93	down
Bra013653	-3.47102	2.29754e-95	3.43447e-93	down
BniB006943	-5.51216	4.30822e-95	6.42842e-93	down
Bol032197	-4.86229	5.55361e-95	8.27165e-93	down
Bra002669	-4.50934	5.68971e-95	8.45901e-93	down
Bra031870	-4.20652	5.90198e-95	8.75872e-93	down
BniB012051	-2.59307	8.70752e-95	1.28989e-92	down
Bol021149	-2.87271	1.32298e-94	1.95628e-92	down
Bol029055	-6.69859	1.48549e-94	2.19263e-92	down
BniB038601	-4.07769	1.62929e-94	2.40056e-92	down
Bra038124	-5.04486	2.32536e-94	3.41999e-92	down
BniB032455	4.87649	2.47132e-94	3.62816e-92	up
BniB039483	-8.81851	3.01014e-94	4.41131e-92	down
Bol033244	-3.15368	3.14452e-94	4.60003e-92	down
BniB003784	-6.33218	3.33225e-94	4.86597e-92	down
Bra018412	-8.31924	3.61631e-94	5.2714e-92	down
Bol037759	-4.01008	5.42944e-94	7.90032e-92	down
Bra005601	-4.77933	5.84895e-94	8.49567e-92	down
Bra003680	-5.78309	6.52899e-94	9.46669e-92	down
Bra014208	-4.93951	7.33704e-94	1.06196e-91	down
BniB034564	-6.88641	7.47381e-94	1.07985e-91	down
Bol004899	-3.97926	7.64146e-94	1.10213e-91	down
Bra019349	-4.99526	8.14489e-94	1.17268e-91	down
Bol009323	-3.673	9.67676e-94	1.39079e-91	down
Bra009143	-4.63257	1.0933e-93	1.56861e-91	down
BniB014746	-6.80926	1.28712e-93	1.84345e-91	down
BniB004019	-3.26621	1.44086e-93	2.06005e-91	down
BniB027407	-4.18761	1.84726e-93	2.63651e-91	down
Bol028117	-2.40596	2.75173e-93	3.9206e-91	down
Bra030238	-2.98837	2.85611e-93	4.06225e-91	down
Bol025304	-6.66961	3.4166e-93	4.85104e-91	down
Bol008681	-3.17602	3.80963e-93	5.39974e-91	down
Bol008679	-3.54787	4.04166e-93	5.71874e-91	down
Bra010350	-4.56768	4.17293e-93	5.89432e-91	down
Bol040762	-5.93849	4.48568e-93	6.3252e-91	down
Bra028586	-2.88781	4.64832e-93	6.54328e-91	down
Bra027350	-4.62202	5.63309e-93	7.91594e-91	down
BniB014316	-3.81321	7.38896e-93	1.03656e-90	down
Bra006722	-3.11893	7.64385e-93	1.07049e-90	down
Bol034271	-4.36429	8.87027e-93	1.24013e-90	down
Bol022300	-3.86298	8.96541e-93	1.2513e-90	down
BniB000398	-4.26657	1.1758e-92	1.63828e-90	down
Bra005099	-5.06206	1.45643e-92	2.02585e-90	down
Bra037953	-3.15038	1.51148e-92	2.09886e-90	down
Bra022751	-3.22111	1.73145e-92	2.40025e-90	down
Bol031911	-5.65505	1.77519e-92	2.45674e-90	down
BniB039489	-5.18949	2.58637e-92	3.57333e-90	down
Bra002973	-3.16582	2.74256e-92	3.78275e-90	down
Bol024018	4.85088	4.33505e-92	5.96921e-90	up
Bol022065	-3.86238	4.51342e-92	6.2044e-90	down
BniB004555	-4.98359	5.04112e-92	6.91822e-90	down
Bol028834	-5.09653	5.15005e-92	7.05591e-90	down
BniB000327	-2.78007	5.57884e-92	7.63064e-90	down
Bra025385	-3.27029	5.62993e-92	7.68771e-90	down
BniB040375	-3.60227	5.76755e-92	7.86256e-90	down
Bra002468	-2.65337	1.66954e-91	2.27221e-89	down
BniB033056	-5.47394	1.70502e-91	2.31666e-89	down
Bra017664	4.95253	1.92436e-91	2.61035e-89	up
BniB049603	-3.75012	2.3175e-91	3.13845e-89	down
Bra020159	-3.27124	2.47788e-91	3.35012e-89	down
Bol039013	-4.86579	2.55222e-91	3.44495e-89	down
Bra010011	-2.48031	4.51148e-91	6.07953e-89	down
Bol006838	-3.11581	5.31278e-91	7.14761e-89	down
Bra029847	-6.67501	5.87959e-91	7.89722e-89	down
BniB039312	-3.45719	7.53193e-91	1.01e-88	down
Bol005206	-3.08649	1.57215e-90	2.10476e-88	down
BniB022692	-3.61722	1.61609e-90	2.16006e-88	down
BniB008870	-3.37336	1.77878e-90	2.37364e-88	down
Bra005242	-6.86442	1.78343e-90	2.37599e-88	down
Bra021653	-2.78789	1.81191e-90	2.41001e-88	down
Bra022866	-4.34635	2.07932e-90	2.76122e-88	down
Bol041061	-5.87346	2.15468e-90	2.85668e-88	down
Bra007678	-6.54487	2.7056e-90	3.58129e-88	down
Bra017693	-3.57822	2.74319e-90	3.62521e-88	down
Bol018680	-3.22387	2.78e-90	3.66794e-88	down
BniB000571	-3.26121	3.61816e-90	4.76616e-88	down
Bra012340	-6.27507	4.41655e-90	5.80855e-88	down
Bol023013	-5.15548	5.0012e-90	6.56694e-88	down
BniB012676	-4.75732	5.88836e-90	7.71948e-88	down
Bol028878	-5.05251	6.12178e-90	8.01269e-88	down
Bra037380	-2.86539	7.99492e-90	1.04478e-87	down
Bra018216	-7.22994	8.32272e-90	1.08588e-87	down
BniB045175	-4.7619	1.15104e-89	1.4994e-87	down
Bol017767	-4.72593	1.22014e-89	1.5869e-87	down
BniB024820	-3.94848	1.2258e-89	1.59173e-87	down
Bra001551	-4.12612	1.23002e-89	1.59469e-87	down
Bra005212	-3.56719	1.25119e-89	1.61958e-87	down
BniB032595	6.402	1.47939e-89	1.91196e-87	up
BniB020789	4.31283	1.94946e-89	2.51551e-87	up
Bra004932	-8.137	2.01424e-89	2.59502e-87	down
BniB012219	-6.41146	2.16866e-89	2.78958e-87	down
Bra000734	-3.56703	3.65397e-89	4.69281e-87	down
BniB043386	-3.78789	3.79619e-89	4.86784e-87	down
BniB017479	-3.24082	4.4305e-89	5.67235e-87	down
BniB013545	-3.71009	5.93508e-89	7.58682e-87	down
Bol026879	-3.37078	6.17171e-89	7.87704e-87	down
Bra031652	-3.33536	6.83217e-89	8.70646e-87	down
BniB045399	-4.51151	9.56314e-89	1.21677e-86	down
BniB040341	-4.85912	1.03687e-88	1.31722e-86	down
Bol029564	-4.19851	1.67044e-88	2.11882e-86	down
Bol025856	-4.15641	1.82429e-88	2.3104e-86	down
Bra031762	-7.29262	2.12481e-88	2.68686e-86	down
BniB039685	-6.69019	3.17688e-88	4.01104e-86	down
Bol022224	-3.94112	3.96408e-88	4.99724e-86	down
BniB015815	-2.86325	4.23104e-88	5.3256e-86	down
BniB046721	-4.03358	4.4535e-88	5.59702e-86	down
Bra019210	-3.14037	6.48318e-88	8.13539e-86	down
Bra027040	8.02577	1.00575e-87	1.26013e-85	up
Bra016284	-8.54061	1.31121e-87	1.64036e-85	down
Bol021414	-5.05727	1.69247e-87	2.11409e-85	down
Bra007555	-2.82745	2.0324e-87	2.53485e-85	down
Bra033412	-3.40215	2.91859e-87	3.6346e-85	down
BniB037314	4.54849	3.70565e-87	4.60775e-85	up
Bra016328	-4.13643	5.36191e-87	6.65712e-85	down
Bol030347	-4.40514	5.55402e-87	6.88522e-85	down
BniB040871	-2.77905	5.83557e-87	7.22334e-85	down
Bol010475	-3.13296	6.41584e-87	7.92965e-85	down
Bol010485	-6.13211	6.99724e-87	8.63523e-85	down
Bra007192	-4.48822	7.14032e-87	8.79857e-85	down
BniB008228	-2.77864	7.79989e-87	9.5969e-85	down
BniB012256	-4.85415	1.20932e-86	1.4857e-84	down
BniB023579	-3.29292	1.49366e-86	1.8323e-84	down
BniB020095	-3.91727	1.6438e-86	2.01346e-84	down
Bol030660	-5.58175	1.6937e-86	2.07149e-84	down
Bol013612	-9.08167	1.70322e-86	2.08004e-84	down
BniB049211	-3.30119	2.18108e-86	2.65965e-84	down
BniB008494	-5.70179	3.02753e-86	3.68635e-84	down
BniB045705	-3.74346	3.11576e-86	3.78817e-84	down
Bol027815	-4.62397	3.50266e-86	4.25226e-84	down
Bra018629	-4.33911	3.64839e-86	4.42264e-84	down
BniB008158	-3.76913	3.86819e-86	4.68216e-84	down
BniB039533	-4.24776	4.07458e-86	4.92472e-84	down
BniB011112	-4.01984	4.14289e-86	4.99992e-84	down
Bol006881	-7.89013	4.3774e-86	5.27518e-84	down
Bra016436	-3.57369	5.03916e-86	6.06376e-84	down
Bra017503	-2.75232	7.24853e-86	8.70959e-84	down
Bol037201	-3.71951	8.43418e-86	1.01194e-83	down
BniB001228	-3.14285	1.34053e-85	1.60603e-83	down
Bra005469	-5.41594	1.45831e-85	1.74459e-83	down
Bol041117	-4.60223	1.47665e-85	1.76396e-83	down
Bra021733	-2.93771	1.56119e-85	1.86224e-83	down
Bra015397	-3.08749	1.78875e-85	2.13058e-83	down
BniB014683	-2.75238	2.95642e-85	3.51629e-83	down
Bol034281	-4.85832	3.86441e-85	4.58959e-83	down
Bra014229	-3.00029	4.38437e-85	5.1996e-83	down
Bra011656	-3.75123	4.72626e-85	5.59697e-83	down
Bol045675	-3.41848	4.77004e-85	5.64068e-83	down
Bra038811	-7.19743	4.9917e-85	5.89431e-83	down
BniB047291	-3.05665	5.55752e-85	6.55301e-83	down
Bol023613	-3.29456	5.66324e-85	6.66808e-83	down
Bol044669	-3.56471	8.35187e-85	9.81966e-83	down
Bol021146	-3.1643	8.47094e-85	9.94542e-83	down
Bra010879	4.4777	8.97293e-85	1.05197e-82	up
BniB008939	-7.98817	9.61814e-85	1.12601e-82	down
Bol013105	-3.55889	1.15978e-84	1.35584e-82	down
Bra036216	-3.80209	1.39048e-84	1.62322e-82	down
Bol043417	-3.42386	1.76922e-84	2.06242e-82	down
Bol018435	-6.85538	2.10165e-84	2.44647e-82	down
Bol035250	4.92649	2.40399e-84	2.79445e-82	up
Bra004247	-2.69856	2.87753e-84	3.34017e-82	down
Bol012796	-5.13404	2.96557e-84	3.4375e-82	down
BniB012254	-4.43208	3.70127e-84	4.28423e-82	down
BniB024471	-5.19645	3.91598e-84	4.52638e-82	down
Bra030385	4.37746	4.02385e-84	4.64452e-82	up
Bra038615	-3.14461	5.14628e-84	5.93174e-82	down
Bra038235	-4.973	5.68729e-84	6.54613e-82	down
Bol025213	-2.91982	6.18369e-84	7.10752e-82	down
Bra007606	-3.44037	6.38138e-84	7.32448e-82	down
BniB036496	-4.04032	7.68805e-84	8.81194e-82	down
Bol007002	-3.06432	8.55562e-84	9.79267e-82	down
Bra033851	-3.02377	8.98185e-84	1.02662e-81	down
Bra011007	5.21733	1.1598e-83	1.3238e-81	up
Bol040196	-3.15062	2.01078e-83	2.29192e-81	down
Bra036061	-5.73029	2.01781e-83	2.29675e-81	down
BniB026813	3.4694	2.11261e-83	2.40133e-81	up
Bra026948	-3.66005	2.11555e-83	2.40134e-81	down
BniB027120	-5.98676	2.57233e-83	2.9158e-81	down
BniB000724	-3.91366	3.23487e-83	3.66174e-81	down
Bol031393	-3.33069	3.78803e-83	4.28198e-81	down
Bol018824	-3.89618	3.97828e-83	4.49086e-81	down
BniB036274	-6.28629	5.76974e-83	6.5042e-81	down
Bra025755	-4.05028	5.89343e-83	6.63451e-81	down
Bra002221	-3.92338	9.01544e-83	1.01352e-80	down
BniB008668	-3.35638	9.15749e-83	1.02808e-80	down
Bra029638	-3.10596	1.02847e-82	1.15306e-80	down
BniB032870	-3.17812	1.15138e-82	1.28908e-80	down
Bol030790	-2.91539	1.16448e-82	1.30198e-80	down
Bol022961	-3.11306	1.46598e-82	1.63686e-80	down
Bra025497	-5.28659	1.78151e-82	1.98646e-80	down
Bol044433	-7.16216	1.78482e-82	1.98745e-80	down
Bra006567	-8.8877	2.00806e-82	2.23301e-80	down
Bra022692	-3.56587	2.18993e-82	2.43195e-80	down
Bol016185	-7.75968	2.32189e-82	2.57501e-80	down
Bol021119	-4.39503	2.54364e-82	2.81713e-80	down
Bra007430	-8.62538	2.58655e-82	2.86078e-80	down
Bol013175	-2.76339	2.66133e-82	2.93954e-80	down
BniB040905	-7.88531	2.83995e-82	3.13261e-80	down
BniB006713	-7.18124	3.53344e-82	3.89233e-80	down
BniB046939	-3.37777	3.91827e-82	4.31047e-80	down
Bra013904	-3.63241	5.39505e-82	5.92711e-80	down
Bra028561	-2.97916	5.57327e-82	6.11473e-80	down
Bol014457	-3.03766	7.14406e-82	7.82766e-80	down
Bra028418	-3.31536	7.2675e-82	7.95229e-80	down
Bra024532	-4.72365	9.41256e-82	1.02858e-79	down
Bol042826	-3.47179	1.06279e-81	1.15985e-79	down
Bra015350	-5.24932	1.22735e-81	1.33765e-79	down
Bra015274	-6.03397	1.26045e-81	1.3719e-79	down
Bol017075	-3.9236	1.29674e-81	1.40953e-79	down
Bra037609	-3.02458	1.60434e-81	1.74158e-79	down
Bra029372	-3.80137	1.74367e-81	1.89033e-79	down
Bra009231	5.97901	2.17178e-81	2.35133e-79	up
Bol031192	-3.1465	2.41178e-81	2.60774e-79	down
BniB006381	5.71634	2.56523e-81	2.77001e-79	up
BniB042884	-4.89686	3.01503e-81	3.25144e-79	down
Bra008184	-3.16093	4.95856e-81	5.34034e-79	down
BniB040792	-4.00072	4.96721e-81	5.34265e-79	down
BniB048777	4.13102	5.39904e-81	5.79952e-79	up
Bol035693	-4.61363	5.45856e-81	5.85578e-79	down
Bol017820	-2.9406	6.7027e-81	7.18108e-79	down
BniB041496	-9.54392	9.84342e-81	1.05322e-78	down
BniB040869	-3.60301	1.15491e-80	1.23412e-78	down
Bol009095	-2.89187	1.24734e-80	1.33115e-78	down
BniB001784	-3.79702	1.2907e-80	1.37564e-78	down
BniB014997	-3.22577	1.3688e-80	1.45699e-78	down
BniB022446	-3.28226	1.39779e-80	1.48591e-78	down
Bol017020	-2.65375	1.62916e-80	1.72962e-78	down
Bol043735	-6.0912	1.67563e-80	1.77667e-78	down
Bol026635	-3.23905	1.71318e-80	1.81414e-78	down
Bra014874	-4.56583	1.74788e-80	1.84849e-78	down
Bra039227	-3.57173	2.03847e-80	2.15304e-78	down
BniB032398	-2.84283	2.16961e-80	2.28861e-78	down
BniB016446	-4.41303	2.43628e-80	2.5666e-78	down
Bol043441	-4.4458	3.21573e-80	3.3834e-78	down
BniB044842	-3.51921	3.27305e-80	3.43931e-78	down
Bol026950	-3.63572	3.33419e-80	3.49906e-78	down
Bol006566	-3.96224	4.9057e-80	5.14171e-78	down
Bol014985	-3.41605	1.13916e-79	1.19244e-77	down
Bra013053	-6.50784	1.25229e-79	1.3092e-77	down
BniB001840	-4.03529	1.41248e-79	1.47478e-77	down
Bol038187	-3.72675	1.50218e-79	1.56645e-77	down
Bra022867	-4.29278	1.77861e-79	1.85235e-77	down
Bra004340	-2.70209	2.03695e-79	2.11871e-77	down
Bra006784	-3.56943	2.29064e-79	2.37956e-77	down
Bra018619	-2.97216	2.62207e-79	2.72042e-77	down
Bra029902	-2.87099	2.65137e-79	2.74735e-77	down
Bol027569	-6.99398	2.76569e-79	2.8622e-77	down
Bra010384	-3.08497	3.44501e-79	3.56073e-77	down
Bol005250	-5.2873	4.47384e-79	4.6183e-77	down
BniB004405	-3.56631	7.12588e-79	7.34672e-77	down
Bol017088	-6.23192	7.3317e-79	7.54944e-77	down
Bra018454	-4.4476	8.2704e-79	8.50535e-77	down
Bra015731	-6.09431	8.77409e-79	9.01206e-77	down
BniB026538	-4.28975	1.10819e-78	1.13683e-76	down
Bol037981	6.37986	1.19705e-78	1.22644e-76	up
Bol023353	-4.17374	1.23049e-78	1.25914e-76	down
Bol036283	-3.55759	1.37007e-78	1.40022e-76	down
Bra040469	-3.03724	1.6065e-78	1.63981e-76	down
BniB010853	-7.5712	1.82599e-78	1.86154e-76	down
Bol004602	-5.40466	2.17534e-78	2.21493e-76	down
Bol014704	-3.21031	2.92853e-78	2.97813e-76	down
BniB047695	-7.25679	3.21761e-78	3.26806e-76	down
Bra003998	-4.67943	3.44461e-78	3.4943e-76	down
Bra009829	-3.25853	3.64841e-78	3.69647e-76	down
BniB009572	-9.43583	4.00423e-78	4.05198e-76	down
Bra036528	-2.96117	4.22553e-78	4.27064e-76	down
Bol042743	-3.70378	4.36231e-78	4.40346e-76	down
Bol040835	-3.77798	4.46034e-78	4.49689e-76	down
Bra035349	-4.52817	5.78465e-78	5.82489e-76	down
BniB005293	-6.07293	5.88086e-78	5.91452e-76	down
Bra031129	-8.34774	6.4483e-78	6.47727e-76	down
Bol042816	-4.62097	9.48073e-78	9.51167e-76	down
BniB010205	-3.10751	1.02317e-77	1.02525e-75	down
Bra040749	-2.82769	1.14173e-77	1.14266e-75	down
Bra039618	-7.93047	1.19506e-77	1.19458e-75	down
Bra033973	-7.35336	1.32206e-77	1.31992e-75	down
BniB048280	-3.38227	1.48787e-77	1.48365e-75	down
BniB009270	-3.46083	1.63144e-77	1.62484e-75	down
Bol013840	4.49201	1.64108e-77	1.63246e-75	up
Bra000821	-3.30813	1.98014e-77	1.96736e-75	down
Bol004412	3.63009	3.28983e-77	3.26465e-75	up
Bol008355	4.74177	4.10045e-77	4.06415e-75	up
Bra022186	-3.12412	4.17908e-77	4.13708e-75	down
Bra035494	-4.4346	4.6803e-77	4.62769e-75	down
Bra025676	-3.05179	5.69627e-77	5.62546e-75	down
BniB012959	-7.84819	6.66181e-77	6.57109e-75	down
BniB003901	-3.26376	9.16897e-77	9.03325e-75	down
Bra019560	-6.00918	9.38938e-77	9.23931e-75	down
Bra038377	-3.21694	1.60601e-76	1.57844e-74	down
Bol022547	-3.85809	1.66216e-76	1.63168e-74	down
Bra037944	4.0699	2.03575e-76	1.99603e-74	up
Bol029215	-5.85954	2.13882e-76	2.09459e-74	down
Bra021396	-3.17975	2.1482e-76	2.10127e-74	down
Bra029641	-5.43929	2.67156e-76	2.61009e-74	down
BniB015751	-5.48969	3.01074e-76	2.93795e-74	down
Bol042819	-3.12976	3.5652e-76	3.47488e-74	down
Bra035087	-3.28705	4.05638e-76	3.94893e-74	down
Bol033360	-2.33484	4.53125e-76	4.406e-74	down
Bol011485	-3.69679	4.99896e-76	4.85503e-74	down
Bra001249	-4.11021	5.31834e-76	5.1591e-74	down
Bol014478	-2.78905	5.3724e-76	5.20539e-74	down
Bra000592	-5.39535	6.00069e-76	5.8073e-74	down
Bra007906	-2.8277	6.19873e-76	5.99189e-74	down
Bra023395	-5.03176	9.6552e-76	9.32204e-74	down
BniB035640	-4.03414	1.043e-75	1.00582e-73	down
Bra001809	-3.60888	1.08406e-75	1.0442e-73	down
BniB033460	-3.91283	1.78988e-75	1.72204e-73	down
BniB018759	-3.17324	1.83516e-75	1.76353e-73	down
BniB038682	-4.10592	1.86393e-75	1.78909e-73	down
Bra008055	-7.22678	1.89521e-75	1.81698e-73	down
BniB025269	-4.29716	2.04166e-75	1.95511e-73	down
Bra030660	-4.12117	2.12732e-75	2.03476e-73	down
Bol043412	-5.15757	2.50267e-75	2.39099e-73	down
BniB015759	-4.35045	2.66891e-75	2.54685e-73	down
Bra022608	-4.77771	2.96902e-75	2.82994e-73	down
BniB009771	-4.73527	3.07455e-75	2.92713e-73	down
Bol040837	-3.21254	3.20879e-75	3.0514e-73	down
Bra005144	-3.1539	3.42995e-75	3.25794e-73	down
Bra026917	-4.24756	4.63198e-75	4.3946e-73	down
Bol006791	-3.27707	4.90494e-75	4.6482e-73	down
Bra014154	-6.00641	5.01046e-75	4.74271e-73	down
Bra035669	-3.02629	5.01931e-75	4.74562e-73	down
Bra021853	-3.26644	5.35458e-75	5.05679e-73	down
Bra012164	-4.40683	5.53734e-75	5.22336e-73	down
BniB045706	-2.55412	5.64476e-75	5.31859e-73	down
BniB042864	-3.42928	5.72517e-75	5.38816e-73	down
Bra020340	-3.3709	6.40596e-75	6.02197e-73	down
Bra000227	-2.71963	7.50119e-75	7.04348e-73	down
BniB007442	-3.24418	8.25166e-75	7.73931e-73	down
BniB041792	-3.33844	8.78654e-75	8.23157e-73	down
BniB034096	3.64627	9.21055e-75	8.61896e-73	up
Bra030843	-3.84215	9.83351e-75	9.19142e-73	down
Bol014265	5.98326	1.25765e-74	1.17419e-72	up
Bol015240	-4.37588	1.26922e-74	1.18365e-72	down
BniB045290	-7.01923	1.57861e-74	1.47051e-72	down
Bra028175	-7.8073	1.73e-74	1.6097e-72	down
Bol040959	-3.57816	1.9007e-74	1.76654e-72	down
Bol025990	-3.4702	1.9561e-74	1.81597e-72	down
Bol044634	-3.05159	2.1471e-74	1.99103e-72	down
Bra010852	-3.08091	2.20727e-74	2.04452e-72	down
Bra031627	-4.48045	2.24805e-74	2.07994e-72	down
BniB022124	-3.21067	2.33406e-74	2.15709e-72	down
Bol031569	-4.04718	2.35745e-74	2.17626e-72	down
Bol011445	-4.86886	3.02002e-74	2.78477e-72	down
BniB019403	-3.56593	3.34608e-74	3.08196e-72	down
BniB026160	-4.42399	3.96949e-74	3.65207e-72	down
Bra035563	-3.64463	4.21104e-74	3.86996e-72	down
BniB007190	-3.18689	4.43206e-74	4.06852e-72	down
BniB026673	-3.87377	5.14515e-74	4.71785e-72	down
Bra023431	-4.1884	5.16737e-74	4.73293e-72	down
Bra004459	-2.96336	5.68099e-74	5.19756e-72	down
Bol030743	-3.66699	5.82647e-74	5.32474e-72	down
Bra024812	-2.77209	6.42253e-74	5.86293e-72	down
Bol042814	-3.43762	7.34507e-74	6.69765e-72	down
Bra033642	-5.80429	7.87767e-74	7.17532e-72	down
Bol033399	6.02155	8.58123e-74	7.80749e-72	up
Bra007002	-4.28486	9.82048e-74	8.92511e-72	down
Bra004527	-3.47363	1.00715e-73	9.14308e-72	down
Bra015886	-4.5908	1.08275e-73	9.81858e-72	down
BniB006178	-2.54611	1.21519e-73	1.10074e-71	down
BniB023847	-4.59173	1.32483e-73	1.19873e-71	down
Bol014211	-5.95311	1.53235e-73	1.38497e-71	down
BniB035365	-4.78283	1.81104e-73	1.63505e-71	down
Bra004423	-5.87157	1.95284e-73	1.76114e-71	down
BniB003086	-3.19556	2.17402e-73	1.95846e-71	down
Bol027839	-5.77852	2.24638e-73	2.02142e-71	down
Bra036548	-3.08662	2.37135e-73	2.13154e-71	down
Bol018147	-2.84399	2.39415e-73	2.14968e-71	down
Bra000802	-3.37304	2.7609e-73	2.47627e-71	down
Bra010807	-4.49501	2.96489e-73	2.65633e-71	down
Bol015561	-5.45658	3.41069e-73	3.0524e-71	down
BniB000702	-4.16972	3.88303e-73	3.47133e-71	down
Bra029697	-2.56406	3.96872e-73	3.54408e-71	down
Bol024341	-3.35501	4.77444e-73	4.25895e-71	down
Bol026218	-4.26863	4.9527e-73	4.41317e-71	down
Bra035486	-2.93852	5.42887e-73	4.83222e-71	down
Bra004721	-3.23351	5.47136e-73	4.86477e-71	down
Bol026111	-2.24182	5.76118e-73	5.11248e-71	down
Bol032531	-5.79381	5.76242e-73	5.11248e-71	down
BniB027667	-2.96764	6.88531e-73	6.10212e-71	down
BniB004666	-3.26345	7.04626e-73	6.23803e-71	down
Bra021879	-3.28414	7.05778e-73	6.24149e-71	down
Bra015734	3.97949	7.13238e-73	6.30068e-71	up
Bra012226	-5.28863	7.2372e-73	6.37954e-71	down
Bra024261	-3.99002	7.23157e-73	6.37954e-71	down
BniB000975	-3.03063	7.8923e-73	6.94955e-71	down
BniB011113	-6.23854	8.60678e-73	7.57056e-71	down
Bra011172	-2.22268	8.96461e-73	7.87686e-71	down
Bol005077	-3.08297	9.44285e-73	8.2882e-71	down
BniB020085	-3.00473	1.18235e-72	1.03666e-70	down
BniB031005	-3.6341	1.24266e-72	1.08838e-70	down
Bol007952	4.55991	1.35209e-72	1.18296e-70	up
Bra038649	-2.58575	1.4059e-72	1.22873e-70	down
BniB038164	-5.75022	1.44536e-72	1.26187e-70	down
Bra027273	-3.28134	1.73534e-72	1.51343e-70	down
BniB034304	-4.84414	1.77692e-72	1.54805e-70	down
BniB004937	-5.45449	2.01116e-72	1.75026e-70	down
BniB016861	4.31777	2.03773e-72	1.77151e-70	up
BniB009154	-3.30359	2.33571e-72	2.02841e-70	down
Bra040427	-3.18657	2.40994e-72	2.09066e-70	down
Bra033648	-7.13486	2.60695e-72	2.25918e-70	down
BniB045714	-3.22817	2.71565e-72	2.3509e-70	down
Bra013809	-5.61439	2.73792e-72	2.36768e-70	down
BniB031199	-5.51586	3.00632e-72	2.59705e-70	down
BniB037100	-6.99803	3.22177e-72	2.78024e-70	down
Bol008547	-5.06419	3.46253e-72	2.98487e-70	down
Bol039622	-4.36938	3.70128e-72	3.18734e-70	down
Bra028875	-2.26464	3.81236e-72	3.27955e-70	down
BniB048545	-3.83291	4.3197e-72	3.71209e-70	down
Bol031102	-4.33939	4.34528e-72	3.73017e-70	down
Bra038805	-2.73455	5.80432e-72	4.97746e-70	down
Bra029043	5.45698	6.86595e-72	5.88171e-70	up
Bol009167	-3.39173	7.15475e-72	6.12272e-70	down
Bra034269	5.56986	8.29362e-72	7.08992e-70	up
Bra017436	3.11583	9.55243e-72	8.15754e-70	up
BniB001466	-2.80036	1.13785e-71	9.70681e-70	down
Bol019544	-4.53569	1.19981e-71	1.02248e-69	down
BniB007080	-2.97458	1.30611e-71	1.11192e-69	down
Bra033753	-3.77263	1.332e-71	1.13278e-69	down
BniB015814	-6.13913	1.37916e-71	1.17168e-69	down
BniB029100	-3.28491	1.5297e-71	1.29822e-69	down
Bra040703	4.72773	1.67824e-71	1.42281e-69	up
BniB000669	-4.05979	2.32725e-71	1.97101e-69	down
BniB002645	-3.1395	2.68639e-71	2.27282e-69	down
Bol022291	-2.30161	3.21442e-71	2.71677e-69	down
Bra020724	-3.32892	3.22064e-71	2.71922e-69	down
BniB010728	-3.66908	3.22711e-71	2.72188e-69	down
Bra002485	-2.71309	3.52768e-71	2.97234e-69	down
BniB029982	-2.82894	3.53432e-71	2.97488e-69	down
BniB028215	-6.64565	3.75204e-71	3.15491e-69	down
BniB012189	-2.90708	4.21455e-71	3.54018e-69	down
BniB001655	-4.32379	4.74112e-71	3.97842e-69	down
Bra036540	-3.30753	4.80714e-71	4.0297e-69	down
BniB015753	-4.67137	5.58949e-71	4.68074e-69	down
Bra011918	-3.14761	5.70483e-71	4.77246e-69	down
BniB017156	-3.15165	7.37686e-71	6.16494e-69	down
Bra009459	-6.54315	9.18388e-71	7.66728e-69	down
BniB002058	-3.1855	1.31003e-70	1.09258e-68	down
BniB045750	-4.32814	1.45714e-70	1.21404e-68	down
Bol013378	-5.88782	1.71867e-70	1.43049e-68	down
BniB047100	-2.84577	1.73455e-70	1.44224e-68	down
Bol021265	-5.07444	1.94388e-70	1.61466e-68	down
Bra021327	-2.84455	2.1136e-70	1.75386e-68	down
Bol029624	-3.03697	2.42289e-70	2.00847e-68	down
BniB044087	-2.7976	2.54102e-70	2.10427e-68	down
Bol043891	-6.87471	2.61424e-70	2.16273e-68	down
Bra000342	-5.28197	2.79659e-70	2.31125e-68	down
Bra035966	-5.19536	2.9289e-70	2.41817e-68	down
Bra011679	-3.08978	3.15422e-70	2.60158e-68	down
Bra007655	-3.54576	3.26042e-70	2.68647e-68	down
Bra013458	-2.47334	3.85381e-70	3.17222e-68	down
BniB019199	-3.27779	3.90709e-70	3.21286e-68	down
Bra016375	-3.93535	3.95177e-70	3.24635e-68	down
Bra027243	-2.95671	4.35839e-70	3.5768e-68	down
BniB045398	-6.10369	4.50942e-70	3.69705e-68	down
Bra027254	-5.84449	4.77357e-70	3.90971e-68	down
BniB009478	-3.30138	5.01675e-70	4.10478e-68	down
Bra020419	-3.47128	5.15724e-70	4.21553e-68	down
Bra016522	-4.97705	5.45355e-70	4.4533e-68	down
Bol021485	-3.13684	5.63886e-70	4.60004e-68	down
BniB029274	-2.57383	5.79628e-70	4.72377e-68	down
BniB000498	-3.53246	6.27296e-70	5.10718e-68	down
Bra001034	-3.30418	8.39075e-70	6.82462e-68	down
BniB011604	-3.21144	8.59669e-70	6.98519e-68	down
BniB031842	-4.52185	9.30547e-70	7.55363e-68	down
Bol025150	-3.02404	9.63739e-70	7.81533e-68	down
Bra003276	-3.47305	1.08928e-69	8.82466e-68	down
Bra025612	-3.86766	1.11923e-69	9.05834e-68	down
Bra011081	-2.37577	1.2348e-69	9.98391e-68	down
Bol043740	5.72076	1.48848e-69	1.20232e-67	up
Bra036763	-3.15474	1.70523e-69	1.37604e-67	down
Bol034707	-3.25787	1.79715e-69	1.44737e-67	down
Bol038131	-2.54662	1.79681e-69	1.44737e-67	down
Bol032379	-2.70625	2.19673e-69	1.76744e-67	down
BniB035491	-5.12355	2.20581e-69	1.77301e-67	down
Bra006235	-2.82678	2.24823e-69	1.80534e-67	down
Bol025246	-3.47888	2.70074e-69	2.16658e-67	down
Bol020407	3.58291	2.76388e-69	2.21507e-67	up
Bra000757	-2.79556	3.66638e-69	2.9355e-67	down
Bra033802	-3.61176	3.92119e-69	3.13645e-67	down
BniB011023	8.43978	4.03418e-69	3.22369e-67	up
BniB016425	-3.92766	4.47053e-69	3.5689e-67	down
Bol016172	-6.89138	4.82835e-69	3.85081e-67	down
Bra013832	-3.10863	5.27982e-69	4.20678e-67	down
BniB043155	-3.87464	5.34346e-69	4.25336e-67	down
Bol013494	-2.86658	5.45782e-69	4.34018e-67	down
Bra015530	-3.07914	6.01898e-69	4.7818e-67	down
Bra020013	-2.75076	6.0383e-69	4.79251e-67	down
BniB000399	-4.6183	6.19404e-69	4.91137e-67	down
Bol021644	-2.85447	6.58852e-69	5.21912e-67	down
BniB038623	-3.74459	6.93582e-69	5.48893e-67	down
BniB016860	-2.92505	7.22135e-69	5.70939e-67	down
BniB036815	-4.56029	7.35514e-69	5.80957e-67	down
Bra035919	-5.60758	8.21598e-69	6.48327e-67	down
Bol026768	4.26655	9.01717e-69	7.10866e-67	up
Bol016216	-2.81457	1.01749e-68	8.01367e-67	down
BniB039454	-3.83216	1.04776e-68	8.24413e-67	down
Bra024616	-3.05606	1.10546e-68	8.68983e-67	down
Bol036924	-6.14649	1.11517e-68	8.75779e-67	down
Bra035897	-4.64634	1.14281e-68	8.96624e-67	down
BniB029653	-8.16941	1.27236e-68	9.97312e-67	down
BniB047061	-3.75713	1.27357e-68	9.97312e-67	down
Bol045695	-7.51517	1.29167e-68	1.01052e-66	down
Bol038952	-5.1859	1.29951e-68	1.01569e-66	down
Bra000687	-3.19102	1.51976e-68	1.1867e-66	down
Bol036271	-3.94275	1.53326e-68	1.19611e-66	down
BniB022878	-6.55005	2.46946e-68	1.92461e-66	down
Bol042131	-3.79156	2.59357e-68	2.01942e-66	down
BniB044949	-2.938	2.66529e-68	2.07329e-66	down
BniB023185	-4.77843	2.77541e-68	2.15691e-66	down
BniB008949	-2.85974	2.96972e-68	2.30573e-66	down
Bra005211	-2.79877	3.14468e-68	2.43927e-66	down
BniB032688	-4.29999	3.21348e-68	2.49028e-66	down
BniB031996	-2.68445	3.431e-68	2.65634e-66	down
BniB010945	-3.80653	3.5204e-68	2.72299e-66	down
Bol018963	-3.02208	3.62495e-68	2.80122e-66	down
BniB026783	-8.78518	3.64501e-68	2.81406e-66	down
Bol036170	-4.39087	3.66583e-68	2.82748e-66	down
Bra031940	-5.10177	4.02818e-68	3.10405e-66	down
Bra022955	-4.88871	5.38074e-68	4.14242e-66	down
Bra007634	-2.72376	5.91434e-68	4.54894e-66	down
Bra011405	-2.64103	6.54185e-68	5.02687e-66	down
Bra004214	-2.63594	6.64568e-68	5.10188e-66	down
BniB028212	-2.7596	6.88645e-68	5.28178e-66	down
Bol014968	-3.96567	6.94671e-68	5.32302e-66	down
BniB031778	6.11732	9.11492e-68	6.97793e-66	up
BniB003688	-3.34494	9.43252e-68	7.21434e-66	down
BniB041290	-6.71716	1.09442e-67	8.36274e-66	down
Bra008152	-3.26544	1.12425e-67	8.58269e-66	down
BniB038755	4.27413	1.19353e-67	9.10311e-66	up
Bra007589	-4.39398	1.42935e-67	1.08916e-65	down
BniB047203	-4.71536	1.45265e-67	1.10589e-65	down
Bra016415	-3.63224	1.91843e-67	1.45912e-65	down
Bra005893	-4.42223	2.11252e-67	1.60526e-65	down
Bol029129	-2.21808	2.18107e-67	1.65582e-65	down
BniB014110	-6.31839	2.70498e-67	2.05166e-65	down
Bol039072	4.49181	2.78941e-67	2.11374e-65	up
Bol015024	-3.11709	3.78588e-67	2.8662e-65	down
BniB049494	-4.0144	4.61377e-67	3.48975e-65	down
Bra019964	-5.03541	4.92884e-67	3.72463e-65	down
Bra034824	-3.0785	5.01135e-67	3.7835e-65	down
BniB032442	-4.29668	5.43079e-67	4.0964e-65	down
Bol007882	-3.54831	6.63956e-67	5.00357e-65	down
BniB025610	-3.82849	6.6549e-67	5.01053e-65	down
Bra000376	-2.95184	7.51359e-67	5.65186e-65	down
Bra034214	-2.79944	7.89558e-67	5.93376e-65	down
Bra033195	-3.0135	9.73186e-67	7.30709e-65	down
Bra018503	-2.33381	1.02841e-66	7.71469e-65	down
BniB012605	-3.5212	1.08594e-66	8.13882e-65	down
BniB013934	-3.13156	1.295e-66	9.69678e-65	down
Bol041208	-4.1588	1.57608e-66	1.17907e-64	down
Bol018757	-3.58693	1.62913e-66	1.21765e-64	down
BniB049129	-3.63388	1.99327e-66	1.48846e-64	down
Bra036950	-3.88695	1.99528e-66	1.48861e-64	down
BniB015498	-6.67069	2.04982e-66	1.52791e-64	down
BniB040697	-2.49698	2.05285e-66	1.52878e-64	down
Bol020875	-6.21446	2.32961e-66	1.73331e-64	down
Bra016470	-2.90294	2.5042e-66	1.86152e-64	down
Bol042680	-3.7528	2.70523e-66	2.00914e-64	down
Bol026415	-4.07076	2.99327e-66	2.22106e-64	down
Bol007876	-2.94574	3.31021e-66	2.45401e-64	down
Bol043436	2.85225	3.47778e-66	2.57591e-64	up
Bra019797	-2.93263	4.25022e-66	3.1452e-64	down
Bra035048	4.29346	6.46146e-66	4.77723e-64	up
Bra032622	-3.98179	6.69427e-66	4.9449e-64	down
Bra024749	-5.26432	6.82784e-66	5.03903e-64	down
BniB007174	-3.99052	7.27558e-66	5.36465e-64	down
BniB001344	-4.51434	8.14447e-66	5.99993e-64	down
Bra032384	-4.01819	9.34529e-66	6.87839e-64	down
BniB029319	-4.90197	9.52355e-66	7.00331e-64	down
BniB043440	-6.39197	9.97988e-66	7.33231e-64	down
Bol025196	4.03973	1.16184e-65	8.52853e-64	up
Bol039040	-6.09281	1.21102e-65	8.88154e-64	down
BniB048887	-3.02884	1.32768e-65	9.72843e-64	down
Bra020393	-4.63718	1.38343e-65	1.01279e-63	down
Bra040094	-4.08864	1.50148e-65	1.09823e-63	down
BniB044213	3.9955	1.54359e-65	1.12803e-63	up
BniB015994	-3.43113	1.55348e-65	1.13425e-63	down
BniB005087	-3.33915	1.64132e-65	1.19732e-63	down
Bol018690	-4.23844	1.77284e-65	1.29211e-63	down
Bol022468	5.4402	1.80637e-65	1.31538e-63	up
BniB045966	-3.27079	1.93471e-65	1.40759e-63	down
Bra002762	6.27031	2.02381e-65	1.4711e-63	up
Bra030676	-5.77526	2.04648e-65	1.48627e-63	down
Bra014870	3.0031	2.2915e-65	1.66275e-63	up
Bra021417	-3.28037	2.71149e-65	1.96576e-63	down
Bra020507	-2.12933	3.16717e-65	2.29409e-63	down
Bol030974	-2.48283	3.27657e-65	2.37124e-63	down
Bra027898	-8.31213	3.33329e-65	2.41016e-63	down
Bra024957	-3.65213	3.39299e-65	2.45117e-63	down
BniB014988	-4.77472	3.60302e-65	2.60061e-63	down
Bol020900	-2.6891	3.71483e-65	2.67896e-63	down
BniB043902	-4.72194	3.86985e-65	2.78829e-63	down
BniB017665	-2.90426	4.0758e-65	2.93154e-63	down
Bra030858	-2.75939	4.07464e-65	2.93154e-63	down
Bra019666	-7.0961	4.12749e-65	2.96612e-63	down
Bra026230	-3.66213	4.1629e-65	2.98894e-63	down
Bra005168	-3.18338	4.16819e-65	2.99013e-63	down
Bol025985	-2.76835	4.19943e-65	3.00991e-63	down
Bra032742	-4.98508	4.32763e-65	3.09909e-63	down
BniB012975	-7.51303	4.45681e-65	3.18882e-63	down
Bra008470	-2.51419	4.529e-65	3.23764e-63	down
Bol041809	-3.2953	4.97151e-65	3.55089e-63	down
Bra025812	-4.58012	6.02766e-65	4.30149e-63	down
Bol021747	7.03573	6.06302e-65	4.32297e-63	up
Bra020332	-6.81935	6.35191e-65	4.52502e-63	down
BniB025899	-3.18798	6.6455e-65	4.73006e-63	down
Bol039365	-2.79747	6.78135e-65	4.82257e-63	down
BniB028939	-4.40125	7.58749e-65	5.39119e-63	down
Bol030583	-3.86494	7.94119e-65	5.63762e-63	down
Bra021759	-5.26484	8.22131e-65	5.83145e-63	down
BniB027474	-5.40956	8.72611e-65	6.18416e-63	down
Bra010621	-5.49576	9.21479e-65	6.52485e-63	down
BniB028992	-4.28167	1.10798e-64	7.83869e-63	down
Bra030168	-4.06038	1.11202e-64	7.86047e-63	down
BniB045566	-4.34831	1.22018e-64	8.6176e-63	down
Bra014328	-3.42111	1.29429e-64	9.13312e-63	down
BniB030223	-3.89041	1.31278e-64	9.25569e-63	down
Bra027688	-3.19738	1.33043e-64	9.37207e-63	down
BniB021605	3.26618	1.33443e-64	9.39217e-63	up
Bol043150	-8.60414	1.36277e-64	9.58338e-63	down
BniB023794	-5.56691	1.44188e-64	1.0131e-62	down
BniB013202	-3.01733	1.60568e-64	1.12723e-62	down
Bol032213	-2.66925	2.00243e-64	1.40456e-62	down
BniB037428	-5.01018	2.34343e-64	1.64094e-62	down
Bol005763	-3.90273	2.34145e-64	1.64094e-62	down
Bra010010	-2.71245	2.63339e-64	1.84241e-62	down
Bra039844	-5.37607	3.90531e-64	2.72996e-62	down
Bra007750	-2.99083	5.14731e-64	3.5951e-62	down
Bra008993	-9.00125	5.88587e-64	4.10745e-62	down
BniB029343	-5.86898	7.47122e-64	5.20493e-62	down
Bol021754	-3.38471	7.46515e-64	5.20493e-62	down
Bra009313	3.57295	8.68096e-64	6.04258e-62	up
BniB046661	5.94063	8.8861e-64	6.18013e-62	up
BniB017920	-2.90781	1.01575e-63	7.05835e-62	down
Bra030856	-2.77251	1.43748e-63	9.98054e-62	down
Bra039311	-3.07628	1.45122e-63	1.00674e-61	down
BniB048088	-2.77997	1.47068e-63	1.01938e-61	down
Bra001676	-8.97565	1.77738e-63	1.23092e-61	down
Bol023923	3.01034	1.97347e-63	1.36557e-61	up
BniB021191	-3.11809	2.06926e-63	1.43065e-61	down
BniB039557	-3.10789	2.0864e-63	1.44128e-61	down
Bra012840	-3.14765	2.19319e-63	1.51378e-61	down
Bol005106	-3.15297	2.25762e-63	1.55694e-61	down
BniB031401	-4.4787	2.26878e-63	1.56333e-61	down
BniB033812	-4.18622	2.68175e-63	1.84634e-61	down
Bol006547	-3.86031	2.86545e-63	1.97115e-61	down
BniB004364	-3.11889	3.54376e-63	2.43573e-61	down
Bra026924	-3.81084	3.69297e-63	2.53616e-61	down
BniB031410	-3.63277	3.81436e-63	2.61734e-61	down
BniB008309	-6.4216	3.86186e-63	2.64771e-61	down
Bra031636	5.66816	4.03173e-63	2.76187e-61	up
Bra027936	3.41613	4.16593e-63	2.85142e-61	up
Bra013741	-2.85859	4.76849e-63	3.26113e-61	down
Bol041219	-2.50172	4.83264e-63	3.30225e-61	down
BniB045479	2.99805	5.14811e-63	3.51489e-61	up
Bra003053	-2.89802	5.59125e-63	3.81427e-61	down
BniB031178	-4.68523	6.90232e-63	4.70476e-61	down
Bol042384	-4.47616	6.94715e-63	4.73138e-61	down
BniB022284	-3.72118	7.52254e-63	5.11901e-61	down
Bol031038	-5.22839	7.62276e-63	5.18291e-61	down
BniB018992	-3.90913	7.89507e-63	5.36361e-61	down
BniB023082	-3.039	8.09112e-63	5.49226e-61	down
Bra026087	-4.1206	9.12949e-63	6.19198e-61	down
Bol018868	-2.71319	1.00993e-62	6.84406e-61	down
Bra033461	-5.2247	1.07287e-62	7.26463e-61	down
Bra033478	-3.27133	1.08515e-62	7.34174e-61	down
Bra019742	-2.37319	1.1291e-62	7.63274e-61	down
Bol023999	-6.36424	1.32474e-62	8.94796e-61	down
Bra003776	-3.58165	1.39585e-62	9.42048e-61	down
BniB009545	-5.11766	1.40755e-62	9.49163e-61	down
Bra004252	-3.63417	1.43863e-62	9.69328e-61	down
Bol035489	-2.49122	1.47955e-62	9.96078e-61	down
BniB007002	-2.67027	1.58577e-62	1.06672e-60	down
Bra029714	-3.0826	1.6002e-62	1.07554e-60	down
Bol010776	-2.9806	1.74114e-62	1.16931e-60	down
BniB008919	7.2978	1.77181e-62	1.18894e-60	up
Bra038700	9.32209	1.79469e-62	1.20331e-60	up
BniB042625	-7.18223	1.79752e-62	1.20422e-60	down
BniB009380	-5.26054	1.92778e-62	1.29044e-60	down
Bra009217	-3.69383	2.07935e-62	1.39076e-60	down
BniB036525	-5.9616	2.34186e-62	1.56506e-60	down
Bra008373	-3.0952	2.35021e-62	1.56936e-60	down
BniB019573	-2.87628	2.35358e-62	1.57034e-60	down
BniB004556	-4.25483	2.44057e-62	1.62705e-60	down
Bra004792	-4.6116	2.69309e-62	1.79394e-60	down
Bra022246	-3.37528	2.73055e-62	1.81742e-60	down
BniB015606	-4.17468	2.76881e-62	1.84139e-60	down
Bra033317	-2.67521	2.78069e-62	1.8478e-60	down
Bol019359	-5.37014	2.91318e-62	1.93427e-60	down
BniB025288	-3.74883	3.56856e-62	2.36751e-60	down
Bol039545	-3.94367	3.83699e-62	2.54354e-60	down
Bra004077	-3.00026	4.14809e-62	2.74755e-60	down
Bra012282	-4.92105	4.50485e-62	2.98144e-60	down
BniB016767	-4.96999	4.60106e-62	3.04267e-60	down
BniB018513	-4.6507	4.74733e-62	3.13687e-60	down
BniB029264	-2.4202	5.09593e-62	3.3645e-60	down
BniB004527	-3.87252	5.26824e-62	3.47268e-60	down
BniB048161	-3.16192	5.2682e-62	3.47268e-60	down
BniB029261	-6.75561	5.84078e-62	3.84699e-60	down
BniB049227	-2.68649	6.55619e-62	4.31473e-60	down
Bra006291	-4.52211	7.51583e-62	4.94232e-60	down
BniB038955	-2.34803	7.56168e-62	4.96849e-60	down
Bol034768	-6.15313	8.18526e-62	5.37392e-60	down
Bol045839	-3.83877	8.76717e-62	5.75136e-60	down
Bol022977	-1.94311	9.92665e-62	6.50679e-60	down
Bra005423	-4.36283	1.02025e-61	6.68228e-60	down
Bol010681	-3.10825	1.13564e-61	7.4321e-60	down
BniB014139	-5.94348	1.42357e-61	9.30899e-60	down
Bra029104	4.63844	1.43382e-61	9.36855e-60	up
Bra000813	-3.31855	1.56896e-61	1.02434e-59	down
Bra022048	-9.36623	1.62427e-61	1.05961e-59	down
Bol027936	-2.97039	1.73752e-61	1.13259e-59	down
BniB045401	-4.08805	1.81636e-61	1.18304e-59	down
BniB014637	-3.81675	2.23024e-61	1.45146e-59	down
Bol032790	-2.7856	2.36186e-61	1.5359e-59	down
Bol031431	-4.19699	2.51088e-61	1.63151e-59	down
Bra030839	-4.35682	2.77906e-61	1.80434e-59	down
Bol039319	-5.21815	3.09893e-61	2.01043e-59	down
Bol013334	-2.63863	3.84281e-61	2.49106e-59	down
Bol006700	-8.42216	3.95501e-61	2.56177e-59	down
Bra004875	-3.55035	4.02105e-61	2.60249e-59	down
BniB046881	-2.9271	4.02769e-61	2.60473e-59	down
Bol024589	-2.74527	4.43723e-61	2.86732e-59	down
BniB028655	-2.79987	4.82145e-61	3.11315e-59	down
Bol005318	-2.8622	4.88478e-61	3.15157e-59	down
BniB014394	-9.96897	5.032e-61	3.244e-59	down
BniB028533	-8.81882	5.09708e-61	3.28338e-59	down
Bol024335	10.8615	5.51451e-61	3.54948e-59	up
BniB005036	-3.6959	5.79432e-61	3.72667e-59	down
Bra000451	-3.11785	6.12305e-61	3.93501e-59	down
Bra035933	-3.62372	6.20666e-61	3.98562e-59	down
Bra030404	-5.12247	6.55921e-61	4.20871e-59	down
Bra017691	6.61129	6.9272e-61	4.44137e-59	up
Bol041433	5.65777	7.42932e-61	4.75958e-59	up
Bra023597	-3.8318	7.47395e-61	4.78444e-59	down
Bol037896	-3.28292	7.74139e-61	4.95177e-59	down
Bra003180	-3.30391	8.0273e-61	5.13066e-59	down
BniB041192	-2.70121	8.62152e-61	5.50616e-59	down
Bra013517	-2.86642	8.99909e-61	5.74283e-59	down
BniB020945	-9.30843	9.20427e-61	5.86921e-59	down
Bol008675	7.16843	9.2768e-61	5.91086e-59	up
Bra024449	3.50201	1.11317e-60	7.08726e-59	up
Bol027222	-2.54825	1.14106e-60	7.25919e-59	down
BniB043677	2.97389	1.23026e-60	7.8206e-59	up
BniB048348	-4.7202	1.23666e-60	7.85515e-59	down
Bra017498	-2.90372	1.29599e-60	8.22568e-59	down
Bra035054	-2.64017	1.37363e-60	8.71175e-59	down
BniB032583	-3.18948	1.44237e-60	9.1406e-59	down
Bra011773	-2.41002	1.50935e-60	9.5577e-59	down
Bol038615	-5.44616	1.55303e-60	9.8267e-59	down
Bra027167	6.94905	1.60687e-60	1.01596e-58	up
BniB040535	-3.86869	1.69378e-60	1.07008e-58	down
BniB037014	2.97267	1.69696e-60	1.07127e-58	up
Bol032598	-3.04305	2.25036e-60	1.41953e-58	down
Bol017625	-3.03858	2.3106e-60	1.45641e-58	down
BniB035476	8.46768	2.33945e-60	1.47346e-58	up
Bol043344	-5.97214	2.35705e-60	1.4834e-58	down
Bol021443	-2.92467	2.77093e-60	1.74255e-58	down
Bra022471	5.23655	2.83257e-60	1.77994e-58	up
Bra010332	-5.68563	3.20431e-60	2.012e-58	down
Bol005993	-6.17181	3.43244e-60	2.15359e-58	down
BniB033324	-3.3161	3.5023e-60	2.19575e-58	down
Bra021241	-5.40259	3.76966e-60	2.36156e-58	down
BniB003854	-3.21857	3.86979e-60	2.42203e-58	down
Bol043869	4.55163	3.87208e-60	2.42203e-58	up
Bra020806	-3.11287	4.08042e-60	2.5504e-58	down
Bol009212	-2.31684	4.12296e-60	2.57503e-58	down
BniB009395	-2.26818	4.27608e-60	2.66863e-58	down
Bra022819	2.7982	4.63719e-60	2.8918e-58	up
Bra036269	-7.98031	4.66727e-60	2.90834e-58	down
Bra013794	-4.72966	4.76863e-60	2.96925e-58	down
BniB034417	2.90275	5.68728e-60	3.53858e-58	up
Bol024337	-2.62365	5.76483e-60	3.58411e-58	down
BniB038511	-3.25084	5.87777e-60	3.65156e-58	down
Bol029968	4.66626	6.40092e-60	3.97356e-58	up
Bol026968	-2.99041	6.50491e-60	4.03506e-58	down
BniB020137	-10.7196	8.7301e-60	5.41127e-58	down
Bra009302	-5.12043	1.00386e-59	6.21764e-58	down
Bra025321	-6.16292	1.06945e-59	6.61887e-58	down
Bra035535	-3.00547	1.08051e-59	6.68228e-58	down
Bra012127	-3.59888	1.28055e-59	7.91349e-58	down
BniB004026	3.56943	1.63462e-59	1.00939e-57	up
Bra008191	-2.47035	1.84479e-59	1.13832e-57	down
Bol027469	-3.20183	1.89536e-59	1.16865e-57	down
Bra014131	-3.16573	1.94317e-59	1.19723e-57	down
Bol025645	-2.93871	2.2019e-59	1.35561e-57	down
Bra025682	-6.25601	2.33065e-59	1.4338e-57	down
Bra001289	3.45204	2.38047e-59	1.46336e-57	up
Bra007841	-3.35467	2.53443e-59	1.55684e-57	down
Bra038522	-2.83588	2.84159e-59	1.74421e-57	down
Bol013643	-2.75158	2.89766e-59	1.7773e-57	down
BniB018159	-3.81359	2.93197e-59	1.797e-57	down
Bol029003	3.47238	3.03164e-59	1.8567e-57	up
BniB013914	-5.59041	3.08738e-59	1.88943e-57	down
BniB007400	-3.01012	3.58216e-59	2.19059e-57	down
Bra010167	-2.78619	4.51442e-59	2.75864e-57	down
Bra023176	-4.45409	4.5614e-59	2.78527e-57	down
Bra023937	3.66173	4.5897e-59	2.80047e-57	up
BniB001330	-3.98399	4.65608e-59	2.83886e-57	down
BniB025435	-3.83302	4.80155e-59	2.92538e-57	down
BniB039496	-2.88917	5.40543e-59	3.29085e-57	down
Bra023925	-6.84862	5.63237e-59	3.42648e-57	down
Bra003176	-3.25682	6.21328e-59	3.77708e-57	down
Bol043354	-7.97871	6.47217e-59	3.93154e-57	down
BniB013310	-3.23387	6.97297e-59	4.23262e-57	down
BniB036221	-2.33928	7.08287e-59	4.29616e-57	down
Bol034398	-4.69103	7.23477e-59	4.38505e-57	down
Bol009547	-5.03117	7.39613e-59	4.47954e-57	down
Bol022049	-5.58096	7.74016e-59	4.68445e-57	down
BniB030088	-2.81572	8.12678e-59	4.91482e-57	down
BniB014524	4.02375	8.874e-59	5.36276e-57	up
Bol041503	-7.61707	1.02893e-58	6.21345e-57	down
BniB030209	4.63182	1.06368e-58	6.41862e-57	up
BniB011748	-5.70229	1.16798e-58	7.04279e-57	down
BniB036282	-3.54746	1.28621e-58	7.75002e-57	down
Bra011057	-3.56926	1.38761e-58	8.35488e-57	down
BniB034707	-3.07961	1.39271e-58	8.37942e-57	down
BniB012302	-3.65799	1.41742e-58	8.52184e-57	down
Bra002975	-5.54162	1.42218e-58	8.54421e-57	down
BniB009073	-8.27131	1.44495e-58	8.67467e-57	down
Bol039489	-3.45141	1.59822e-58	9.5878e-57	down
Bra033890	-5.93367	2.03248e-58	1.21841e-56	down
Bol029844	-6.16142	2.29877e-58	1.37703e-56	down
BniB006206	-2.93488	2.40663e-58	1.44059e-56	down
BniB020165	-2.90102	2.44602e-58	1.4631e-56	down
BniB006674	-2.80037	2.5556e-58	1.52754e-56	down
Bol006364	-5.49569	2.60182e-58	1.55403e-56	down
Bol043911	7.20687	2.74014e-58	1.63545e-56	up
Bol008609	-3.2155	2.78271e-58	1.65966e-56	down
Bra028459	-4.00852	3.0048e-58	1.79081e-56	down
Bra021110	-3.30178	3.1964e-58	1.90362e-56	down
BniB029143	-4.23015	3.21911e-58	1.91576e-56	down
Bol012334	-6.1156	3.27441e-58	1.94725e-56	down
BniB042665	-4.90554	3.57254e-58	2.12301e-56	down
BniB047596	-4.65121	3.60183e-58	2.13887e-56	down
BniB021180	-3.45663	3.7918e-58	2.25005e-56	down
Bra022380	-4.64099	3.7986e-58	2.25245e-56	down
BniB007229	-2.86231	3.82315e-58	2.26537e-56	down
Bra003256	-3.355	3.83401e-58	2.27017e-56	down
BniB001909	-2.79573	3.85269e-58	2.27958e-56	down
Bol044207	-2.91185	4.13716e-58	2.44614e-56	down
Bra023110	2.90349	4.21659e-58	2.49131e-56	up
BniB043605	-8.62029	4.26653e-58	2.519e-56	down
BniB037893	-4.64735	5.09869e-58	3.00816e-56	down
Bra033670	-4.32958	5.34967e-58	3.15396e-56	down
Bra003564	-3.40784	6.35916e-58	3.74643e-56	down
BniB045876	-9.08319	7.46293e-58	4.39354e-56	down
Bol033052	-4.5193	8.58479e-58	5.05038e-56	down
BniB043685	-8.19952	8.63771e-58	5.07787e-56	down
Bra033415	-4.23832	8.98861e-58	5.28037e-56	down
Bol030750	-2.90783	9.08358e-58	5.33234e-56	down
BniB016979	-3.7488	9.28378e-58	5.44598e-56	down
Bra025920	-3.36789	9.4441e-58	5.53606e-56	down
BniB019220	-7.35662	9.76421e-58	5.71962e-56	down
Bra040689	3.77871	1.04933e-57	6.14232e-56	up
BniB008558	-4.47846	1.24804e-57	7.30027e-56	down
Bra019971	-2.98623	1.37656e-57	8.0463e-56	down
Bra035525	-2.92733	1.43845e-57	8.40208e-56	down
Bra017712	-4.27031	1.45592e-57	8.49809e-56	down
Bol013327	-3.52099	1.4618e-57	8.52631e-56	down
Bol022567	3.52921	1.94013e-57	1.13083e-55	up
Bol043123	-2.86865	1.94496e-57	1.13284e-55	down
BniB045590	-4.13996	2.14209e-57	1.24677e-55	down
Bra037364	-2.31191	2.64282e-57	1.53713e-55	down
BniB022200	-3.14381	2.68112e-57	1.55829e-55	down
Bol040309	-3.58184	2.86651e-57	1.66487e-55	down
BniB000745	-2.48723	2.93153e-57	1.70143e-55	down
BniB026401	-4.13467	2.94301e-57	1.70688e-55	down
BniB002804	-6.71153	2.96313e-57	1.71734e-55	down
Bra007457	9.63763	3.36328e-57	1.94788e-55	up
Bol032680	-3.60692	3.39094e-57	1.96251e-55	down
Bra027536	-2.46751	3.7005e-57	2.14016e-55	down
Bra033975	-3.73318	3.73241e-57	2.1571e-55	down
Bra036069	-3.43362	3.80081e-57	2.19508e-55	down
Bra011002	-4.02827	3.82245e-57	2.20603e-55	down
BniB005502	-2.88813	4.54124e-57	2.61902e-55	down
Bol016392	-2.20316	4.58673e-57	2.64339e-55	down
BniB030446	-2.7327	6.32459e-57	3.64238e-55	down
Bol042723	-2.30299	6.34507e-57	3.65162e-55	down
Bol030571	-3.19065	6.85252e-57	3.94089e-55	down
BniB039595	-6.02283	8.12188e-57	4.66763e-55	down
Bra030763	3.09439	8.18782e-57	4.70224e-55	up
Bol018739	-2.78012	9.28504e-57	5.32864e-55	down
Bra029435	-2.65403	9.44262e-57	5.41529e-55	down
Bol007578	-3.11696	1.15009e-56	6.59111e-55	down
Bra009299	-3.12542	1.17884e-56	6.75113e-55	down
Bra009397	-4.6026	1.18883e-56	6.8036e-55	down
BniB026846	-4.55273	1.24138e-56	7.09937e-55	down
Bol027909	-8.50709	1.24583e-56	7.1199e-55	down
BniB044242	3.68254	1.28547e-56	7.34134e-55	up
Bol008805	-3.31688	1.56272e-56	8.9185e-55	down
BniB046697	-6.87435	1.59621e-56	9.1033e-55	down
Bra033968	-7.41442	1.67797e-56	9.56292e-55	down
Bol004630	2.9981	1.6804e-56	9.57013e-55	up
BniB013013	-3.41219	1.90074e-56	1.08175e-54	down
Bra011636	-8.58067	1.91067e-56	1.08665e-54	down
BniB004815	-3.06972	2.01215e-56	1.14357e-54	down
Bra036155	-4.68166	2.06039e-56	1.17017e-54	down
Bra021441	4.17001	2.06651e-56	1.17284e-54	up
BniB005781	-4.47979	2.09496e-56	1.18816e-54	down
Bra035214	-8.98994	2.25678e-56	1.27906e-54	down
Bol032628	-4.45587	2.40682e-56	1.36315e-54	down
Bol023814	-2.84933	2.43863e-56	1.38021e-54	down
BniB048201	-7.4177	2.46163e-56	1.39227e-54	down
Bol014966	-7.77862	2.46477e-56	1.39309e-54	down
BniB017481	-2.34383	2.95835e-56	1.67091e-54	down
BniB042363	-3.06852	3.16866e-56	1.78846e-54	down
Bol039461	-2.84828	3.36252e-56	1.89658e-54	down
Bol020978	-1.98874	3.42484e-56	1.9304e-54	down
BniB031161	-3.79384	3.64021e-56	2.05039e-54	down
BniB020453	-3.21042	3.70853e-56	2.08743e-54	down
Bol036664	-5.91174	3.84947e-56	2.16528e-54	down
Bra039627	4.36042	3.88178e-56	2.18196e-54	up
BniB048878	-2.43805	4.21557e-56	2.36796e-54	down
Bra015802	-7.7458	4.29916e-56	2.41326e-54	down
BniB023288	-4.12968	4.42219e-56	2.48063e-54	down
Bra001852	-2.83787	4.45223e-56	2.49577e-54	down
Bra036258	-2.71168	4.66752e-56	2.61467e-54	down
Bol030205	3.73731	4.68722e-56	2.62392e-54	up
BniB027299	-2.83821	4.8314e-56	2.70278e-54	down
BniB041672	-3.0571	4.84426e-56	2.70813e-54	down
BniB045712	-3.14193	5.04692e-56	2.81951e-54	down
Bra003502	-2.76099	5.05875e-56	2.82419e-54	down
Bol045210	-3.48256	5.66011e-56	3.15777e-54	down
BniB032835	-2.78161	5.82003e-56	3.24479e-54	down
BniB045326	-5.56803	6.09575e-56	3.3962e-54	down
BniB009772	-6.63473	6.68307e-56	3.72089e-54	down
Bra029913	9.78121	6.72854e-56	3.74367e-54	up
BniB003159	-5.11289	7.37605e-56	4.10115e-54	down
BniB014881	5.92055	7.58117e-56	4.21235e-54	up
BniB043901	-5.2932	8.46647e-56	4.70107e-54	down
Bra037240	-4.31596	8.47577e-56	4.70305e-54	down
Bol036294	-3.35723	8.64102e-56	4.7915e-54	down
Bol013335	-3.34519	1.07641e-55	5.96474e-54	down
Bra022486	-2.45248	1.12428e-55	6.22579e-54	down
Bol024692	-4.63003	1.13908e-55	6.30351e-54	down
Bra014934	-2.335	1.16777e-55	6.45791e-54	down
Bra001100	5.93822	1.22364e-55	6.76234e-54	up
Bra000377	-8.08347	1.34714e-55	7.43981e-54	down
Bol010725	-3.55755	1.49452e-55	8.24267e-54	down
Bol019637	-3.67746	1.49363e-55	8.24267e-54	down
Bra018372	-2.43171	1.57008e-55	8.6536e-54	down
BniB010207	-2.94764	1.61246e-55	8.88122e-54	down
Bra024832	2.64293	1.64907e-55	9.07672e-54	up
Bol031312	5.45899	1.99102e-55	1.09516e-53	up
Bol043454	-3.81876	2.10383e-55	1.15643e-53	down
Bol039326	-2.30318	2.25173e-55	1.2369e-53	down
BniB046882	-3.54756	2.28181e-55	1.25259e-53	down
BniB005488	-6.64326	2.51301e-55	1.37858e-53	down
Bra040924	-7.46157	2.52047e-55	1.38175e-53	down
Bra002914	-7.1829	2.7805e-55	1.52328e-53	down
Bol036094	4.45135	3.04503e-55	1.66709e-53	up
Bol042060	-4.18742	3.0846e-55	1.68763e-53	down
Bol030405	5.99413	3.09466e-55	1.692e-53	up
Bol031329	-3.31894	3.52585e-55	1.92647e-53	down
Bol029881	-5.51244	3.72163e-55	2.03209e-53	down
BniB004055	-4.16506	3.743e-55	2.0424e-53	down
Bol018863	2.82939	3.8409e-55	2.09443e-53	up
BniB047938	-3.15111	4.0719e-55	2.21891e-53	down
Bra038614	-4.79771	4.17014e-55	2.27094e-53	down
BniB008357	-2.66078	4.55035e-55	2.47635e-53	down
BniB043686	-2.55861	4.67909e-55	2.54472e-53	down
Bra024964	-2.54902	4.69025e-55	2.54911e-53	down
Bol018247	7.23893	5.26881e-55	2.86165e-53	up
Bra021171	-4.49196	5.35603e-55	2.9071e-53	down
Bra039115	-2.76466	5.58879e-55	3.03143e-53	down
BniB009687	-3.89494	5.74657e-55	3.11495e-53	down
BniB016447	-2.96529	6.24398e-55	3.38234e-53	down
Bol044062	-4.88298	6.30722e-55	3.41435e-53	down
BniB046354	-2.93497	6.44832e-55	3.48843e-53	down
BniB018402	-4.94288	6.83381e-55	3.69453e-53	down
Bra015404	5.21649	7.80379e-55	4.21615e-53	up
Bra006012	3.67022	8.14573e-55	4.398e-53	up
Bol043805	-2.87474	8.21819e-55	4.43129e-53	down
Bra033029	-3.01613	8.21512e-55	4.43129e-53	down
BniB019876	-3.04024	8.29425e-55	4.46936e-53	down
BniB041624	-2.39811	8.62933e-55	4.64687e-53	down
Bol033872	-3.17007	8.71222e-55	4.68843e-53	down
Bol044609	-2.77452	9.69523e-55	5.21401e-53	down
BniB001426	5.62611	1.00546e-54	5.40376e-53	up
BniB037696	-2.59353	1.02933e-54	5.52841e-53	down
Bol040910	-2.55133	1.08931e-54	5.84672e-53	down
Bol024969	3.42022	1.10139e-54	5.90769e-53	up
Bol043017	-3.09223	1.12287e-54	6.01898e-53	down
Bra026445	-3.69209	1.14745e-54	6.14671e-53	down
Bol010242	-2.51898	1.34748e-54	7.21356e-53	down
Bol013914	-4.61735	1.44286e-54	7.7191e-53	down
BniB014275	-7.47531	1.53432e-54	8.20307e-53	down
BniB035388	4.0321	1.75632e-54	9.38384e-53	up
Bra034212	-2.70448	1.91139e-54	1.02057e-52	down
BniB045363	4.4851	1.91502e-54	1.02185e-52	up
Bra019572	-2.55732	1.97708e-54	1.05428e-52	down
BniB031452	-8.35769	2.01442e-54	1.07349e-52	down
BniB028923	-4.81026	2.06084e-54	1.09752e-52	down
BniB041795	-10.2398	2.24171e-54	1.19306e-52	down
BniB003030	4.18345	2.24958e-54	1.19648e-52	up
Bra025958	-2.32709	2.26847e-54	1.20574e-52	down
BniB013883	4.88069	2.33995e-54	1.24293e-52	up
Bra034774	6.13862	2.4021e-54	1.27512e-52	up
Bra018309	-4.93219	2.9947e-54	1.58866e-52	down
Bra004720	-4.91319	3.26944e-54	1.73329e-52	down
Bol035226	-3.55733	3.58305e-54	1.89832e-52	down
Bra032334	3.85738	3.63116e-54	1.92257e-52	up
BniB012004	-3.43074	3.77692e-54	1.99845e-52	down
Bra037904	-2.96223	3.80692e-54	2.01303e-52	down
Bra002316	-9.40983	3.88854e-54	2.05487e-52	down
BniB008456	-2.43582	4.11875e-54	2.17512e-52	down
Bol038077	-3.11216	4.16509e-54	2.19818e-52	down
Bra035067	-5.26088	4.28662e-54	2.26086e-52	down
Bra039329	-8.35889	4.30565e-54	2.26944e-52	down
Bol043411	-6.11205	4.48951e-54	2.36483e-52	down
BniB027777	-4.46841	4.50195e-54	2.36986e-52	down
BniB014455	-3.14579	4.69851e-54	2.47175e-52	down
Bol004921	-3.54733	4.77181e-54	2.5087e-52	down
BniB045618	-4.08091	5.73213e-54	3.01164e-52	down
Bra010404	-2.98727	6.08365e-54	3.19429e-52	down
Bol036183	-2.71829	6.14468e-54	3.22427e-52	down
BniB049705	-6.32319	6.25633e-54	3.28075e-52	down
Bra037104	-3.77306	6.74218e-54	3.53327e-52	down
Bra001037	4.46016	7.24622e-54	3.79499e-52	up
BniB013007	-2.76396	7.33917e-54	3.84122e-52	down
Bol029484	-6.73841	7.36136e-54	3.85038e-52	down
BniB031824	-2.23275	7.78996e-54	4.07197e-52	down
Bol014048	-2.84632	8.43005e-54	4.40095e-52	down
Bra021579	-2.77404	8.42947e-54	4.40095e-52	down
Bol005520	-2.91296	8.73789e-54	4.55876e-52	down
Bra022734	-3.67744	9.12324e-54	4.75678e-52	down
Bra006208	-2.0788	1.03304e-53	5.38279e-52	down
Bra006847	5.84791	1.05055e-53	5.47052e-52	up
Bol005434	-3.72792	1.12055e-53	5.83136e-52	down
Bra015815	-5.12599	1.19888e-53	6.23501e-52	down
BniB005226	-3.0271	1.2378e-53	6.43336e-52	down
Bol010012	-3.08735	1.26689e-53	6.58036e-52	down
BniB002955	-3.022	1.35607e-53	7.03914e-52	down
Bol042199	5.27837	1.40174e-53	7.27162e-52	up
BniB002935	-2.53752	1.4193e-53	7.35806e-52	down
BniB034406	-3.74995	1.42987e-53	7.40816e-52	down
Bol011694	-4.10408	1.45852e-53	7.55184e-52	down
BniB000421	-3.2485	1.52871e-53	7.91023e-52	down
Bol025962	3.80854	1.65121e-53	8.53875e-52	up
Bol039982	-3.367	1.72134e-53	8.89579e-52	down
Bra008769	-2.3193	1.73003e-53	8.93507e-52	down
Bol021202	-4.10463	1.75561e-53	9.06151e-52	down
BniB043728	-3.24855	1.79596e-53	9.26393e-52	down
BniB040924	-2.03109	1.80093e-53	9.28371e-52	down
Bol015223	-4.82982	1.80404e-53	9.29394e-52	down
Bra006777	-3.30311	2.0679e-53	1.06466e-51	down
BniB030422	-3.21429	2.07926e-53	1.06983e-51	down
Bol007720	-3.8612	2.41508e-53	1.24184e-51	down
Bra012779	-2.41	2.44931e-53	1.25866e-51	down
Bol042356	-2.57074	2.47497e-53	1.27105e-51	down
BniB025350	-3.20459	2.51058e-53	1.28853e-51	down
BniB006379	-5.08709	2.59657e-53	1.33183e-51	down
BniB036916	-7.14338	2.7399e-53	1.40447e-51	down
Bol018935	-4.21707	2.85759e-53	1.46388e-51	down
Bol034249	-3.68082	2.95903e-53	1.5149e-51	down
Bol016962	-2.32388	2.96235e-53	1.51565e-51	down
Bol015853	3.59027	3.1338e-53	1.60238e-51	up
Bol009669	-2.8452	3.21818e-53	1.6445e-51	down
Bol040851	-3.79668	3.23949e-53	1.65436e-51	down
Bra034704	-2.57178	3.49271e-53	1.78257e-51	down
BniB027440	2.6348	3.50496e-53	1.7877e-51	up
BniB027806	-3.53523	3.88582e-53	1.98073e-51	down
BniB001702	-5.53253	4.19341e-53	2.13619e-51	down
Bra011339	-4.80298	4.27163e-53	2.17469e-51	down
Bra022344	-2.76999	4.2843e-53	2.17979e-51	down
Bra000915	-2.83861	4.29394e-53	2.18334e-51	down
BniB039059	-2.77634	4.79706e-53	2.43765e-51	down
Bra040773	-3.05474	4.81886e-53	2.44721e-51	down
Bra002840	-6.47719	4.87747e-53	2.47544e-51	down
Bra031956	-4.8413	4.90347e-53	2.4871e-51	down
Bol013628	-1.88292	4.96973e-53	2.51915e-51	down
Bol021321	-2.53772	5.30959e-53	2.68977e-51	down
Bra038011	-3.14802	5.53295e-53	2.80119e-51	down
Bol042779	-3.10148	5.7943e-53	2.9317e-51	down
Bol029057	-2.25923	6.0815e-53	3.07511e-51	down
Bra038418	-3.15186	6.20745e-53	3.13687e-51	down
BniB016188	-3.37615	6.71141e-53	3.38945e-51	down
Bra012963	-2.74707	7.0097e-53	3.53792e-51	down
Bol031412	-3.67843	7.04642e-53	3.55426e-51	down
Bol041059	-4.16612	7.27467e-53	3.66714e-51	down
Bol017347	-6.83505	7.54373e-53	3.80044e-51	down
Bra036911	-3.01418	7.7522e-53	3.90307e-51	down
Bol014854	-3.24271	8.58826e-53	4.32135e-51	down
Bra030652	-2.62644	9.66149e-53	4.85839e-51	down
BniB015485	-4.99834	9.92009e-53	4.98538e-51	down
Bra034620	-2.08455	1.02768e-52	5.16148e-51	down
Bra002375	-2.14841	1.08601e-52	5.45112e-51	down
Bol029159	-3.57174	1.12168e-52	5.62326e-51	down
Bra011839	-3.42353	1.12166e-52	5.62326e-51	down
Bra040067	-3.23931	1.12918e-52	5.65742e-51	down
Bol004709	-2.78475	1.21015e-52	6.0594e-51	down
Bra017916	3.63464	1.24635e-52	6.23686e-51	up
Bol005195	-3.28241	1.38393e-52	6.92108e-51	down
Bra023771	-5.37305	1.40354e-52	7.01487e-51	down
Bol021571	3.47037	1.40637e-52	7.02477e-51	up
Bol009600	-2.5759	1.41837e-52	7.08035e-51	down
Bol024899	-4.00726	1.53486e-52	7.65721e-51	down
Bra015574	-2.50703	1.61019e-52	8.02815e-51	down
BniB025911	-4.23988	1.61337e-52	8.03912e-51	down
Bol022189	-3.16384	1.64086e-52	8.17114e-51	down
Bra029388	3.64236	1.71535e-52	8.53692e-51	up
Bol031960	-4.0209	1.80492e-52	8.97726e-51	down
Bra020388	-3.22412	1.85132e-52	9.20244e-51	down
Bra019211	-3.21873	1.87276e-52	9.3034e-51	down
Bra012441	-4.60858	1.88692e-52	9.36807e-51	down
Bra016078	6.90324	1.93419e-52	9.59693e-51	up
Bol026929	3.24852	2.07154e-52	1.02722e-50	up
BniB021108	-3.24575	2.1817e-52	1.08119e-50	down
BniB049457	-3.53005	2.34925e-52	1.16352e-50	down
Bra017940	-2.61498	2.57898e-52	1.27653e-50	down
BniB048071	-3.26528	2.58404e-52	1.27827e-50	down
Bol008264	5.97654	2.58696e-52	1.27894e-50	up
Bra040546	-5.65162	2.59573e-52	1.2825e-50	down
BniB032753	-6.04755	2.6343e-52	1.3e-50	down
Bol039743	-4.40773	2.63285e-52	1.3e-50	down
Bol042477	-3.62158	2.70756e-52	1.33534e-50	down
Bra005640	-2.87355	2.74091e-52	1.35098e-50	down
BniB004148	-2.67781	3.04512e-52	1.50002e-50	down
Bra039066	-4.83907	3.19149e-52	1.57118e-50	down
Bol008600	-2.80111	3.19568e-52	1.5723e-50	down
BniB021060	-3.60494	3.55665e-52	1.74885e-50	down
Bol007135	-2.20912	3.68242e-52	1.80961e-50	down
Bra015788	-3.39379	3.76101e-52	1.84713e-50	down
Bol021804	-2.53401	3.84733e-52	1.88839e-50	down
Bol009352	-3.40016	3.87259e-52	1.89965e-50	down
Bra014755	-3.10567	4.02507e-52	1.97327e-50	down
Bra039165	4.28833	4.28224e-52	2.09809e-50	up
Bra013950	-3.97892	4.3228e-52	2.1167e-50	down
Bol029073	-2.20985	4.64043e-52	2.27088e-50	down
BniB024030	-3.03582	4.6572e-52	2.27773e-50	down
Bra009203	-4.40676	5.23078e-52	2.55673e-50	down
Bol036125	-2.72493	6.949e-52	3.39454e-50	down
Bol019480	-4.28783	7.01081e-52	3.4227e-50	down
BniB017840	3.42291	8.53269e-52	4.16321e-50	up
Bra027286	-3.31114	8.58022e-52	4.18392e-50	down
Bra033787	-2.87874	8.72925e-52	4.25406e-50	down
Bol021320	-3.92857	8.76525e-52	4.26907e-50	down
BniB014527	-3.26464	9.78107e-52	4.76099e-50	down
Bra037389	-2.19514	9.87358e-52	4.80317e-50	down
Bol025833	-8.15933	1.01971e-51	4.95762e-50	down
Bol009975	-2.56497	1.04643e-51	5.08453e-50	down
BniB049762	-4.41765	1.05577e-51	5.12685e-50	down
Bol025124	-3.43273	1.08867e-51	5.28347e-50	down
Bol039362	-3.31554	1.09673e-51	5.31944e-50	down
Bol032489	-2.70115	1.10454e-51	5.35417e-50	down
Bra004839	-4.66181	1.11201e-51	5.3872e-50	down
Bol035749	-3.13613	1.1151e-51	5.39899e-50	down
Bra037188	-3.23136	1.18509e-51	5.73446e-50	down
Bol015050	-4.22486	1.28394e-51	6.20912e-50	down
Bol023346	-3.51869	1.31064e-51	6.33452e-50	down
Bol044603	-2.58245	1.52437e-51	7.36321e-50	down
Bra001182	-3.91307	1.58837e-51	7.66783e-50	down
BniB038281	-5.20677	1.60714e-51	7.75385e-50	down
Bol019660	-4.67876	1.62548e-51	7.83772e-50	down
Bra027877	-2.46617	1.65214e-51	7.96162e-50	down
BniB017973	-5.4208	1.65472e-51	7.96937e-50	down
Bra005663	-2.2898	1.72137e-51	8.28548e-50	down
BniB003947	4.75721	1.83386e-51	8.82177e-50	up
Bra036747	-2.39354	1.84631e-51	8.87645e-50	down
Bra032085	-5.06815	1.94591e-51	9.34981e-50	down
Bra018616	-3.56613	1.97695e-51	9.49342e-50	down
BniB023530	-2.82634	2.11758e-51	1.01628e-49	down
Bol017764	-2.82968	2.29521e-51	1.10088e-49	down
BniB041482	3.53228	2.41154e-51	1.15601e-49	up
BniB008097	3.98702	2.42997e-51	1.16416e-49	up
BniB036334	-4.01588	2.57688e-51	1.23382e-49	down
Bra032610	-6.84875	2.72123e-51	1.30218e-49	down
Bra008543	-3.68464	2.98124e-51	1.42577e-49	down
BniB041588	-3.25042	3.05769e-51	1.46147e-49	down
Bra010774	-3.02773	3.19212e-51	1.52484e-49	down
BniB028121	-3.56891	3.21776e-51	1.5362e-49	down
BniB022821	-2.80765	3.28716e-51	1.56842e-49	down
Bol030520	-2.66322	3.42768e-51	1.63451e-49	down
BniB012852	-4.05598	3.61931e-51	1.72489e-49	down
Bra017932	-2.69039	3.78048e-51	1.80066e-49	down
BniB008586	-3.16952	3.92065e-51	1.86633e-49	down
BniB039345	-5.04177	4.22968e-51	2.01227e-49	down
Bra031624	-3.59651	4.2737e-51	2.03204e-49	down
Bra009195	-4.02754	4.48427e-51	2.13092e-49	down
BniB042901	-3.84656	4.53135e-51	2.15205e-49	down
Bra004066	-5.39405	4.56152e-51	2.16512e-49	down
BniB031628	-3.12185	4.96308e-51	2.35436e-49	down
Bra036120	-2.76934	5.0303e-51	2.38488e-49	down
Bol011104	-2.67555	5.47825e-51	2.59575e-49	down
BniB037090	-10.9824	5.78217e-51	2.73817e-49	down
Bol030661	-4.69599	6.05342e-51	2.86497e-49	down
Bol033867	-2.79478	6.15926e-51	2.91338e-49	down
Bra003221	-5.03473	6.23923e-51	2.94951e-49	down
BniB025552	-3.51084	7.32792e-51	3.46218e-49	down
Bol008888	5.34603	8.07263e-51	3.81183e-49	up
Bra009449	-3.02713	8.13045e-51	3.83693e-49	down
Bra009126	-3.1333	8.3839e-51	3.95426e-49	down
Bra008053	-6.95518	8.65406e-51	4.07934e-49	down
BniB046735	-3.11312	8.66829e-51	4.0837e-49	down
Bol035796	-2.67072	9.68831e-51	4.56162e-49	down
Bol030257	5.06468	1.04525e-50	4.91859e-49	up
Bra034164	-6.20932	1.05004e-50	4.93834e-49	down
Bra019012	4.01038	1.06607e-50	5.01084e-49	up
Bol028027	4.45471	1.08951e-50	5.11808e-49	up
Bol019273	-3.18056	1.12616e-50	5.28721e-49	down
Bra019315	-3.44827	1.18812e-50	5.57492e-49	down
Bra026649	-4.47279	1.19868e-50	5.62124e-49	down
Bra025409	-3.02923	1.22314e-50	5.73271e-49	down
Bra034306	-3.99046	1.25764e-50	5.89101e-49	down
BniB022259	-7.43128	1.3231e-50	6.19409e-49	down
BniB045330	-3.13112	1.35779e-50	6.35289e-49	down
BniB015914	-5.71497	1.48085e-50	6.92471e-49	down
Bra021967	-6.10596	1.63453e-50	7.63899e-49	down
BniB041066	3.40511	1.69901e-50	7.93582e-49	up
BniB041365	-5.10203	1.74605e-50	8.15089e-49	down
BniB030703	-3.38153	1.75563e-50	8.19099e-49	down
Bra025935	-6.09338	1.82729e-50	8.52047e-49	down
Bra006799	-7.03843	1.8848e-50	8.78366e-49	down
Bra023485	-12.5059	1.95403e-50	9.10109e-49	down
Bra004732	5.19732	2.03483e-50	9.47205e-49	up
Bol024860	-3.20575	2.19522e-50	1.02129e-48	down
Bra023108	-2.3393	2.20778e-50	1.02655e-48	down
Bol011158	-3.10819	2.26462e-50	1.05238e-48	down
Bra005542	-2.70158	2.41419e-50	1.12125e-48	down
Bra025013	-2.84758	2.42667e-50	1.12641e-48	down
Bol015559	-3.09083	2.44176e-50	1.13278e-48	down
BniB049706	-2.5653	2.49548e-50	1.15704e-48	down
Bol039646	-3.82419	2.52769e-50	1.17131e-48	down
BniB007353	-9.84507	2.54798e-50	1.18005e-48	down
BniB041457	-12.4847	2.69708e-50	1.2484e-48	down
Bol016274	-3.03032	2.83463e-50	1.31133e-48	down
Bra003624	-3.13801	2.94537e-50	1.36179e-48	down
Bra006085	-5.05196	3.13413e-50	1.44825e-48	down
Bol021195	-12.4694	3.16914e-50	1.4636e-48	down
Bra027868	-4.56357	3.69035e-50	1.70335e-48	down
Bol007129	-3.64722	3.77005e-50	1.73916e-48	down
Bra015392	6.63395	3.81405e-50	1.75847e-48	up
Bra033438	-3.46763	3.84368e-50	1.77114e-48	down
BniB002777	-4.07448	3.86333e-50	1.77919e-48	down
Bra003436	-3.73313	3.94974e-50	1.81797e-48	down
Bra017011	-5.05764	3.97332e-50	1.8278e-48	down
Bol014182	-2.6801	3.98988e-50	1.83438e-48	down
BniB028245	2.97762	4.00786e-50	1.84162e-48	up
Bol006986	-4.4843	4.20531e-50	1.93127e-48	down
Bra012570	-3.42641	4.50318e-50	2.0669e-48	down
Bol011216	-3.30845	4.59446e-50	2.10762e-48	down
Bra019940	3.48058	4.76631e-50	2.18523e-48	up
BniB046990	-3.47174	4.79534e-50	2.19731e-48	down
Bra009998	-2.47926	4.87069e-50	2.2306e-48	down
Bol038442	-3.07717	5.78592e-50	2.64826e-48	down
BniB000775	-4.70441	6.22493e-50	2.84761e-48	down
Bra007055	-2.87786	6.42733e-50	2.93856e-48	down
Bra009609	-2.76844	6.78602e-50	3.10083e-48	down
BniB014402	-7.4012	6.97331e-50	3.18463e-48	down
BniB048719	-3.13915	7.02271e-50	3.20541e-48	down
Bra039524	-4.29428	7.05666e-50	3.21912e-48	down
Bra040801	-2.74941	7.13607e-50	3.25353e-48	down
BniB026256	-4.71409	7.20488e-50	3.28126e-48	down
Bol013049	-2.39366	7.20273e-50	3.28126e-48	down
Bra019866	-4.54072	7.28417e-50	3.31553e-48	down
Bra004045	-2.47533	7.49131e-50	3.40793e-48	down
Bol027696	-4.05351	7.5988e-50	3.45491e-48	down
Bra035516	-2.61495	7.73554e-50	3.51513e-48	down
Bol027475	5.13854	7.92644e-50	3.59989e-48	up
Bra035244	-3.31926	8.38622e-50	3.80659e-48	down
Bra025405	-3.41414	8.72497e-50	3.95816e-48	down
BniB004333	-3.69621	8.95897e-50	4.06208e-48	down
Bol014832	-2.80332	9.05658e-50	4.10406e-48	down
Bra000028	-2.91443	9.15987e-50	4.14858e-48	down
Bra019932	-4.48855	9.6617e-50	4.37345e-48	down
Bra000842	-3.03977	9.90665e-50	4.48186e-48	down
Bra006467	-8.04496	9.97496e-50	4.51028e-48	down
BniB044495	-3.71423	1.0683e-49	4.82777e-48	down
BniB037907	2.99874	1.07507e-49	4.85567e-48	up
BniB022823	-4.39828	1.08586e-49	4.90174e-48	down
BniB016916	-2.11612	1.15995e-49	5.2333e-48	down
Bol023190	-5.93491	1.17832e-49	5.31323e-48	down
Bra021074	-3.31094	1.19111e-49	5.36798e-48	down
Bol022931	-6.10931	1.20624e-49	5.43319e-48	down
BniB043014	-3.45668	1.21865e-49	5.48606e-48	down
BniB011535	-2.61476	1.25745e-49	5.65765e-48	down
BniB018053	-3.35745	1.27093e-49	5.71515e-48	down
BniB049041	-4.82803	1.28927e-49	5.79445e-48	down
BniB031340	-3.71526	1.32991e-49	5.97382e-48	down
Bra003906	-4.64158	1.50692e-49	6.76522e-48	down
Bol029001	-2.6248	1.51915e-49	6.8164e-48	down
Bol032381	4.02658	1.64639e-49	7.38332e-48	up
BniB047628	6.73312	1.80667e-49	8.09765e-48	up
Bra014435	-3.86687	1.81604e-49	8.1352e-48	down
Bra027094	-3.95865	1.99501e-49	8.93204e-48	down
Bra032147	-3.48638	2.01603e-49	9.02123e-48	down
Bra027941	-5.98043	2.02909e-49	9.07472e-48	down
Bol018504	-2.32911	2.17565e-49	9.72492e-48	down
BniB006639	3.11114	2.31158e-49	1.03269e-47	up
Bra031813	-3.95447	2.37232e-49	1.05924e-47	down
Bra027200	4.09263	2.38616e-49	1.06484e-47	up
Bra016193	-2.16925	2.47766e-49	1.10508e-47	down
Bra019474	-8.77135	2.61667e-49	1.16644e-47	down
Bra033215	-2.25005	2.62288e-49	1.16858e-47	down
BniB012325	-3.57597	2.80548e-49	1.24925e-47	down
Bra008655	-6.11822	3.17771e-49	1.41424e-47	down
Bra016270	-2.80526	3.32871e-49	1.48064e-47	down
BniB025273	-5.95779	3.69785e-49	1.64394e-47	down
Bol032188	-5.22859	3.98406e-49	1.77022e-47	down
Bra007018	3.13757	4.01244e-49	1.78187e-47	up
BniB029268	-2.1086	4.13366e-49	1.8347e-47	down
Bra006139	-4.9889	4.94021e-49	2.1915e-47	down
Bra007826	-7.66603	4.97255e-49	2.20466e-47	down
Bra017304	-3.37721	5.08194e-49	2.25194e-47	down
Bra014326	-2.98968	5.14594e-49	2.27907e-47	down
Bra019491	-4.37708	5.44696e-49	2.40979e-47	down
Bra035741	-3.8228	5.4443e-49	2.40979e-47	down
Bol014241	-4.7313	5.60248e-49	2.47725e-47	down
Bra031197	-2.98683	5.7692e-49	2.5496e-47	down
Bra035837	2.69989	6.33819e-49	2.79955e-47	up
Bol021790	-3.98717	6.39337e-49	2.8224e-47	down
BniB017540	-3.55379	6.46404e-49	2.85206e-47	down
BniB033665	-2.07398	6.58718e-49	2.90484e-47	down
Bra017453	-2.93093	6.61462e-49	2.91537e-47	down
BniB037109	-4.71646	6.70458e-49	2.95343e-47	down
BniB035526	-3.14595	6.73207e-49	2.96395e-47	down
Bol009145	-2.59492	6.86556e-49	3.02111e-47	down
Bra009277	5.35813	6.94142e-49	3.05285e-47	up
Bra038807	4.00396	7.21413e-49	3.17109e-47	up
Bra033726	-4.01812	7.35903e-49	3.23305e-47	down
Bol008151	-6.49495	7.6068e-49	3.34012e-47	down
BniB003588	-3.8918	7.66837e-49	3.36535e-47	down
Bra030620	-3.33314	7.71318e-49	3.3832e-47	down
Bra006772	-3.01046	7.9657e-49	3.4921e-47	down
Bra001489	-2.90078	8.22178e-49	3.60244e-47	down
Bol033496	-4.01451	8.70123e-49	3.81048e-47	down
Bol021572	-4.88182	8.80068e-49	3.85197e-47	down
Bra039987	3.84134	9.0179e-49	3.94495e-47	up
Bra019733	3.05508	9.24925e-49	4.044e-47	up
BniB020703	-5.04042	9.3662e-49	4.09295e-47	down
Bra017165	-2.50477	1.02178e-48	4.4627e-47	down
BniB041778	-3.68868	1.0631e-48	4.64074e-47	down
Bra039342	-2.99585	1.10011e-48	4.79974e-47	down
Bol007101	-3.10078	1.10414e-48	4.81474e-47	down
Bol015307	-3.10091	1.14428e-48	4.98713e-47	down
Bra027184	-2.56846	1.17539e-48	5.12001e-47	down
BniB031337	-4.69618	1.20715e-48	5.25554e-47	down
BniB023870	-4.88209	1.23075e-48	5.35546e-47	down
Bra019040	-2.71456	1.43227e-48	6.22904e-47	down
Bra001253	-3.68687	1.48972e-48	6.47547e-47	down
Bra012519	-2.77169	1.50358e-48	6.53227e-47	down
Bra027737	-7.68265	1.57063e-48	6.81994e-47	down
Bol012846	-5.87859	1.65667e-48	7.18975e-47	down
Bra023353	-3.95192	1.68543e-48	7.31071e-47	down
BniB018297	-3.55477	1.7024e-48	7.38039e-47	down
Bra040903	-5.13471	1.78543e-48	7.73627e-47	down
Bol038160	-3.02798	1.81194e-48	7.84699e-47	down
Bra010018	-2.59445	1.93549e-48	8.37764e-47	down
Bol013492	2.40282	1.94515e-48	8.41499e-47	up
Bra002788	-5.51794	2.16405e-48	9.35707e-47	down
Bra039699	3.5184	2.25993e-48	9.7665e-47	up
Bol029439	-2.84763	2.27295e-48	9.81758e-47	down
Bra020926	-2.76957	2.28828e-48	9.87862e-47	down
BniB032984	-3.95594	2.31425e-48	9.98548e-47	down
BniB018723	-3.90834	2.33544e-48	1.00716e-46	down
BniB026687	-7.66316	2.3503e-48	1.01304e-46	down
Bol039919	-3.2771	2.35657e-48	1.0152e-46	down
Bra003835	-2.9358	2.40235e-48	1.03438e-46	down
Bra002214	-3.17366	2.44906e-48	1.05394e-46	down
BniB001507	-3.82726	2.52018e-48	1.08398e-46	down
Bra001665	-5.8711	2.55866e-48	1.09996e-46	down
Bol018886	-2.59904	2.66379e-48	1.14455e-46	down
BniB034493	-3.1228	2.69562e-48	1.15762e-46	down
Bra015164	-3.4446	2.74397e-48	1.17777e-46	down
Bra003273	-8.34818	2.76091e-48	1.18442e-46	down
Bra009052	5.85717	2.80536e-48	1.20286e-46	up
Bra009805	-2.26838	2.92569e-48	1.2538e-46	down
Bra025982	-4.61582	3.06738e-48	1.31384e-46	down
BniB012728	-4.24058	3.19334e-48	1.36707e-46	down
Bol044443	-3.91674	3.28694e-48	1.40641e-46	down
BniB003948	-4.01133	3.30344e-48	1.41273e-46	down
BniB046483	-6.53655	3.4692e-48	1.48285e-46	down
BniB049661	-4.62571	3.55697e-48	1.51957e-46	down
Bra018029	-4.60348	3.93972e-48	1.68221e-46	down
Bra032984	-3.27091	3.94605e-48	1.68404e-46	down
Bra012722	-2.62668	4.01143e-48	1.71105e-46	down
Bol042411	5.91412	4.23995e-48	1.80758e-46	up
Bra007887	-5.80269	4.36149e-48	1.85843e-46	down
BniB047122	-2.80574	4.45537e-48	1.89745e-46	down
Bra024730	6.34329	4.50415e-48	1.91723e-46	up
BniB004640	-5.99544	4.73837e-48	2.01588e-46	down
Bol017925	-6.8287	5.03415e-48	2.14061e-46	down
BniB002111	-3.291	5.19514e-48	2.20792e-46	down
BniB010314	-2.98334	5.36281e-48	2.278e-46	down
Bra024527	-4.04256	5.40722e-48	2.29568e-46	down
BniB020992	-3.12941	5.44979e-48	2.31233e-46	down
Bra037499	-4.39511	5.45207e-48	2.31233e-46	down
Bol011442	-6.45202	5.67522e-48	2.40573e-46	down
BniB008318	-2.70107	6.48993e-48	2.74966e-46	down
Bol008751	3.61818	7.01657e-48	2.97126e-46	up
Bra001919	6.41451	7.03154e-48	2.97606e-46	up
BniB000076	-2.99774	7.0729e-48	2.99202e-46	down
Bra003389	-3.01679	7.1442e-48	3.02062e-46	down
Bra002436	2.94297	7.61824e-48	3.21939e-46	up
Bra001535	-3.05768	8.63337e-48	3.6465e-46	down
BniB016235	-7.53552	8.6992e-48	3.67081e-46	down
Bol042158	-4.74793	8.69987e-48	3.67081e-46	down
BniB047028	-4.71393	8.74103e-48	3.68628e-46	down
Bol027898	-3.08742	8.75847e-48	3.69174e-46	down
Bra001923	-3.27733	8.79942e-48	3.7071e-46	down
Bra040196	-4.23714	8.91566e-48	3.75414e-46	down
BniB045785	-5.88195	9.36397e-48	3.94089e-46	down
Bra010111	-4.24195	9.6509e-48	4.05956e-46	down
Bra025076	-3.08034	9.86361e-48	4.14691e-46	down
Bra028911	-3.07524	9.89228e-48	4.15683e-46	down
BniB012275	-2.51502	9.94191e-48	4.17555e-46	down
Bra001587	-3.04941	1.00521e-47	4.21967e-46	down
Bol011472	-3.62466	1.03581e-47	4.3459e-46	down
BniB005054	-2.51095	1.10339e-47	4.62709e-46	down
BniB017152	-3.01544	1.21227e-47	5.08106e-46	down
Bra030768	-8.84413	1.25757e-47	5.26827e-46	down
Bra002326	-2.42574	1.2984e-47	5.4365e-46	down
Bra020813	-8.88758	1.31531e-47	5.5045e-46	down
Bra039845	-5.69462	1.32837e-47	5.55632e-46	down
Bol021861	-3.08377	1.40876e-47	5.88961e-46	down
Bra019645	-3.17286	1.84167e-47	7.69553e-46	down
Bol026065	-5.51951	2.0482e-47	8.55419e-46	down
BniB034258	-2.74846	2.1154e-47	8.83035e-46	down
Bra037226	-10.5737	2.16475e-47	9.03174e-46	down
Bra022695	5.16206	2.54288e-47	1.0604e-45	up
Bol005174	-3.1176	2.6329e-47	1.09738e-45	down
Bra014973	-2.74044	2.70681e-47	1.12761e-45	down
Bra016184	-9.55957	2.73782e-47	1.13995e-45	down
BniB000309	-3.79092	2.7759e-47	1.15466e-45	down
Bol017005	-2.57271	2.77597e-47	1.15466e-45	down
Bra034157	-2.77209	2.88842e-47	1.20083e-45	down
Bra015635	-5.94489	3.07727e-47	1.27869e-45	down
Bol009655	4.03009	3.19755e-47	1.328e-45	up
Bra024496	-4.46758	3.26706e-47	1.35618e-45	down
Bol028651	-2.7664	3.43582e-47	1.42552e-45	down
Bra016017	-4.28314	3.81014e-47	1.58002e-45	down
Bra026029	-2.54181	3.84499e-47	1.59367e-45	down
BniB037750	2.68434	3.8681e-47	1.60244e-45	up
Bol023155	-5.41482	4.10698e-47	1.70054e-45	down
BniB021738	-5.70585	4.33832e-47	1.79543e-45	down
Bra027866	-3.06244	4.63878e-47	1.9188e-45	down
Bra038646	-3.14877	4.859e-47	2.00888e-45	down
BniB014164	4.46762	5.12634e-47	2.11834e-45	up
Bra039190	-3.45508	5.70541e-47	2.35644e-45	down
BniB034576	-2.33254	5.83913e-47	2.41046e-45	down
BniB016669	-1.84544	6.00258e-47	2.47669e-45	down
BniB045717	-3.33641	6.62602e-47	2.73255e-45	down
Bra038642	3.49303	6.71935e-47	2.76965e-45	up
BniB012985	-3.83071	6.90457e-47	2.84457e-45	down
BniB036527	-4.91285	6.9576e-47	2.86498e-45	down
Bra005913	4.51623	7.43276e-47	3.0591e-45	up
Bra036788	-2.96473	7.73077e-47	3.18016e-45	down
Bra015878	-2.45761	7.89364e-47	3.24553e-45	down
BniB012158	-4.01309	7.95399e-47	3.2687e-45	down
Bol033294	2.69709	8.01938e-47	3.29393e-45	up
BniB009831	-3.22911	8.04953e-47	3.30466e-45	down
[truncated: 33,850 more rows]
