# Supplementary material for: Transcriptome Profiling Identifies Candidate Genes Contributing to Male and Female Gamete Development in Synthetic Brassica Allohexaploids
Source: Plants (Basel). 2022 Jun 13;11(12):1556. doi: 10.3390/plants11121556 (PMC9228180; doi:10.3390/plants11121556)
Supplement: Supplementary file 1 [file plants-11-01556-s001.zip › Table S3.xlsx]

## Sheet: Sheet1
Table S1: List of primer sequences for quantitative fluorescence verification involving selected genes and internal reference.
Genes	Primer name	Primer sequence (5'to3')
BniB000031 (SPO22)	Forward primer	AAGGAGAGCTCAGGCGTTTC
BniB000031 (SPO22)	Reverse primer	GTTGAAACACGTCACGCGAA
Bra035838 (RMI1)	Forward primer	GCAGAAGTCGAGAACGGCTA
Bra035838 (RMI1)	Reverse primer	CACCACTCCGTCTTGAGCTT
Bol022020 (RECQ4A)	Forward primer	GTGTAGCGAGTTCAGGGAGG
Bol022020 (RECQ4A)	Reverse primer	CTGTAGGAAACGTCGGCAGT
Bra000160 (AUX1)	Forward primer	GTCCTTTCTCGGTCTTGGCA
Bra000160 (AUX1)	Reverse primer	AGAACGGGCTTAGTTGGAGC
Bol039419 (PIN1)	Forward primer	AGGTATGTTTTCGCCGCAGA
Bol039419 (PIN1)	Reverse primer	CCATTCCCATCTTGCCCACT
BniB025753 (AMS)	Forward primer	TGGTTCGGATTGTAGCGACC
BniB025753 (AMS)	Reverse primer	TCCTCCGTCTTTCAGCCAAC
Bra025337 (TDF1)	Forward primer	AGTATCACGCAGCCAAACCA
Bra025337 (TDF1)	Reverse primer	AACCGGATCCGAGAGAAGGT
Bol034656 (LAP5)	Forward primer	GACGCTGTAACCGAAATGGC
Bol034656 (LAP5)	Reverse primer	AGTACAAATCGCCACCAGGG
BniB031910 (TKPR2)	Forward primer	CGCTTCAACCTTTGGTACGC
BniB031910 (TKPR2)	Reverse primer	CAAGCAATGGACCAACCACG
BrGAPDH	Forward primer	AGAGCCGCTTCCTTCAACATCATT
BrGAPDH	Reverse primer	TGGGCACACGGAAGGACATACC
